# Supplementary material for: Causality between sleep traits and the risk of frailty: a Mendelian randomization study
Source: Front Public Health. 2024 May 9;12:1381482. doi: 10.3389/fpubh.2024.1381482 (PMC11112029; doi:10.3389/fpubh.2024.1381482)
Supplement: Supplementary file 1 [file Data_Sheet_1.ZIP]

Archive with 77 entries (56 files):
- Supplementary Materials/Chronotype/
- Supplementary Materials/Chronotype/forward/
- Supplementary Materials/Chronotype/forward/Chronotype forward forest.pdf
- Supplementary Materials/Chronotype/forward/Chronotype forward funnel.pdf
- Supplementary Materials/Chronotype/forward/Chronotype forward leave-one-out.pdf
- Supplementary Materials/Chronotype/forward/Chronotype forward scatter.pdf
- Supplementary Materials/Chronotype/reverse/
- Supplementary Materials/Chronotype/reverse/Chronotype reverse forest.pdf
- Supplementary Materials/Chronotype/reverse/Chronotype reverse funnel.pdf
- Supplementary Materials/Chronotype/reverse/Chronotype reverse leave-one-out.pdf
- Supplementary Materials/Chronotype/reverse/Chronotype reverse scatter.pdf
- Supplementary Materials/Getting up in morning/
- Supplementary Materials/Getting up in morning/forward/
- Supplementary Materials/Getting up in morning/forward/Getting up in morning forward forest.pdf
- Supplementary Materials/Getting up in morning/forward/Getting up in morning forward funnel.pdf
- Supplementary Materials/Getting up in morning/forward/Getting up in morning forward leave-one-out.pdf
- Supplementary Materials/Getting up in morning/forward/Getting up in morning forward scatter.pdf
- Supplementary Materials/Getting up in morning/reverse/
- Supplementary Materials/Getting up in morning/reverse/Getting up in morning reverse forest.pdf
- Supplementary Materials/Getting up in morning/reverse/Getting up in morning reverse funnel.pdf
- Supplementary Materials/Getting up in morning/reverse/Getting up in morning reverse leave-one-out.pdf
- Supplementary Materials/Getting up in morning/reverse/Getting up in morning reverse scatter.pdf
- Supplementary Materials/Insomnia/
- Supplementary Materials/Insomnia/forward/
- Supplementary Materials/Insomnia/forward/Insomnia forward forest.pdf
- Supplementary Materials/Insomnia/forward/Insomnia forward funnel.pdf
- Supplementary Materials/Insomnia/forward/Insomnia forward leave-one-out.pdf
- Supplementary Materials/Insomnia/forward/scatter.pdf
- Supplementary Materials/Insomnia/reverse/
- Supplementary Materials/Insomnia/reverse/Insomnia reverse forest.pdf
- Supplementary Materials/Insomnia/reverse/Insomnia reverse funnel.pdf
- Supplementary Materials/Insomnia/reverse/Insomnia reverse leave-one-out.pdf
- Supplementary Materials/Insomnia/reverse/Insomnia reverse scatter.pdf
- Supplementary Materials/Nap during day/
- Supplementary Materials/Nap during day/forward/
- Supplementary Materials/Nap during day/forward/Nap during day forward forest.pdf
- Supplementary Materials/Nap during day/forward/Nap during day forward funnel.pdf
- Supplementary Materials/Nap during day/forward/Nap during day forward leave-one-out.pdf
- Supplementary Materials/Nap during day/forward/Nap during day forward scatter.pdf
- Supplementary Materials/Nap during day/reverse/
- Supplementary Materials/Nap during day/reverse/Nap during day reverse forest.pdf
- Supplementary Materials/Nap during day/reverse/Nap during day reverse funnel.pdf
- Supplementary Materials/Nap during day/reverse/Nap during day reverse leave-one-out.pdf
- Supplementary Materials/Nap during day/reverse/Nap during day reverse scatter.pdf
- Supplementary Materials/Sleep apnea syndrome/
- Supplementary Materials/Sleep apnea syndrome/forward/
- Supplementary Materials/Sleep apnea syndrome/forward/Sleep apnea syndrome forward forest.pdf
- Supplementary Materials/Sleep apnea syndrome/forward/Sleep apnea syndrome forward funnel.pdf
- Supplementary Materials/Sleep apnea syndrome/forward/Sleep apnea syndrome forward leave-one-out.pdf
- Supplementary Materials/Sleep apnea syndrome/forward/Sleep apnea syndrome forward scatter.pdf
- Supplementary Materials/Sleep apnea syndrome/reverse/
- Supplementary Materials/Sleep apnea syndrome/reverse/Sleep apnea syndrome reverse forest.pdf
- Supplementary Materials/Sleep apnea syndrome/reverse/Sleep apnea syndrome reverse funnel.pdf
- Supplementary Materials/Sleep apnea syndrome/reverse/Sleep apnea syndrome reverse leave-one-out.pdf
- Supplementary Materials/Sleep apnea syndrome/reverse/Sleep apnea syndrome reverse scatter.pdf
- Supplementary Materials/Sleep duration/
- Supplementary Materials/Sleep duration/forward/
- Supplementary Materials/Sleep duration/forward/Sleep duration forward forest.pdf
- Supplementary Materials/Sleep duration/forward/Sleep duration forward funnel.pdf
- Supplementary Materials/Sleep duration/forward/Sleep duration forward leave-one-out.pdf
- Supplementary Materials/Sleep duration/forward/Sleep duration forward scatter.pdf
- Supplementary Materials/Sleep duration/reverse/
- Supplementary Materials/Sleep duration/reverse/Sleep duration reverse forest.pdf
- Supplementary Materials/Sleep duration/reverse/Sleep duration reverse funnel.pdf
- Supplementary Materials/Sleep duration/reverse/Sleep duration reverse leave-one-out.pdf
- Supplementary Materials/Sleep duration/reverse/Sleep duration reverse scatter.pdf
- Supplementary Materials/Snoring/
- Supplementary Materials/Snoring/forward/
- Supplementary Materials/Snoring/forward/Snoring forward forest.pdf
- Supplementary Materials/Snoring/forward/Snoring forward funnel.pdf
- Supplementary Materials/Snoring/forward/Snoring forward leave-one-out.pdf
- Supplementary Materials/Snoring/forward/Snoring forward scatter.pdf
- Supplementary Materials/Snoring/reverse/
- Supplementary Materials/Snoring/reverse/Snoring reverse forest.pdf
- Supplementary Materials/Snoring/reverse/Snoring reverse funnel.pdf
- Supplementary Materials/Snoring/reverse/Snoring reverse leave-one-out.pdf
- Supplementary Materials/Snoring/reverse/Snoring reverse scatter.pdf
