# Supplementary material for: Causality between sleep traits and the risk of frailty: a Mendelian randomization study
Source: Front Public Health. 2024 May 9;12:1381482. doi: 10.3389/fpubh.2024.1381482 (PMC11112029; doi:10.3389/fpubh.2024.1381482)
Supplement: Supplementary file 2 [file Data_Sheet_2.ZIP]

Archive with 14 entries (14 files):
- Supplementary Table/Supplementary Table 1.csv
- Supplementary Table/Supplementary Table 10.csv
- Supplementary Table/Supplementary Table 11.csv
- Supplementary Table/Supplementary Table 12.csv
- Supplementary Table/Supplementary Table 13.csv
- Supplementary Table/Supplementary Table 14.csv
- Supplementary Table/Supplementary Table 2.csv
- Supplementary Table/Supplementary Table 3.csv
- Supplementary Table/Supplementary Table 4.csv
- Supplementary Table/Supplementary Table 5.csv
- Supplementary Table/Supplementary Table 6.csv
- Supplementary Table/Supplementary Table 7.csv
- Supplementary Table/Supplementary Table 8.csv
- Supplementary Table/Supplementary Table 9.csv
