# Supplementary material for: Causality between sleep traits and the risk of frailty: a Mendelian randomization study
Source: Front Public Health. 2024 May 9;12:1381482. doi: 10.3389/fpubh.2024.1381482 (PMC11112029; doi:10.3389/fpubh.2024.1381482)
Supplement: Supplementary file 2 [file Data_Sheet_2.ZIP › Supplementary Table/Supplementary Table 1.csv]

	X	id.exposure	id.outcome	outcome	exposure	method	nsnp	b	se	pval	lo_ci	up_ci	or	or_lci95	or_uci95
1	1	ukb-b-3957	ebi-a-GCST90020053	Frailty index || id:ebi-a-GCST90020053	Sleeplessness / insomnia || id:ukb-b-3957	MR Egger	37	0.602516705323516	0.39355476590995	0.134768678860833	-0.168850635859986	1.37388404650702	1.82671031179265	0.844635052152939	3.95066550305253
2	2	ukb-b-3957	ebi-a-GCST90020053	Frailty index || id:ebi-a-GCST90020053	Sleeplessness / insomnia || id:ukb-b-3957	Weighted median	37	0.69970533401596	0.0944918181703989	1.31219302024003e-13	0.514501370401978	0.884909297629942	2.01315941046383	1.67280418412917	2.42276463102518
3	3	ukb-b-3957	ebi-a-GCST90020053	Frailty index || id:ebi-a-GCST90020053	Sleeplessness / insomnia || id:ukb-b-3957	Inverse variance weighted	37	0.818982996721602	0.0709878361946091	8.59195823960936e-31	0.679846837780168	0.958119155663036	2.26819190554016	1.97357543188639	2.60678889554299
4	4	ukb-b-3957	ebi-a-GCST90020053	Frailty index || id:ebi-a-GCST90020053	Sleeplessness / insomnia || id:ukb-b-3957	Simple mode	37	0.715016697470871	0.233476357937622	0.00413807768051237	0.257403035913132	1.17263035902861	2.04422081529111	1.29356637541665	3.23047879187758
5	5	ukb-b-3957	ebi-a-GCST90020053	Frailty index || id:ebi-a-GCST90020053	Sleeplessness / insomnia || id:ukb-b-3957	Weighted mode	37	0.665216349494142	0.198939472187029	0.00193960932904749	0.275294984007565	1.05513771498072	1.94491125638875	1.31691908764714	2.87237069513964
