# Supplementary material for: Causality between sleep traits and the risk of frailty: a Mendelian randomization study
Source: Front Public Health. 2024 May 9;12:1381482. doi: 10.3389/fpubh.2024.1381482 (PMC11112029; doi:10.3389/fpubh.2024.1381482)
Supplement: Supplementary file 2 [file Data_Sheet_2.ZIP › Supplementary Table/Supplementary Table 10.csv]

	X	id.exposure	id.outcome	outcome	exposure	method	nsnp	b	se	pval	lo_ci	up_ci	or	or_lci95	or_uci95
1	1	ebi-a-GCST90020053	ukb-b-4424	Sleep duration || id:ukb-b-4424	Frailty index || id:ebi-a-GCST90020053	MR Egger	13	0.0804049841448478	0.113129319788982	0.492043264998812	-0.141328482641557	0.302138450931253	1.0837258706098	0.868204074884633	1.35274850303489
2	2	ebi-a-GCST90020053	ukb-b-4424	Sleep duration || id:ukb-b-4424	Frailty index || id:ebi-a-GCST90020053	Weighted median	13	-0.0328792318782784	0.0308543595224786	0.286592387071557	-0.0933537765423365	0.0275953127857797	0.967655414459596	0.910871198424989	1.0279795900365
3	3	ebi-a-GCST90020053	ukb-b-4424	Sleep duration || id:ukb-b-4424	Frailty index || id:ebi-a-GCST90020053	Inverse variance weighted	13	-0.0572280404033985	0.0273959898488256	0.0367148946424653	-0.110924180507097	-0.00353190029970033	0.944378688312622	0.89500660530354	0.996474329523633
4	4	ebi-a-GCST90020053	ukb-b-4424	Sleep duration || id:ukb-b-4424	Frailty index || id:ebi-a-GCST90020053	Simple mode	13	-0.0491218056718431	0.0570408097416418	0.40602352696152	-0.160921792765461	0.0626781814217748	0.952065155699574	0.851358650909295	1.06468414895314
5	5	ebi-a-GCST90020053	ukb-b-4424	Sleep duration || id:ukb-b-4424	Frailty index || id:ebi-a-GCST90020053	Weighted mode	13	-0.0325040364835499	0.0393703992412793	0.425142846652575	-0.109670018996457	0.0446619460293575	0.968018542432497	0.896129792321419	1.04567430580082
