# Supplementary material for: Causality between sleep traits and the risk of frailty: a Mendelian randomization study
Source: Front Public Health. 2024 May 9;12:1381482. doi: 10.3389/fpubh.2024.1381482 (PMC11112029; doi:10.3389/fpubh.2024.1381482)
Supplement: Supplementary file 2 [file Data_Sheet_2.ZIP › Supplementary Table/Supplementary Table 11.csv]

	X	id.exposure	id.outcome	outcome	exposure	method	nsnp	b	se	pval	lo_ci	up_ci	or	or_lci95	or_uci95
1	1	ebi-a-GCST90018916	ebi-a-GCST90020053	Frailty index || id:ebi-a-GCST90020053	|| id:ebi-a-GCST90018916	MR Egger	29	0.00604992275511384	0.0257267964039777	0.815858706786278	-0.0443745981966825	0.0564744437069101	1.00606826049978	0.956595551379598	1.05809957335187
2	2	ebi-a-GCST90018916	ebi-a-GCST90020053	Frailty index || id:ebi-a-GCST90020053	|| id:ebi-a-GCST90018916	Weighted median	29	0.0392858140249247	0.0137739421016583	0.00434199915161791	0.0122888875056744	0.066282740544175	1.04006770711038	1.01236470614099	1.06852879087154
3	3	ebi-a-GCST90018916	ebi-a-GCST90020053	Frailty index || id:ebi-a-GCST90020053	|| id:ebi-a-GCST90018916	Inverse variance weighted	29	0.0250319909233188	0.0102829663054614	0.0149199572560649	0.00487737696461446	0.0451866048820231	1.0253479218265	1.00488929072907	1.04622307202731
4	4	ebi-a-GCST90018916	ebi-a-GCST90020053	Frailty index || id:ebi-a-GCST90020053	|| id:ebi-a-GCST90018916	Simple mode	29	0.0487754666070791	0.0259872214927517	0.0709882691258362	-0.00215948751871423	0.0997104207328724	1.04998456767294	0.997842842496942	1.10485092982436
5	5	ebi-a-GCST90018916	ebi-a-GCST90020053	Frailty index || id:ebi-a-GCST90020053	|| id:ebi-a-GCST90018916	Weighted mode	29	0.043424994229656	0.0223826671425962	0.0624976857376962	-0.000445033369832558	0.0872950218291446	1.04438165672348	0.999555065642829	1.09121856553147
