# Supplementary material for: Causality between sleep traits and the risk of frailty: a Mendelian randomization study
Source: Front Public Health. 2024 May 9;12:1381482. doi: 10.3389/fpubh.2024.1381482 (PMC11112029; doi:10.3389/fpubh.2024.1381482)
Supplement: Supplementary file 2 [file Data_Sheet_2.ZIP › Supplementary Table/Supplementary Table 12.csv]

	X	id.exposure	id.outcome	outcome	exposure	method	nsnp	b	se	pval	lo_ci	up_ci	or	or_lci95	or_uci95
1	1	ebi-a-GCST90020053	ebi-a-GCST90018916	Sleep apnea syndrome || id:ebi-a-GCST90018916	Frailty index || id:ebi-a-GCST90020053	MR Egger	13	-0.186120357261963	0.945377048907771	0.847516346118959	-2.03905937312119	1.66681865859727	0.830173671538737	0.130151076920266	5.2952948313929
2	2	ebi-a-GCST90020053	ebi-a-GCST90018916	Sleep apnea syndrome || id:ebi-a-GCST90018916	Frailty index || id:ebi-a-GCST90020053	Weighted median	13	0.624967343606815	0.254837992418606	0.0141902713599305	0.125484878466347	1.12444980874728	1.86818494825385	1.13369802557806	3.07852260667265
3	3	ebi-a-GCST90020053	ebi-a-GCST90018916	Sleep apnea syndrome || id:ebi-a-GCST90018916	Frailty index || id:ebi-a-GCST90020053	Inverse variance weighted	13	0.751691823241717	0.207884038127213	0.000299284066882671	0.34423910851238	1.15914453797105	2.12058463786125	1.41091595719345	3.18720557621179
4	4	ebi-a-GCST90020053	ebi-a-GCST90018916	Sleep apnea syndrome || id:ebi-a-GCST90018916	Frailty index || id:ebi-a-GCST90020053	Simple mode	13	0.84406212710322	0.40370540504948	0.0584935598023916	0.0527995332062393	1.6353247210002	2.32579549080477	1.05421828817488	5.1311239102223
5	5	ebi-a-GCST90020053	ebi-a-GCST90018916	Sleep apnea syndrome || id:ebi-a-GCST90018916	Frailty index || id:ebi-a-GCST90020053	Weighted mode	13	0.300524111029344	0.341957540885821	0.396747727145121	-0.369712669106865	0.970760891165553	1.35056646889546	0.690932828465409	2.63995241180826
