# Supplementary material for: Causality between sleep traits and the risk of frailty: a Mendelian randomization study
Source: Front Public Health. 2024 May 9;12:1381482. doi: 10.3389/fpubh.2024.1381482 (PMC11112029; doi:10.3389/fpubh.2024.1381482)
Supplement: Supplementary file 2 [file Data_Sheet_2.ZIP › Supplementary Table/Supplementary Table 13.csv]

	X	id.exposure	id.outcome	outcome	exposure	method	nsnp	b	se	pval	lo_ci	up_ci	or	or_lci95	or_uci95
1	1	ukb-b-17400	ebi-a-GCST90020053	Frailty index || id:ebi-a-GCST90020053	Snoring || id:ukb-b-17400	MR Egger	40	0.960960709089692	0.572643321909329	0.101532050927876	-0.161420201852593	2.08334162003198	2.61420675959895	0.850934431747397	8.03126154843569
2	2	ukb-b-17400	ebi-a-GCST90020053	Frailty index || id:ebi-a-GCST90020053	Snoring || id:ukb-b-17400	Weighted median	40	-0.074087470135038	0.128488179107384	0.564203462017218	-0.325924301185511	0.177749360915435	0.928590466355362	0.721859829296833	1.19452588883637
3	3	ukb-b-17400	ebi-a-GCST90020053	Frailty index || id:ebi-a-GCST90020053	Snoring || id:ukb-b-17400	Inverse variance weighted	40	-0.168838844230621	0.110307200980556	0.125862357810556	-0.385040958152511	0.0473632696912688	0.844645011835143	0.680422766774398	1.04850282920432
4	4	ukb-b-17400	ebi-a-GCST90020053	Frailty index || id:ebi-a-GCST90020053	Snoring || id:ukb-b-17400	Simple mode	40	0.183959644376163	0.314853831080943	0.562403363981492	-0.433153864542485	0.801073153294811	1.20196731597667	0.648460709018344	2.22793055706217
5	5	ukb-b-17400	ebi-a-GCST90020053	Frailty index || id:ebi-a-GCST90020053	Snoring || id:ukb-b-17400	Weighted mode	40	0.183959644376163	0.28441470812826	0.521549666477912	-0.373493183555227	0.741412472307552	1.20196731597667	0.688325678214323	2.09889805712918
