# Supplementary material for: Causality between sleep traits and the risk of frailty: a Mendelian randomization study
Source: Front Public Health. 2024 May 9;12:1381482. doi: 10.3389/fpubh.2024.1381482 (PMC11112029; doi:10.3389/fpubh.2024.1381482)
Supplement: Supplementary file 2 [file Data_Sheet_2.ZIP › Supplementary Table/Supplementary Table 14.csv]

	X	id.exposure	id.outcome	outcome	exposure	method	nsnp	b	se	pval	lo_ci	up_ci	or	or_lci95	or_uci95
1	1	ebi-a-GCST90020053	ukb-b-17400	Snoring || id:ukb-b-17400	Frailty index || id:ebi-a-GCST90020053	MR Egger	15	-0.0948652737105928	0.0906420229668401	0.314357641959419	-0.272523638725599	0.0827930913044138	0.909495459162843	0.761455429126512	1.08631701685641
2	2	ebi-a-GCST90020053	ukb-b-17400	Snoring || id:ukb-b-17400	Frailty index || id:ebi-a-GCST90020053	Weighted median	15	-0.036295339161499	0.0201308824378561	0.0713932223423623	-0.075751868739697	0.00316119041669896	0.964355439494037	0.927046207166775	1.00316619224832
3	3	ebi-a-GCST90020053	ukb-b-17400	Snoring || id:ukb-b-17400	Frailty index || id:ebi-a-GCST90020053	Inverse variance weighted	15	-0.0349133783181759	0.0200114501863611	0.0810423150123177	-0.0741358206834437	0.00430906404709186	0.965689062245427	0.92854556958247	1.00431836141309
4	4	ebi-a-GCST90020053	ukb-b-17400	Snoring || id:ukb-b-17400	Frailty index || id:ebi-a-GCST90020053	Simple mode	15	0.00482293912174658	0.0351790754404985	0.892906376258553	-0.0641280487416305	0.0737739269851237	1.00483458821272	0.937884896860558	1.07656339605045
5	5	ebi-a-GCST90020053	ukb-b-17400	Snoring || id:ukb-b-17400	Frailty index || id:ebi-a-GCST90020053	Weighted mode	15	-0.0414271653860425	0.0249312948938423	0.11880185942089	-0.0902925033779734	0.00743817260588841	0.959419211724641	0.913663896405655	1.00746590452738
