# Supplementary material for: Causality between sleep traits and the risk of frailty: a Mendelian randomization study
Source: Front Public Health. 2024 May 9;12:1381482. doi: 10.3389/fpubh.2024.1381482 (PMC11112029; doi:10.3389/fpubh.2024.1381482)
Supplement: Supplementary file 2 [file Data_Sheet_2.ZIP › Supplementary Table/Supplementary Table 2.csv]

	X	id.exposure	id.outcome	outcome	exposure	method	nsnp	b	se	pval	lo_ci	up_ci	or	or_lci95	or_uci95
1	1	ebi-a-GCST90020053	ukb-b-3957	Sleeplessness / insomnia || id:ukb-b-3957	Frailty index || id:ebi-a-GCST90020053	MR Egger	11	-0.266601013672162	0.217018141162664	0.25042362030796	-0.691956570350983	0.158754543006659	0.765978625504371	0.500595659633336	1.17205022344643
2	2	ebi-a-GCST90020053	ukb-b-3957	Sleeplessness / insomnia || id:ukb-b-3957	Frailty index || id:ebi-a-GCST90020053	Weighted median	11	0.0959307101572756	0.0358706104481824	0.00748733723240618	0.0256243136788381	0.166237106635713	1.10068279521391	1.02595543863817	1.18085305662791
3	3	ebi-a-GCST90020053	ukb-b-3957	Sleeplessness / insomnia || id:ukb-b-3957	Frailty index || id:ebi-a-GCST90020053	Inverse variance weighted	11	0.147257850434635	0.031705469547302	3.40807473774617e-06	0.0851151301219231	0.209400570747347	1.15865268361364	1.08884241804275	1.23293877883475
4	4	ebi-a-GCST90020053	ukb-b-3957	Sleeplessness / insomnia || id:ukb-b-3957	Frailty index || id:ebi-a-GCST90020053	Simple mode	11	0.0811537381222731	0.0455606717325054	0.105217672136831	-0.00814517847343749	0.170452654717984	1.08453761852768	0.991887903611981	1.18584150660417
5	5	ebi-a-GCST90020053	ukb-b-3957	Sleeplessness / insomnia || id:ukb-b-3957	Frailty index || id:ebi-a-GCST90020053	Weighted mode	11	0.0811537381222731	0.0426307276656355	0.0861033348999642	-0.00240248810237248	0.164709964346919	1.08453761852768	0.997600395562383	1.17905110225885
