# Supplementary material for: Causality between sleep traits and the risk of frailty: a Mendelian randomization study
Source: Front Public Health. 2024 May 9;12:1381482. doi: 10.3389/fpubh.2024.1381482 (PMC11112029; doi:10.3389/fpubh.2024.1381482)
Supplement: Supplementary file 2 [file Data_Sheet_2.ZIP › Supplementary Table/Supplementary Table 3.csv]

	X	id.exposure	id.outcome	outcome	exposure	method	nsnp	b	se	pval	lo_ci	up_ci	or	or_lci95	or_uci95
1	1	ukb-b-2772	ebi-a-GCST90020053	Frailty index || id:ebi-a-GCST90020053	Getting up in morning || id:ukb-b-2772	MR Egger	70	-0.0907596463255129	0.20789133526955	0.663804493082572	-0.498226663453831	0.316707370802805	0.913237184435531	0.607607196947167	1.37260085006573
2	2	ukb-b-2772	ebi-a-GCST90020053	Frailty index || id:ebi-a-GCST90020053	Getting up in morning || id:ukb-b-2772	Weighted median	70	-0.132290363581592	0.0654827183318238	0.0433592009226534	-0.260636491511967	-0.00394423565121735	0.876086574508368	0.770560974165549	0.996063532629553
3	3	ukb-b-2772	ebi-a-GCST90020053	Frailty index || id:ebi-a-GCST90020053	Getting up in morning || id:ukb-b-2772	Inverse variance weighted	70	-0.183896064147822	0.0559516426389764	0.00101370047114309	-0.293561283720216	-0.0742308445754283	0.832022276277116	0.745603528105934	0.9284573397606
4	4	ukb-b-2772	ebi-a-GCST90020053	Frailty index || id:ebi-a-GCST90020053	Getting up in morning || id:ukb-b-2772	Simple mode	70	-0.218660589631172	0.203892692694904	0.28726360607307	-0.618290267313184	0.18096908805084	0.803594420150597	0.538864965487395	1.19837813451667
5	5	ukb-b-2772	ebi-a-GCST90020053	Frailty index || id:ebi-a-GCST90020053	Getting up in morning || id:ukb-b-2772	Weighted mode	70	-0.125017297554868	0.180273213161121	0.490331360707479	-0.478352795350665	0.228318200240929	0.882481637678025	0.619803494614447	1.25648507568246
