# Supplementary material for: Causality between sleep traits and the risk of frailty: a Mendelian randomization study
Source: Front Public Health. 2024 May 9;12:1381482. doi: 10.3389/fpubh.2024.1381482 (PMC11112029; doi:10.3389/fpubh.2024.1381482)
Supplement: Supplementary file 2 [file Data_Sheet_2.ZIP › Supplementary Table/Supplementary Table 4.csv]

	X	id.exposure	id.outcome	outcome	exposure	method	nsnp	b	se	pval	lo_ci	up_ci	or	or_lci95	or_uci95
1	1	ebi-a-GCST90020053	ukb-b-2772	Getting up in morning || id:ukb-b-2772	Frailty index || id:ebi-a-GCST90020053	MR Egger	14	0.0296886211868203	0.105909673530489	0.784005822626293	-0.177894338932938	0.237271581306579	1.03013372219328	0.83703086039039	1.26778537783524
2	2	ebi-a-GCST90020053	ukb-b-2772	Getting up in morning || id:ukb-b-2772	Frailty index || id:ebi-a-GCST90020053	Weighted median	14	-0.0269903200782242	0.0281473972611985	0.337613047541809	-0.0821592187101733	0.0281785785537249	0.973370663630617	0.921125286640144	1.02857935023431
3	3	ebi-a-GCST90020053	ukb-b-2772	Getting up in morning || id:ukb-b-2772	Frailty index || id:ebi-a-GCST90020053	Inverse variance weighted	14	-0.0221409114842823	0.0234033578672221	0.344119493529614	-0.0680114929040376	0.023729669935473	0.97810239947924	0.934249736272946	1.02401345884624
4	4	ebi-a-GCST90020053	ukb-b-2772	Getting up in morning || id:ukb-b-2772	Frailty index || id:ebi-a-GCST90020053	Simple mode	14	-0.00704240701067993	0.0482343510047165	0.886157930799958	-0.101581734979924	0.0874969209585644	0.992982332627971	0.903407336343984	1.09143890385217
5	5	ebi-a-GCST90020053	ukb-b-2772	Getting up in morning || id:ukb-b-2772	Frailty index || id:ebi-a-GCST90020053	Weighted mode	14	-0.024235139228041	0.0436302586013617	0.588007651458713	-0.10975044608671	0.0612801676306279	0.976056173677295	0.896057722107972	1.06319674577702
