# Supplementary material for: Causality between sleep traits and the risk of frailty: a Mendelian randomization study
Source: Front Public Health. 2024 May 9;12:1381482. doi: 10.3389/fpubh.2024.1381482 (PMC11112029; doi:10.3389/fpubh.2024.1381482)
Supplement: Supplementary file 2 [file Data_Sheet_2.ZIP › Supplementary Table/Supplementary Table 5.csv]

	X	id.exposure	id.outcome	outcome	exposure	method	nsnp	b	se	pval	lo_ci	up_ci	or	or_lci95	or_uci95
1	1	ukb-b-4956	ebi-a-GCST90020053	Frailty index || id:ebi-a-GCST90020053	Morning/evening person (chronotype) || id:ukb-b-4956	MR Egger	142	-0.128366517057724	0.0914503843885485	0.162630234001849	-0.307609270459279	0.050876236343831	0.879530956963115	0.735202527240655	1.05219266201358
2	2	ukb-b-4956	ebi-a-GCST90020053	Frailty index || id:ebi-a-GCST90020053	Morning/evening person (chronotype) || id:ukb-b-4956	Weighted median	142	-0.0615820558561462	0.0345660768475175	0.0748185761028188	-0.129331566477281	0.0061674547649881	0.940275787439075	0.878682575554452	1.00618651267358
3	3	ukb-b-4956	ebi-a-GCST90020053	Frailty index || id:ebi-a-GCST90020053	Morning/evening person (chronotype) || id:ukb-b-4956	Inverse variance weighted	142	0.0137241807571286	0.0292840960075111	0.639315213729965	-0.0436726474175932	0.0711210089318504	1.01381878964021	0.957267270101321	1.07371114664638
4	4	ukb-b-4956	ebi-a-GCST90020053	Frailty index || id:ebi-a-GCST90020053	Morning/evening person (chronotype) || id:ukb-b-4956	Simple mode	142	-0.144990044449695	0.125716168104823	0.250733405576122	-0.391393733935148	0.101413645035758	0.865030904926563	0.67611389464031	1.10673434226071
5	5	ukb-b-4956	ebi-a-GCST90020053	Frailty index || id:ebi-a-GCST90020053	Morning/evening person (chronotype) || id:ukb-b-4956	Weighted mode	142	-0.149249670942654	0.0892869950202567	0.0968265687548809	-0.324252181182357	0.0257528392970491	0.86135403297685	0.723067875274322	1.02608730866934
