# Supplementary material for: Causality between sleep traits and the risk of frailty: a Mendelian randomization study
Source: Front Public Health. 2024 May 9;12:1381482. doi: 10.3389/fpubh.2024.1381482 (PMC11112029; doi:10.3389/fpubh.2024.1381482)
Supplement: Supplementary file 2 [file Data_Sheet_2.ZIP › Supplementary Table/Supplementary Table 6.csv]

	X	id.exposure	id.outcome	outcome	exposure	method	nsnp	b	se	pval	lo_ci	up_ci	or	or_lci95	or_uci95
1	1	ebi-a-GCST90020053	ukb-b-4956	Morning/evening person (chronotype) || id:ukb-b-4956	Frailty index || id:ebi-a-GCST90020053	MR Egger	12	-0.222572942652343	0.151307265017022	0.172044856517317	-0.519135182085706	0.0739892967810201	0.800456617191966	0.595034922378538	1.07679528025886
2	2	ebi-a-GCST90020053	ukb-b-4956	Morning/evening person (chronotype) || id:ukb-b-4956	Frailty index || id:ebi-a-GCST90020053	Weighted median	12	-0.0222110592070816	0.0405581105420248	0.583942241382469	-0.10170495586945	0.057282837455287	0.978033790229671	0.903296024546506	1.05895528025959
3	3	ebi-a-GCST90020053	ukb-b-4956	Morning/evening person (chronotype) || id:ukb-b-4956	Frailty index || id:ebi-a-GCST90020053	Inverse variance weighted	12	0.0450211943635091	0.0393505604713294	0.252579869098982	-0.0321059041602965	0.122148292887315	1.04605003003836	0.968404018633924	1.12992164870073
4	4	ebi-a-GCST90020053	ukb-b-4956	Morning/evening person (chronotype) || id:ukb-b-4956	Frailty index || id:ebi-a-GCST90020053	Simple mode	12	-0.00427469320074725	0.0911382008075582	0.963430921075609	-0.182905566783561	0.174356180382067	0.995734430295554	0.832846800425862	1.19047951576332
5	5	ebi-a-GCST90020053	ukb-b-4956	Morning/evening person (chronotype) || id:ukb-b-4956	Frailty index || id:ebi-a-GCST90020053	Weighted mode	12	-0.0237255315818153	0.0520838675739156	0.65759161380016	-0.12580991202669	0.0783588488630593	0.976553706128951	0.881782447091778	1.08151068792474
