# Supplementary material for: Causality between sleep traits and the risk of frailty: a Mendelian randomization study
Source: Front Public Health. 2024 May 9;12:1381482. doi: 10.3389/fpubh.2024.1381482 (PMC11112029; doi:10.3389/fpubh.2024.1381482)
Supplement: Supplementary file 2 [file Data_Sheet_2.ZIP › Supplementary Table/Supplementary Table 7.csv]

	X	id.exposure	id.outcome	outcome	exposure	method	nsnp	b	se	pval	lo_ci	up_ci	or	or_lci95	or_uci95
1	1	ukb-b-4616	ebi-a-GCST90020053	Frailty index || id:ebi-a-GCST90020053	Nap during day || id:ukb-b-4616	MR Egger	83	0.453183753745165	0.213659942408509	0.0369754238264613	0.0344102666244874	0.871957240865843	1.57331326215823	1.03500914934434	2.39158718785341
2	2	ukb-b-4616	ebi-a-GCST90020053	Frailty index || id:ebi-a-GCST90020053	Nap during day || id:ukb-b-4616	Weighted median	83	0.281392355049124	0.0763966165840736	0.000230225688455915	0.13165498654434	0.431129723553908	1.32497336195227	1.14071468945042	1.53899518093248
3	3	ukb-b-4616	ebi-a-GCST90020053	Frailty index || id:ebi-a-GCST90020053	Nap during day || id:ukb-b-4616	Inverse variance weighted	83	0.265686968941691	0.0583265781190179	5.23454062212063e-06	0.151366875828416	0.380007062054966	1.3043267000085	1.16342341172221	1.46229491620484
4	4	ukb-b-4616	ebi-a-GCST90020053	Frailty index || id:ebi-a-GCST90020053	Nap during day || id:ukb-b-4616	Simple mode	83	0.0986025320235677	0.247638832801108	0.691539149517654	-0.386769580266604	0.583974644313739	1.10362755576003	0.679247588944644	1.7931514246893
5	5	ukb-b-4616	ebi-a-GCST90020053	Frailty index || id:ebi-a-GCST90020053	Nap during day || id:ukb-b-4616	Weighted mode	83	0.105474833725368	0.203581168805074	0.605785576270524	-0.293544257132577	0.504493924583313	1.11123813844678	0.745616223297826	1.65614717297456
