# Supplementary material for: Causality between sleep traits and the risk of frailty: a Mendelian randomization study
Source: Front Public Health. 2024 May 9;12:1381482. doi: 10.3389/fpubh.2024.1381482 (PMC11112029; doi:10.3389/fpubh.2024.1381482)
Supplement: Supplementary file 2 [file Data_Sheet_2.ZIP › Supplementary Table/Supplementary Table 8.csv]

	X	id.exposure	id.outcome	outcome	exposure	method	nsnp	b	se	pval	lo_ci	up_ci	or	or_lci95	or_uci95
1	1	ebi-a-GCST90020053	ukb-b-4616	Nap during day || id:ukb-b-4616	Frailty index || id:ebi-a-GCST90020053	MR Egger	11	-0.0229811259447069	0.112316201203266	0.842428480518813	-0.243120880303108	0.197158628413694	0.977280928853498	0.784176716522928	1.21793722483321
2	2	ebi-a-GCST90020053	ukb-b-4616	Nap during day || id:ukb-b-4616	Frailty index || id:ebi-a-GCST90020053	Weighted median	11	0.047543524800419	0.0262787507835686	0.0704198851503803	-0.00396282673537546	0.0990498763362135	1.0486918442312	0.996045014900724	1.10412136771413
3	3	ebi-a-GCST90020053	ukb-b-4616	Nap during day || id:ukb-b-4616	Frailty index || id:ebi-a-GCST90020053	Inverse variance weighted	11	0.0574086506598593	0.0254120911804822	0.02387668677987	0.00760095194611419	0.107216349373604	1.05908851919833	1.00762991251081	1.11317506315661
4	4	ebi-a-GCST90020053	ukb-b-4616	Nap during day || id:ukb-b-4616	Frailty index || id:ebi-a-GCST90020053	Simple mode	11	0.00210008987954871	0.0527433075915097	0.969022604952957	-0.10127679299981	0.105476972758908	1.00210229661281	0.903682865173997	1.11124051542497
5	5	ebi-a-GCST90020053	ukb-b-4616	Nap during day || id:ukb-b-4616	Frailty index || id:ebi-a-GCST90020053	Weighted mode	11	0.0448816101748496	0.0391653353436856	0.278497243917293	-0.0318824470987742	0.121645667448473	1.04590402818363	0.968620439529783	1.12935386403965
