# Supplementary material for: Causality between sleep traits and the risk of frailty: a Mendelian randomization study
Source: Front Public Health. 2024 May 9;12:1381482. doi: 10.3389/fpubh.2024.1381482 (PMC11112029; doi:10.3389/fpubh.2024.1381482)
Supplement: Supplementary file 2 [file Data_Sheet_2.ZIP › Supplementary Table/Supplementary Table 9.csv]

	X	id.exposure	id.outcome	outcome	exposure	method	nsnp	b	se	pval	lo_ci	up_ci	or	or_lci95	or_uci95
1	1	ukb-b-4424	ebi-a-GCST90020053	Frailty index || id:ebi-a-GCST90020053	Sleep duration || id:ukb-b-4424	MR Egger	65	0.057204985615346	0.196894370919862	0.772360156456791	-0.328707981387584	0.443117952618276	1.05887284185164	0.71985319658898	1.55755604132039
2	2	ukb-b-4424	ebi-a-GCST90020053	Frailty index || id:ebi-a-GCST90020053	Sleep duration || id:ukb-b-4424	Weighted median	65	-0.264834125314689	0.065155879344543	4.81100373950749e-05	-0.392539648829993	-0.137128601799385	0.76733322057657	0.675339569397976	0.871858096402216
3	3	ukb-b-4424	ebi-a-GCST90020053	Frailty index || id:ebi-a-GCST90020053	Sleep duration || id:ukb-b-4424	Inverse variance weighted	65	-0.293480054361606	0.053065557397204	3.19285365368311e-08	-0.397488546860126	-0.189471561863086	0.745664095462189	0.672005639178096	0.827396246170621
4	4	ukb-b-4424	ebi-a-GCST90020053	Frailty index || id:ebi-a-GCST90020053	Sleep duration || id:ukb-b-4424	Simple mode	65	-0.352540011443933	0.17878571690976	0.0529511885229857	-0.702960016587063	-0.00212000630080339	0.702900445186315	0.495117576375692	0.99788223932536
5	5	ukb-b-4424	ebi-a-GCST90020053	Frailty index || id:ebi-a-GCST90020053	Sleep duration || id:ukb-b-4424	Weighted mode	65	-0.276110116368667	0.133602358533069	0.0428175717467671	-0.537970739093482	-0.0142494936438518	0.758729377637176	0.583932001282352	0.985851549881644
