# Supplementary material for: Causality between sleep traits and the risk of frailty: a Mendelian randomization study
Source: Front Public Health. 2024 May 9;12:1381482. doi: 10.3389/fpubh.2024.1381482 (PMC11112029; doi:10.3389/fpubh.2024.1381482)
Supplement: Supplementary file 3 [file Data_Sheet_3.xlsx]

## Sheet: Supplementary table 1
Supplementary Table 1. MR analysis for the association between serum metabolites and allergic conjunctivitis using instrumental variables (IVs).
	Exposure-serum metabolites												Outcome-Allergic conjunctivitis								R2	F
	Metabolite.ID	Exposure	Status	Super.pathway	Total.N	SNP	effect_allele.exposure	other_allele.exposure	beta.exposure	eaf.exposure	se.exposure	pval.exposure	Outcome	samplesize.outcome	effect_allele.outcome	other_allele.outcome	beta.outcome	eaf.outcome	se.outcome	pval.outcome
1	M00053	glutamine	Known	Amino acid	7821	rs11596604	A	G	0.0323	0.0236	0.0069	2.515e-06	Allergic conjunctivitis	377277	A	G	0.00693047	0.0869161	0.0180301	0.700693	0.0122426	21.8885
2	M00053	glutamine	Known	Amino acid	7821	rs16977047	T	C	-0.0056	0.7034	0.0011	1.078e-06	Allergic conjunctivitis	377277	T	C	-0.0102511	0.749935	0.0117383	0.382497	0.00350333	25.9103
3	M00053	glutamine	Known	Amino acid	7821	rs2199619	T	C	0.0054	0.2787	0.0012	5.227e-06	Allergic conjunctivitis	377277	T	C	-0.0230017	0.299195	0.0111076	0.038376	0.00273936	20.2445
4	M00053	glutamine	Known	Amino acid	7821	rs2657879	A	G	0.015	0.8179	0.0017	6.147e-18	Allergic conjunctivitis	377277	A	G	-0.00791483	0.818203	0.0131592	0.547529	0.0104505	77.8335
5	M00053	glutamine	Known	Amino acid	7821	rs2748991	T	C	-0.007	0.446	0.0015	2.342e-06	Allergic conjunctivitis	377277	T	C	0.0136752	0.518463	0.0101747	0.178934	0.00387107	21.77
6	M00053	glutamine	Known	Amino acid	7821	rs7078003	T	C	0.0087	0.1654	0.0018	1.838e-06	Allergic conjunctivitis	377277	T	C	0.0243379	0.190854	0.0129445	0.0600855	0.00315889	23.3548
7	M00053	glutamine	Known	Amino acid	7821	rs7394051	T	C	0.0055	0.7014	0.0012	2.175e-06	Allergic conjunctivitis	377277	T	C	0.00917933	0.798933	0.0127964	0.473168	0.00284146	21.0012
8	M00053	glutamine	Known	Amino acid	7821	rs780093	T	C	-0.0058	0.3995	0.0011	1.931e-07	Allergic conjunctivitis	377277	T	C	0.00905079	0.351777	0.0106551	0.395639	0.00375708	27.7941
9	M00054	tryptophan	Known	Amino acid	7804	rs1000137	T	C	-0.005	0.475	0.001	5.733e-07	Allergic conjunctivitis	377277	T	C	0.00563949	0.500461	0.0101732	0.579342	0.00445077	24.9911
10	M00054	tryptophan	Known	Amino acid	7804	rs10007704	T	C	-0.0044	0.6418	0.0009	1.238e-06	Allergic conjunctivitis	377277	T	C	0.0229953	0.64312	0.0106521	0.0308688	0.00323913	23.8947
11	M00054	tryptophan	Known	Amino acid	7804	rs1013667	A	G	-0.0041	0.6087	0.0009	5.673e-06	Allergic conjunctivitis	377277	A	G	-0.0150733	0.625893	0.0104778	0.150268	0.00281369	20.7474
12	M00054	tryptophan	Known	Amino acid	7804	rs1015795	A	G	0.0043	0.5122	0.0009	2.26e-06	Allergic conjunctivitis	377277	A	G	-0.0154724	0.490749	0.0101908	0.128947	0.00309402	22.821
13	M00054	tryptophan	Known	Amino acid	7804	rs1015993	T	C	0.0041	0.4684	0.0009	7.309e-06	Allergic conjunctivitis	377277	T	C	-0.0151489	0.486258	0.0101674	0.136235	0.00281369	20.7474
14	M00054	tryptophan	Known	Amino acid	7804	rs1016522	A	G	0.0058	0.5803	0.0009	1.589e-10	Allergic conjunctivitis	377277	A	G	0.00551414	0.585584	0.0103113	0.592809	0.00561491	41.5196
15	M00054	tryptophan	Known	Amino acid	7804	rs10171387	A	G	0.008	0.9051	0.0018	5.141e-06	Allergic conjunctivitis	377277	A	G	0.0342734	0.929698	0.0199983	0.0865625	0.00267847	19.7477
16	M00054	tryptophan	Known	Amino acid	7804	rs10225863	T	C	-0.004	0.3949	0.0009	9.754e-06	Allergic conjunctivitis	377277	T	C	-0.0252735	0.464382	0.0101895	0.0131256	0.00267847	19.7477
17	M00054	tryptophan	Known	Amino acid	7804	rs10495209	T	C	0.004	0.4862	0.0009	8.02e-06	Allergic conjunctivitis	377277	T	C	-0.00788735	0.544171	0.0101999	0.439356	0.00267847	19.7477
18	M00054	tryptophan	Known	Amino acid	7804	rs10498266	T	G	0.0043	0.4674	0.0009	2.348e-06	Allergic conjunctivitis	377277	T	G	0.0212241	0.472247	0.0101872	0.0372152	0.00309402	22.821
19	M00054	tryptophan	Known	Amino acid	7804	rs10750415	T	G	0.0042	0.3959	0.0009	2.767e-06	Allergic conjunctivitis	377277	T	G	0.0162131	0.460701	0.0102068	0.112182	0.00295221	21.7719
20	M00054	tryptophan	Known	Amino acid	7804	rs10784496	A	G	0.0045	0.5375	0.0009	5.085e-07	Allergic conjunctivitis	377277	A	G	0.00419361	0.559725	0.0102797	0.683309	0.00338753	24.9932
21	M00054	tryptophan	Known	Amino acid	7804	rs10805503	T	C	0.0043	0.6272	0.0009	1.996e-06	Allergic conjunctivitis	377277	T	C	0.00494778	0.656503	0.0106797	0.643157	0.00309402	22.821
22	M00054	tryptophan	Known	Amino acid	7804	rs10807322	A	T	0.0043	0.5866	0.0009	1.974e-06	Allergic conjunctivitis	377277	A	T	0.0314735	0.584817	0.0103664	0.00239646	0.00309402	22.821
23	M00054	tryptophan	Known	Amino acid	7804	rs10822056	T	C	0.0042	0.5141	0.0009	2.651e-06	Allergic conjunctivitis	377277	T	C	0.00302578	0.449488	0.0102358	0.767529	0.00295221	21.7719
24	M00054	tryptophan	Known	Amino acid	7804	rs10836364	T	C	0.005	0.607	0.001	5.733e-07	Allergic conjunctivitis	377277	T	C	-0.0156701	0.637645	0.01056	0.137834	0.00445077	24.9911
25	M00054	tryptophan	Known	Amino acid	7804	rs10846667	T	C	0.0045	0.4861	0.0009	1.651e-06	Allergic conjunctivitis	377277	T	C	0.00376304	0.52651	0.0101922	0.711974	0.00338753	24.9932
26	M00054	tryptophan	Known	Amino acid	7804	rs10881004	T	C	0.0041	0.4824	0.0009	3.392e-06	Allergic conjunctivitis	377277	T	C	0.00597474	0.391174	0.0104752	0.568425	0.00281369	20.7474
27	M00054	tryptophan	Known	Amino acid	7804	rs10900784	A	C	-0.0044	0.4158	0.0009	9.744e-07	Allergic conjunctivitis	377277	A	C	-0.0322522	0.347766	0.0106765	0.00252058	0.00323913	23.8947
28	M00054	tryptophan	Known	Amino acid	7804	rs10927101	A	C	-0.0046	0.3738	0.0009	2.721e-07	Allergic conjunctivitis	377277	A	C	-0.00029647	0.397323	0.010408	0.977275	0.00353923	26.1164
29	M00054	tryptophan	Known	Amino acid	7804	rs10931041	T	C	-0.0042	0.5756	0.0009	3.362e-06	Allergic conjunctivitis	377277	T	C	-0.00498893	0.539254	0.0102623	0.626868	0.00295221	21.7719
30	M00054	tryptophan	Known	Amino acid	7804	rs11678851	T	C	0.0041	0.4138	0.0009	5.943e-06	Allergic conjunctivitis	377277	T	C	0.00133716	0.395207	0.010389	0.897588	0.00281369	20.7474
31	M00054	tryptophan	Known	Amino acid	7804	rs11720862	T	G	-0.0046	0.6034	0.0009	3.583e-07	Allergic conjunctivitis	377277	T	G	-0.00173943	0.558068	0.0102592	0.865366	0.00353923	26.1164
32	M00054	tryptophan	Known	Amino acid	7804	rs11729831	T	G	0.004	0.6133	0.0009	8.61e-06	Allergic conjunctivitis	377277	T	G	0.0080485	0.568471	0.0102202	0.430984	0.00267847	19.7477
33	M00054	tryptophan	Known	Amino acid	7804	rs1179636	A	C	-0.0045	0.5356	0.001	1.825e-06	Allergic conjunctivitis	377277	A	C	-0.0101494	0.458079	0.0102271	0.321003	0.00274567	20.2445
34	M00054	tryptophan	Known	Amino acid	7804	rs11802417	T	C	-0.0041	0.5816	0.0009	4.469e-06	Allergic conjunctivitis	377277	T	C	-0.024082	0.555255	0.0102001	0.018228	0.00281369	20.7474
35	M00054	tryptophan	Known	Amino acid	7804	rs11804149	T	C	0.0041	0.4678	0.0009	4.612e-06	Allergic conjunctivitis	377277	T	C	-0.00894672	0.576581	0.0103003	0.385072	0.00281369	20.7474
36	M00054	tryptophan	Known	Amino acid	7804	rs11937375	C	G	-0.018	0.68	0.004	6.795e-06	Allergic conjunctivitis	377277	C	G	0.00316511	0.592522	0.0106319	0.765933	0.00360818	20.2428
37	M00054	tryptophan	Known	Amino acid	7804	rs1220605	A	G	-0.0046	0.6312	0.0009	9.291e-07	Allergic conjunctivitis	377277	A	G	-0.0145697	0.684485	0.0109538	0.183483	0.00353923	26.1164
38	M00054	tryptophan	Known	Amino acid	7804	rs12278762	T	C	0.0043	0.5229	0.0009	1.557e-06	Allergic conjunctivitis	377277	T	C	0.00373528	0.553094	0.0102106	0.714496	0.00309402	22.821
39	M00054	tryptophan	Known	Amino acid	7804	rs12468084	T	C	-0.0044	0.5436	0.0009	1.246e-06	Allergic conjunctivitis	377277	T	C	0.00799425	0.566959	0.0102774	0.436659	0.00323913	23.8947
40	M00054	tryptophan	Known	Amino acid	7804	rs1249489	A	G	0.0042	0.3741	0.0009	3.683e-06	Allergic conjunctivitis	377277	A	G	-0.012814	0.43114	0.0102803	0.212596	0.00295221	21.7719
41	M00054	tryptophan	Known	Amino acid	7804	rs12533939	A	T	0.0045	0.3887	0.0009	6.516e-07	Allergic conjunctivitis	377277	A	T	-0.0200458	0.325257	0.010839	0.0643991	0.00338753	24.9932
42	M00054	tryptophan	Known	Amino acid	7804	rs1260326	T	C	0.0042	0.404	0.0009	2.742e-06	Allergic conjunctivitis	377277	T	C	0.0136792	0.349343	0.010678	0.200171	0.00295221	21.7719
43	M00054	tryptophan	Known	Amino acid	7804	rs13001325	T	C	-0.004	0.3823	0.0009	7.447e-06	Allergic conjunctivitis	377277	T	C	0.0279625	0.329726	0.0107559	0.00932954	0.00267847	19.7477
44	M00054	tryptophan	Known	Amino acid	7804	rs13008096	A	C	-0.0042	0.4038	0.0009	3.316e-06	Allergic conjunctivitis	377277	A	C	0.0018353	0.321177	0.0109196	0.866526	0.00295221	21.7719
45	M00054	tryptophan	Known	Amino acid	7804	rs13056963	T	C	0.0043	0.4376	0.0009	5.583e-06	Allergic conjunctivitis	377277	T	C	0.00482012	0.40706	0.0103432	0.641204	0.00309402	22.821
46	M00054	tryptophan	Known	Amino acid	7804	rs13122250	T	C	0.0062	0.5542	0.0009	8.949e-12	Allergic conjunctivitis	377277	T	C	-0.00551219	0.621924	0.0105266	0.600525	0.00641095	47.4439
47	M00054	tryptophan	Known	Amino acid	7804	rs1330918	A	C	0.0042	0.6132	0.0009	2.212e-06	Allergic conjunctivitis	377277	A	C	-0.00385498	0.512006	0.0101928	0.705279	0.00295221	21.7719
48	M00054	tryptophan	Known	Amino acid	7804	rs1349704	A	G	0.0044	0.4611	0.0009	8.312e-07	Allergic conjunctivitis	377277	A	G	-0.0140165	0.418865	0.0102912	0.173202	0.00323913	23.8947
49	M00054	tryptophan	Known	Amino acid	7804	rs1373962	T	C	0.005	0.5973	0.0009	2.707e-08	Allergic conjunctivitis	377277	T	C	0.000122287	0.604836	0.0103816	0.990602	0.00417882	30.8558
50	M00054	tryptophan	Known	Amino acid	7804	rs1412972	T	G	0.0097	0.5006	0.002	1.628e-06	Allergic conjunctivitis	377277	T	G	0.00798207	0.566653	0.0102579	0.436489	0.0131666	23.4958
51	M00054	tryptophan	Known	Amino acid	7804	rs1418942	A	C	-0.004	0.5751	0.0009	7.128e-06	Allergic conjunctivitis	377277	A	C	-0.00234701	0.654561	0.0107071	0.826494	0.00267847	19.7477
52	M00054	tryptophan	Known	Amino acid	7804	rs1501803	T	C	0.0042	0.4152	0.0009	4.567e-06	Allergic conjunctivitis	377277	T	C	-0.0106882	0.423753	0.0103931	0.303767	0.00295221	21.7719
53	M00054	tryptophan	Known	Amino acid	7804	rs1508513	C	G	0.0042	0.6354	0.0009	2.363e-06	Allergic conjunctivitis	377277	C	G	0.00414137	0.731509	0.0114927	0.718586	0.00295221	21.7719
54	M00054	tryptophan	Known	Amino acid	7804	rs1519309	T	C	-0.0044	0.6544	0.0009	1.206e-06	Allergic conjunctivitis	377277	T	C	-0.0110152	0.75989	0.0119428	0.356357	0.00323913	23.8947
55	M00054	tryptophan	Known	Amino acid	7804	rs154246	T	C	-0.0049	0.6103	0.0009	6.698e-08	Allergic conjunctivitis	377277	T	C	-0.0189291	0.634967	0.0105672	0.0732437	0.004014	29.6339
56	M00054	tryptophan	Known	Amino acid	7804	rs1549225	T	C	0.0045	0.607	0.0009	6.057e-07	Allergic conjunctivitis	377277	T	C	0.0117871	0.648775	0.0106687	0.269234	0.00338753	24.9932
57	M00054	tryptophan	Known	Amino acid	7804	rs1559063	C	G	0.0052	0.6209	0.0009	7.818e-09	Allergic conjunctivitis	377277	C	G	0.00692763	0.657359	0.0106894	0.516929	0.00451827	33.3736
58	M00054	tryptophan	Known	Amino acid	7804	rs1663501	A	G	-0.0047	0.4634	0.0009	2.435e-07	Allergic conjunctivitis	377277	A	G	0.0118447	0.500331	0.0101562	0.243513	0.0036942	27.2642
59	M00054	tryptophan	Known	Amino acid	7804	rs16823952	T	G	-0.0083	0.9069	0.0018	5.079e-06	Allergic conjunctivitis	377277	T	G	0.0106377	0.958595	0.0255265	0.676876	0.00288254	21.2566
60	M00054	tryptophan	Known	Amino acid	7804	rs16836288	A	C	0.0131	0.044	0.0029	5.601e-06	Allergic conjunctivitis	377277	A	C	-0.001714	0.0627739	0.0208487	0.934479	0.00276669	20.3999
61	M00054	tryptophan	Known	Amino acid	7804	rs1697901	A	G	0.0049	0.3501	0.0009	6.309e-08	Allergic conjunctivitis	377277	A	G	0.00417449	0.300841	0.0110695	0.706087	0.004014	29.6339
62	M00054	tryptophan	Known	Amino acid	7804	rs17114354	A	G	0.0248	0.9874	0.0053	3.515e-06	Allergic conjunctivitis	377277	A	G	0.00268902	0.978814	0.0351199	0.938968	0.0029681	21.8894
63	M00054	tryptophan	Known	Amino acid	7804	rs17698249	A	C	-0.0041	0.5682	0.0009	5.503e-06	Allergic conjunctivitis	377277	A	C	0.00805066	0.659096	0.0107621	0.454427	0.00281369	20.7474
64	M00054	tryptophan	Known	Amino acid	7804	rs17744500	T	C	-0.0041	0.4582	0.0009	4.157e-06	Allergic conjunctivitis	377277	T	C	0.00147097	0.46141	0.0101994	0.885326	0.00281369	20.7474
65	M00054	tryptophan	Known	Amino acid	7804	rs1790398	T	C	0.0048	0.5227	0.0009	5.788e-08	Allergic conjunctivitis	377277	T	C	-0.00464068	0.397556	0.0103668	0.654407	0.00385246	28.4367
66	M00054	tryptophan	Known	Amino acid	7804	rs1871053	A	G	-0.0044	0.4514	0.0009	7.679e-07	Allergic conjunctivitis	377277	A	G	-0.00663005	0.404094	0.0103379	0.521308	0.00323913	23.8947
67	M00054	tryptophan	Known	Amino acid	7804	rs1995960	A	G	-0.0047	0.5949	0.0009	1.629e-07	Allergic conjunctivitis	377277	A	G	-0.0130219	0.592956	0.0103529	0.208462	0.0036942	27.2642
68	M00054	tryptophan	Known	Amino acid	7804	rs1997238	A	G	0.0045	0.5117	0.0009	6.07e-07	Allergic conjunctivitis	377277	A	G	0.0252761	0.552338	0.0102013	0.0132221	0.00338753	24.9932
69	M00054	tryptophan	Known	Amino acid	7804	rs201262	T	G	0.0047	0.5563	0.0009	1.359e-07	Allergic conjunctivitis	377277	T	G	0.0115201	0.595763	0.0104009	0.268033	0.0036942	27.2642
70	M00054	tryptophan	Known	Amino acid	7804	rs207938	A	G	-0.0043	0.3963	0.0009	1.316e-06	Allergic conjunctivitis	377277	A	G	0.000112817	0.438626	0.0102284	0.9912	0.00309402	22.821
71	M00054	tryptophan	Known	Amino acid	7804	rs2091289	A	G	0.0043	0.5943	0.0009	1.499e-06	Allergic conjunctivitis	377277	A	G	0.00274626	0.628057	0.0105194	0.794043	0.00309402	22.821
72	M00054	tryptophan	Known	Amino acid	7804	rs2111118	T	C	0.0051	0.6207	0.0009	1.212e-08	Allergic conjunctivitis	377277	T	C	-0.00854463	0.528695	0.010197	0.402058	0.00434691	32.1024
73	M00054	tryptophan	Known	Amino acid	7804	rs2126498	T	G	-0.0042	0.6176	0.0009	2.837e-06	Allergic conjunctivitis	377277	T	G	-0.0111735	0.622728	0.0104606	0.285453	0.00295221	21.7719
74	M00054	tryptophan	Known	Amino acid	7804	rs2178260	T	C	0.0042	0.4251	0.0009	3.588e-06	Allergic conjunctivitis	377277	T	C	0.00343525	0.430143	0.0102842	0.738355	0.00295221	21.7719
75	M00054	tryptophan	Known	Amino acid	7804	rs2216061	A	C	0.0043	0.512	0.0009	2.211e-06	Allergic conjunctivitis	377277	A	C	-0.00035373	0.462801	0.0101945	0.97232	0.00309402	22.821
76	M00054	tryptophan	Known	Amino acid	7804	rs2230532	T	C	0.005	0.349	0.001	5.733e-07	Allergic conjunctivitis	377277	T	C	0.0121845	0.388531	0.0104088	0.241765	0.00445077	24.9911
77	M00054	tryptophan	Known	Amino acid	7804	rs2349729	A	G	-0.0041	0.5141	0.0009	6.448e-06	Allergic conjunctivitis	377277	A	G	0.00881422	0.615191	0.0104701	0.399875	0.00281369	20.7474
78	M00054	tryptophan	Known	Amino acid	7804	rs2383131	T	C	-0.0043	0.4403	0.0009	3.054e-06	Allergic conjunctivitis	377277	T	C	0.00672705	0.391137	0.0104064	0.517998	0.00309402	22.821
79	M00054	tryptophan	Known	Amino acid	7804	rs2432	T	C	0.0046	0.4713	0.0009	4.278e-07	Allergic conjunctivitis	377277	T	C	-0.021635	0.561757	0.010246	0.0347248	0.00353923	26.1164
80	M00054	tryptophan	Known	Amino acid	7804	rs2484178	T	C	0.0043	0.6063	0.0009	1.745e-06	Allergic conjunctivitis	377277	T	C	-0.00327032	0.651016	0.0106805	0.759455	0.00309402	22.821
81	M00054	tryptophan	Known	Amino acid	7804	rs2505644	T	C	0.005	0.558	0.001	5.733e-07	Allergic conjunctivitis	377277	T	C	0.0098573	0.558032	0.0102998	0.338549	0.00445077	24.9911
82	M00054	tryptophan	Known	Amino acid	7804	rs2510595	A	G	-0.0045	0.6113	0.0009	4.989e-07	Allergic conjunctivitis	377277	A	G	0.00353873	0.546881	0.010225	0.729278	0.00338753	24.9932
83	M00054	tryptophan	Known	Amino acid	7804	rs2520117	A	G	0.0045	0.4545	0.0009	5.056e-07	Allergic conjunctivitis	377277	A	G	0.0193532	0.487727	0.0101612	0.0568303	0.00338753	24.9932
84	M00054	tryptophan	Known	Amino acid	7804	rs2580344	T	C	0.0044	0.6238	0.0009	7.984e-07	Allergic conjunctivitis	377277	T	C	0.0175855	0.652876	0.0106849	0.0997999	0.00323913	23.8947
85	M00054	tryptophan	Known	Amino acid	7804	rs2604365	T	G	0.0044	0.6371	0.0009	1.452e-06	Allergic conjunctivitis	377277	T	G	-0.00721983	0.613534	0.0104576	0.489947	0.00323913	23.8947
86	M00054	tryptophan	Known	Amino acid	7804	rs2658761	T	C	-0.0048	0.4343	0.0009	6.749e-08	Allergic conjunctivitis	377277	T	C	0.000295103	0.456684	0.0102078	0.976937	0.00385246	28.4367
87	M00054	tryptophan	Known	Amino acid	7804	rs2662269	A	C	0.0045	0.417	0.0009	7.116e-07	Allergic conjunctivitis	377277	A	C	-0.00703005	0.262983	0.0115681	0.543382	0.00338753	24.9932
88	M00054	tryptophan	Known	Amino acid	7804	rs2688858	T	C	0.0043	0.5742	0.0009	2.837e-06	Allergic conjunctivitis	377277	T	C	-0.0118936	0.554498	0.0102279	0.244885	0.00309402	22.821
89	M00054	tryptophan	Known	Amino acid	7804	rs2717586	A	G	0.0043	0.3962	0.0009	2.314e-06	Allergic conjunctivitis	377277	A	G	-0.000741175	0.368476	0.0105982	0.944246	0.00309402	22.821
90	M00054	tryptophan	Known	Amino acid	7804	rs2722407	A	G	0.0041	0.587	0.0009	6.472e-06	Allergic conjunctivitis	377277	A	G	0.0065373	0.579202	0.0103088	0.525986	0.00281369	20.7474
91	M00054	tryptophan	Known	Amino acid	7804	rs2769419	A	G	0.004	0.4777	0.0009	6.163e-06	Allergic conjunctivitis	377277	A	G	0.0116164	0.416288	0.0103092	0.259826	0.00267847	19.7477
92	M00054	tryptophan	Known	Amino acid	7804	rs2798184	T	C	-0.0049	0.4314	0.0009	6.371e-08	Allergic conjunctivitis	377277	T	C	0.0104856	0.508363	0.0102191	0.304856	0.004014	29.6339
93	M00054	tryptophan	Known	Amino acid	7804	rs2813760	A	G	0.0044	0.5775	0.0009	1.187e-06	Allergic conjunctivitis	377277	A	G	0.00146893	0.468679	0.0102522	0.886069	0.00323913	23.8947
94	M00054	tryptophan	Known	Amino acid	7804	rs2834164	A	C	-0.0045	0.5041	0.0009	4.761e-07	Allergic conjunctivitis	377277	A	C	0.00826533	0.500689	0.0101609	0.415964	0.00338753	24.9932
95	M00054	tryptophan	Known	Amino acid	7804	rs284191	A	G	-0.006	0.615	0.001	1.973e-09	Allergic conjunctivitis	377277	A	G	-0.00168321	0.632712	0.0105575	0.873328	0.00639659	35.9871
96	M00054	tryptophan	Known	Amino acid	7804	rs2868072	A	G	0.004	0.4829	0.0009	9.036e-06	Allergic conjunctivitis	377277	A	G	-0.0115536	0.52829	0.0101654	0.25572	0.00267847	19.7477
97	M00054	tryptophan	Known	Amino acid	7804	rs295142	A	G	-0.0048	0.5909	0.0009	1.538e-07	Allergic conjunctivitis	377277	A	G	-0.0143809	0.635733	0.0105619	0.173327	0.00385246	28.4367
98	M00054	tryptophan	Known	Amino acid	7804	rs2966079	T	C	-0.0042	0.5425	0.0009	2.525e-06	Allergic conjunctivitis	377277	T	C	-0.0136949	0.578079	0.010301	0.183691	0.00295221	21.7719
99	M00054	tryptophan	Known	Amino acid	7804	rs2970335	A	C	0.0044	0.4039	0.0009	1.023e-06	Allergic conjunctivitis	377277	A	C	0.00768989	0.310324	0.010987	0.483986	0.00323913	23.8947
100	M00054	tryptophan	Known	Amino acid	7804	rs2977272	T	C	0.005	0.341	0.001	5.733e-07	Allergic conjunctivitis	377277	T	C	0.00412582	0.24381	0.0118892	0.728575	0.00445077	24.9911
101	M00054	tryptophan	Known	Amino acid	7804	rs33980	C	G	-0.0077	0.9071	0.0017	9.108e-06	Allergic conjunctivitis	377277	C	G	-0.00456817	0.886983	0.0160468	0.775892	0.00278158	20.51
102	M00054	tryptophan	Known	Amino acid	7804	rs341973	T	C	0.005	0.493	0.001	5.733e-07	Allergic conjunctivitis	377277	T	C	0.00071837	0.444509	0.0102613	0.944187	0.00445077	24.9911
103	M00054	tryptophan	Known	Amino acid	7804	rs3742929	T	C	-0.0044	0.512	0.0009	1.01e-06	Allergic conjunctivitis	377277	T	C	-0.0049047	0.549339	0.0102285	0.631574	0.00323913	23.8947
104	M00054	tryptophan	Known	Amino acid	7804	rs3751181	A	G	0.0041	0.6085	0.0009	5.185e-06	Allergic conjunctivitis	377277	A	G	-0.0195982	0.520817	0.0101627	0.053801	0.00281369	20.7474
105	M00054	tryptophan	Known	Amino acid	7804	rs3772343	A	C	0.028	0.987	0.006	3.061e-06	Allergic conjunctivitis	377277	A	C	0.0132352	0.962815	0.0267398	0.620626	0.00387934	21.77
106	M00054	tryptophan	Known	Amino acid	7804	rs3773729	T	C	0.004	0.6291	0.0009	8.571e-06	Allergic conjunctivitis	377277	T	C	-0.00212464	0.729165	0.0114313	0.852553	0.00267847	19.7477
107	M00054	tryptophan	Known	Amino acid	7804	rs3780494	T	C	-0.023	0.9855	0.0051	7.022e-06	Allergic conjunctivitis	377277	T	C	0.0205041	0.983257	0.0395434	0.604096	0.00275761	20.3328
108	M00054	tryptophan	Known	Amino acid	7804	rs38271	A	G	-0.0051	0.5925	0.0009	1.185e-08	Allergic conjunctivitis	377277	A	G	-0.00525597	0.620805	0.010437	0.61455	0.00434691	32.1024
109	M00054	tryptophan	Known	Amino acid	7804	rs3927971	T	C	0.0042	0.5178	0.0009	8.977e-06	Allergic conjunctivitis	377277	T	C	-0.00541375	0.542319	0.0103172	0.59977	0.00295221	21.7719
110	M00054	tryptophan	Known	Amino acid	7804	rs4063769	T	C	-0.0043	0.5301	0.0009	1.297e-06	Allergic conjunctivitis	377277	T	C	0.0102506	0.469264	0.0102003	0.31493	0.00309402	22.821
111	M00054	tryptophan	Known	Amino acid	7804	rs4144737	A	G	0.004	0.5818	0.0009	9.859e-06	Allergic conjunctivitis	377277	A	G	-0.00864874	0.657153	0.0106974	0.41881	0.00267847	19.7477
112	M00054	tryptophan	Known	Amino acid	7804	rs42162	T	C	0.004	0.5492	0.0009	8.217e-06	Allergic conjunctivitis	377277	T	C	-0.00340157	0.557424	0.0102104	0.739023	0.00267847	19.7477
113	M00054	tryptophan	Known	Amino acid	7804	rs428185	T	C	-0.0045	0.5851	0.0009	6.254e-07	Allergic conjunctivitis	377277	T	C	-0.000601152	0.536521	0.0101702	0.952865	0.00338753	24.9932
114	M00054	tryptophan	Known	Amino acid	7804	rs4306882	T	G	-0.0057	0.6153	0.0009	2.52e-10	Allergic conjunctivitis	377277	T	G	-0.0060049	0.562215	0.0102249	0.557015	0.005424	40.1002
115	M00054	tryptophan	Known	Amino acid	7804	rs430727	T	C	0.0041	0.4628	0.0009	5.128e-06	Allergic conjunctivitis	377277	T	C	-0.00475048	0.407126	0.0103247	0.645439	0.00281369	20.7474
116	M00054	tryptophan	Known	Amino acid	7804	rs4611118	A	G	-0.0044	0.609	0.0009	9.406e-07	Allergic conjunctivitis	377277	A	G	0.0119135	0.510958	0.0101844	0.242088	0.00323913	23.8947
117	M00054	tryptophan	Known	Amino acid	7804	rs4615256	A	G	0.0049	0.5327	0.0009	4.988e-08	Allergic conjunctivitis	377277	A	G	0.00383225	0.443256	0.0102518	0.708544	0.004014	29.6339
118	M00054	tryptophan	Known	Amino acid	7804	rs4684599	T	C	-0.0042	0.6319	0.0009	2.889e-06	Allergic conjunctivitis	377277	T	C	0.00202914	0.571224	0.0102867	0.843626	0.00295221	21.7719
119	M00054	tryptophan	Known	Amino acid	7804	rs4686980	T	C	0.005	0.361	0.001	5.733e-07	Allergic conjunctivitis	377277	T	C	0.0362946	0.382348	0.0105349	0.000570703	0.00445077	24.9911
120	M00054	tryptophan	Known	Amino acid	7804	rs4695289	A	G	-0.0045	0.3489	0.0009	7.948e-07	Allergic conjunctivitis	377277	A	G	-0.0115965	0.317814	0.0110095	0.292198	0.00338753	24.9932
121	M00054	tryptophan	Known	Amino acid	7804	rs4702007	A	G	-0.0041	0.3929	0.0009	6.109e-06	Allergic conjunctivitis	377277	A	G	-0.0084069	0.494825	0.0101536	0.407686	0.00281369	20.7474
122	M00054	tryptophan	Known	Amino acid	7804	rs4751282	T	C	0.0045	0.5421	0.0009	7.405e-07	Allergic conjunctivitis	377277	T	C	0.0030113	0.482271	0.0102476	0.76887	0.00338753	24.9932
123	M00054	tryptophan	Known	Amino acid	7804	rs4755291	A	G	-0.0041	0.4644	0.0009	5.253e-06	Allergic conjunctivitis	377277	A	G	0.0254424	0.464706	0.0101673	0.0123359	0.00281369	20.7474
124	M00054	tryptophan	Known	Amino acid	7804	rs4849291	C	G	0.0041	0.6092	0.0009	5.933e-06	Allergic conjunctivitis	377277	C	G	-0.0040083	0.643013	0.0106016	0.705367	0.00281369	20.7474
125	M00054	tryptophan	Known	Amino acid	7804	rs4870304	A	G	0.0041	0.5823	0.0009	8.313e-06	Allergic conjunctivitis	377277	A	G	0.00139051	0.667114	0.0108925	0.89842	0.00281369	20.7474
126	M00054	tryptophan	Known	Amino acid	7804	rs4880888	A	G	-0.0046	0.4785	0.0009	3.243e-07	Allergic conjunctivitis	377277	A	G	-0.00667941	0.481155	0.0101464	0.510343	0.00353923	26.1164
127	M00054	tryptophan	Known	Amino acid	7804	rs4926571	T	C	-0.0048	0.5231	0.0009	9.025e-08	Allergic conjunctivitis	377277	T	C	-0.00696473	0.600821	0.0103884	0.502583	0.00385246	28.4367
128	M00054	tryptophan	Known	Amino acid	7804	rs4958379	A	G	-0.005	0.433	0.0009	2.176e-08	Allergic conjunctivitis	377277	A	G	0.00601666	0.374196	0.0104888	0.566221	0.00417882	30.8558
129	M00054	tryptophan	Known	Amino acid	7804	rs4972588	A	G	-0.0046	0.5138	0.0009	3.744e-07	Allergic conjunctivitis	377277	A	G	0.000934867	0.523715	0.010178	0.926816	0.00353923	26.1164
130	M00054	tryptophan	Known	Amino acid	7804	rs4989308	A	G	-0.0045	0.3746	0.0009	8.432e-07	Allergic conjunctivitis	377277	A	G	-0.0232745	0.298445	0.0111165	0.0362877	0.00338753	24.9932
131	M00054	tryptophan	Known	Amino acid	7804	rs502654	T	C	-0.0046	0.559	0.0009	2.597e-07	Allergic conjunctivitis	377277	T	C	0.0121399	0.52861	0.0102397	0.235791	0.00353923	26.1164
132	M00054	tryptophan	Known	Amino acid	7804	rs575257	A	G	-0.0042	0.6005	0.0009	3.511e-06	Allergic conjunctivitis	377277	A	G	0.00791369	0.54314	0.0101928	0.437513	0.00295221	21.7719
133	M00054	tryptophan	Known	Amino acid	7804	rs5997110	T	C	-0.005	0.523	0.001	5.733e-07	Allergic conjunctivitis	377277	T	C	0.011848	0.430497	0.0103066	0.250325	0.00445077	24.9911
134	M00054	tryptophan	Known	Amino acid	7804	rs6001129	T	C	-0.009	0.134	0.002	6.795e-06	Allergic conjunctivitis	377277	T	C	-0.0015032	0.087429	0.0179599	0.933297	0.00360818	20.2428
135	M00054	tryptophan	Known	Amino acid	7804	rs603446	T	C	0.0051	0.4448	0.0009	1.383e-08	Allergic conjunctivitis	377277	T	C	0.00617195	0.359495	0.0106403	0.561879	0.00434691	32.1024
136	M00054	tryptophan	Known	Amino acid	7804	rs6077611	T	G	-0.0041	0.4794	0.0009	5.321e-06	Allergic conjunctivitis	377277	T	G	0.00227595	0.533443	0.0101855	0.823185	0.00281369	20.7474
137	M00054	tryptophan	Known	Amino acid	7804	rs6110544	T	C	0.004	0.4394	0.0009	7.011e-06	Allergic conjunctivitis	377277	T	C	0.00082616	0.555789	0.0102409	0.935703	0.00267847	19.7477
138	M00054	tryptophan	Known	Amino acid	7804	rs6130271	T	C	-0.004	0.5352	0.0009	7.398e-06	Allergic conjunctivitis	377277	T	C	-0.0147296	0.533747	0.0101963	0.14857	0.00267847	19.7477
139	M00054	tryptophan	Known	Amino acid	7804	rs6435723	T	C	-0.008	0.8977	0.0018	6.907e-06	Allergic conjunctivitis	377277	T	C	-0.0220097	0.895505	0.0167253	0.188191	0.00267847	19.7477
140	M00054	tryptophan	Known	Amino acid	7804	rs6454864	T	C	0.004	0.3705	0.0009	8.872e-06	Allergic conjunctivitis	377277	T	C	-0.000947551	0.478339	0.0101882	0.9259	0.00267847	19.7477
141	M00054	tryptophan	Known	Amino acid	7804	rs6480970	A	G	-0.0049	0.6159	0.0009	4.287e-08	Allergic conjunctivitis	377277	A	G	0.00834985	0.656864	0.0107104	0.435624	0.004014	29.6339
142	M00054	tryptophan	Known	Amino acid	7804	rs6517254	T	C	-0.0042	0.3971	0.0009	3.119e-06	Allergic conjunctivitis	377277	T	C	0.000466728	0.301487	0.0110803	0.966401	0.00295221	21.7719
143	M00054	tryptophan	Known	Amino acid	7804	rs6534667	C	G	-0.0043	0.4186	0.0009	1.491e-06	Allergic conjunctivitis	377277	C	G	-0.0104855	0.361058	0.0105819	0.321739	0.00309402	22.821
144	M00054	tryptophan	Known	Amino acid	7804	rs6537156	T	C	0.004	0.4485	0.0009	8.091e-06	Allergic conjunctivitis	377277	T	C	0.00956082	0.464628	0.0101736	0.347339	0.00267847	19.7477
145	M00054	tryptophan	Known	Amino acid	7804	rs6586235	A	C	0.0043	0.4598	0.0009	1.622e-06	Allergic conjunctivitis	377277	A	C	0.00492825	0.545381	0.0102196	0.62964	0.00309402	22.821
146	M00054	tryptophan	Known	Amino acid	7804	rs6685230	T	C	-0.0042	0.3976	0.0009	7.78e-06	Allergic conjunctivitis	377277	T	C	0.0214093	0.287216	0.0115339	0.0634235	0.00295221	21.7719
147	M00054	tryptophan	Known	Amino acid	7804	rs6730726	A	G	-0.004	0.5312	0.0009	7.167e-06	Allergic conjunctivitis	377277	A	G	-0.0318452	0.569334	0.0102293	0.00185119	0.00267847	19.7477
148	M00054	tryptophan	Known	Amino acid	7804	rs6747650	A	G	-0.0041	0.5825	0.0009	4.362e-06	Allergic conjunctivitis	377277	A	G	0.00164764	0.622527	0.0104948	0.875248	0.00281369	20.7474
149	M00054	tryptophan	Known	Amino acid	7804	rs6759991	T	G	0.0076	0.8623	0.0016	2.521e-06	Allergic conjunctivitis	377277	T	G	0.0166283	0.814218	0.0130438	0.20238	0.00305826	22.5564
150	M00054	tryptophan	Known	Amino acid	7804	rs6819555	A	G	-0.0043	0.5862	0.0009	3.693e-06	Allergic conjunctivitis	377277	A	G	0.00736754	0.557202	0.0102512	0.472326	0.00309402	22.821
151	M00054	tryptophan	Known	Amino acid	7804	rs682359	T	G	0.0044	0.5812	0.0009	6.54e-07	Allergic conjunctivitis	377277	T	G	-0.0167568	0.634562	0.0105585	0.112502	0.00323913	23.8947
152	M00054	tryptophan	Known	Amino acid	7804	rs6826247	T	C	0.0048	0.5071	0.0009	8.797e-08	Allergic conjunctivitis	377277	T	C	0.00285047	0.479148	0.010188	0.779642	0.00385246	28.4367
153	M00054	tryptophan	Known	Amino acid	7804	rs688627	T	C	0.0042	0.5878	0.0009	3.615e-06	Allergic conjunctivitis	377277	T	C	-0.0106397	0.575008	0.0102837	0.300847	0.00295221	21.7719
154	M00054	tryptophan	Known	Amino acid	7804	rs6910731	A	G	0.0041	0.4497	0.0009	6.679e-06	Allergic conjunctivitis	377277	A	G	0.00628866	0.382252	0.0104644	0.547869	0.00281369	20.7474
155	M00054	tryptophan	Known	Amino acid	7804	rs6935961	A	G	-0.0056	0.5578	0.0009	3.753e-10	Allergic conjunctivitis	377277	A	G	0.00565332	0.658231	0.0107097	0.597591	0.00523635	38.7055
156	M00054	tryptophan	Known	Amino acid	7804	rs699856	T	C	0.004	0.3661	0.0009	8.012e-06	Allergic conjunctivitis	377277	T	C	-0.0062116	0.423602	0.01027	0.545294	0.00267847	19.7477
157	M00054	tryptophan	Known	Amino acid	7804	rs7006068	T	C	0.0045	0.6264	0.0009	4.801e-07	Allergic conjunctivitis	377277	T	C	0.000284199	0.55955	0.0102188	0.977813	0.00338753	24.9932
158	M00054	tryptophan	Known	Amino acid	7804	rs7009696	T	C	0.0041	0.6243	0.0009	6.166e-06	Allergic conjunctivitis	377277	T	C	-0.00472766	0.616653	0.0104332	0.650452	0.00281369	20.7474
159	M00054	tryptophan	Known	Amino acid	7804	rs710580	A	C	-0.005	0.3566	0.0009	3.574e-08	Allergic conjunctivitis	377277	A	C	-0.0172681	0.355631	0.0106098	0.103618	0.00417882	30.8558
160	M00054	tryptophan	Known	Amino acid	7804	rs7109477	A	G	-0.0047	0.4588	0.0009	1.887e-07	Allergic conjunctivitis	377277	A	G	0.0166173	0.465261	0.010173	0.102371	0.0036942	27.2642
161	M00054	tryptophan	Known	Amino acid	7804	rs719564	A	G	0.0044	0.6101	0.0009	1.276e-06	Allergic conjunctivitis	377277	A	G	-0.000552854	0.648448	0.0106182	0.958475	0.00323913	23.8947
162	M00054	tryptophan	Known	Amino acid	7804	rs7230740	A	C	0.0044	0.6655	0.0009	1.559e-06	Allergic conjunctivitis	377277	A	C	0.00551787	0.627749	0.0104969	0.599119	0.00323913	23.8947
163	M00054	tryptophan	Known	Amino acid	7804	rs7246393	A	G	0.0043	0.5222	0.0009	1.554e-06	Allergic conjunctivitis	377277	A	G	-0.00335362	0.483185	0.0101578	0.741286	0.00309402	22.821
164	M00054	tryptophan	Known	Amino acid	7804	rs7463805	T	C	-0.0053	0.5213	0.0009	4.596e-09	Allergic conjunctivitis	377277	T	C	-0.0100041	0.468961	0.0101675	0.325152	0.0046929	34.6696
165	M00054	tryptophan	Known	Amino acid	7804	rs7505177	T	G	-0.0043	0.4132	0.0009	5.859e-06	Allergic conjunctivitis	377277	T	G	-0.00735641	0.410781	0.010334	0.476549	0.00309402	22.821
166	M00054	tryptophan	Known	Amino acid	7804	rs7584842	T	C	-0.005	0.5377	0.0009	4.15e-08	Allergic conjunctivitis	377277	T	C	-0.00372419	0.59804	0.0103815	0.719794	0.00417882	30.8558
167	M00054	tryptophan	Known	Amino acid	7804	rs7594598	A	C	0.004	0.4257	0.0009	9.497e-06	Allergic conjunctivitis	377277	A	C	-0.00216202	0.372177	0.0105614	0.837799	0.00267847	19.7477
168	M00054	tryptophan	Known	Amino acid	7804	rs7638383	A	G	0.0047	0.3984	0.0009	1.641e-07	Allergic conjunctivitis	377277	A	G	0.00500811	0.307838	0.011018	0.64944	0.0036942	27.2642
169	M00054	tryptophan	Known	Amino acid	7804	rs7810390	A	G	-0.0045	0.5928	0.0009	5.611e-07	Allergic conjunctivitis	377277	A	G	-0.0178949	0.614414	0.0104365	0.0864092	0.00338753	24.9932
170	M00054	tryptophan	Known	Amino acid	7804	rs7843149	T	C	-0.0041	0.3896	0.0009	6.554e-06	Allergic conjunctivitis	377277	T	C	-0.0050682	0.354915	0.0106035	0.632667	0.00281369	20.7474
171	M00054	tryptophan	Known	Amino acid	7804	rs8006663	A	G	-0.0046	0.4556	0.0009	3.016e-07	Allergic conjunctivitis	377277	A	G	-0.00143859	0.511897	0.0101762	0.88758	0.00353923	26.1164
172	M00054	tryptophan	Known	Amino acid	7804	rs8021242	T	C	0.0049	0.5899	0.0009	5.183e-08	Allergic conjunctivitis	377277	T	C	0.0156875	0.59866	0.0103612	0.130011	0.004014	29.6339
173	M00054	tryptophan	Known	Amino acid	7804	rs8088963	A	G	0.0044	0.6387	0.0009	8.287e-07	Allergic conjunctivitis	377277	A	G	0.00583435	0.589035	0.0103805	0.574085	0.00323913	23.8947
174	M00054	tryptophan	Known	Amino acid	7804	rs8110890	T	G	0.0045	0.4741	0.0009	7.505e-07	Allergic conjunctivitis	377277	T	G	-0.00807217	0.483146	0.0102244	0.42982	0.00338753	24.9932
175	M00054	tryptophan	Known	Amino acid	7804	rs860916	A	G	-0.0047	0.4232	0.0009	1.512e-07	Allergic conjunctivitis	377277	A	G	-0.00398052	0.466188	0.0102285	0.697158	0.0036942	27.2642
176	M00054	tryptophan	Known	Amino acid	7804	rs875184	T	C	-0.0041	0.403	0.0009	5.689e-06	Allergic conjunctivitis	377277	T	C	0.00585528	0.400929	0.0104047	0.573602	0.00281369	20.7474
177	M00054	tryptophan	Known	Amino acid	7804	rs875283	A	G	-0.0043	0.4896	0.0009	2.341e-06	Allergic conjunctivitis	377277	A	G	0.00410139	0.426284	0.0102917	0.690249	0.00309402	22.821
178	M00054	tryptophan	Known	Amino acid	7804	rs881562	T	G	0.0044	0.4978	0.0009	1.451e-06	Allergic conjunctivitis	377277	T	G	-0.0108576	0.548419	0.0102754	0.29067	0.00323913	23.8947
179	M00054	tryptophan	Known	Amino acid	7804	rs893922	A	G	0.0042	0.366	0.0009	3.945e-06	Allergic conjunctivitis	377277	A	G	-0.0028178	0.42282	0.0102904	0.784217	0.00295221	21.7719
180	M00054	tryptophan	Known	Amino acid	7804	rs915281	T	C	-0.0041	0.5076	0.0009	4.423e-06	Allergic conjunctivitis	377277	T	C	-0.00121738	0.538853	0.0102295	0.90527	0.00281369	20.7474
181	M00054	tryptophan	Known	Amino acid	7804	rs928963	A	C	0.0042	0.3985	0.0009	3.622e-06	Allergic conjunctivitis	377277	A	C	-0.0226181	0.404846	0.0103619	0.0290496	0.00295221	21.7719
182	M00054	tryptophan	Known	Amino acid	7804	rs9315440	A	G	0.0048	0.5843	0.0009	6.712e-08	Allergic conjunctivitis	377277	A	G	-0.00781843	0.632266	0.0105638	0.45923	0.00385246	28.4367
183	M00054	tryptophan	Known	Amino acid	7804	rs9330454	A	G	-0.0066	0.4006	0.0015	6.044e-06	Allergic conjunctivitis	377277	A	G	-0.00706098	0.3572	0.010668	0.508046	0.00262531	19.3547
184	M00054	tryptophan	Known	Amino acid	7804	rs937382	T	C	-0.0046	0.4466	0.0009	2.312e-07	Allergic conjunctivitis	377277	T	C	-0.0087545	0.413351	0.0103668	0.398403	0.00353923	26.1164
185	M00054	tryptophan	Known	Amino acid	7804	rs938040	T	C	0.0074	0.107	0.0017	9.124e-06	Allergic conjunctivitis	377277	T	C	0.0255099	0.101792	0.0168591	0.130248	0.0025696	18.9429
186	M00054	tryptophan	Known	Amino acid	7804	rs9464137	A	C	0.0041	0.5592	0.0009	4.445e-06	Allergic conjunctivitis	377277	A	C	-0.0168915	0.543082	0.0101908	0.0974137	0.00281369	20.7474
187	M00054	tryptophan	Known	Amino acid	7804	rs9511152	A	G	-0.005	0.559	0.0009	2.985e-08	Allergic conjunctivitis	377277	A	G	-0.00439053	0.532129	0.0102029	0.666963	0.00417882	30.8558
188	M00054	tryptophan	Known	Amino acid	7804	rs9517869	T	C	-0.0046	0.3661	0.0009	3.457e-07	Allergic conjunctivitis	377277	T	C	-0.00478476	0.338589	0.0108285	0.658585	0.00353923	26.1164
189	M00054	tryptophan	Known	Amino acid	7804	rs9523030	T	G	0.0043	0.6269	0.0009	5.647e-06	Allergic conjunctivitis	377277	T	G	-0.00577209	0.666093	0.010855	0.594901	0.00309402	22.821
190	M00054	tryptophan	Known	Amino acid	7804	rs9541214	T	C	-0.0042	0.653	0.0009	3.797e-06	Allergic conjunctivitis	377277	T	C	-0.00685843	0.641933	0.0105906	0.517248	0.00295221	21.7719
191	M00054	tryptophan	Known	Amino acid	7804	rs9543391	T	G	0.0041	0.3993	0.0009	6.39e-06	Allergic conjunctivitis	377277	T	G	-0.00576368	0.308955	0.0110079	0.600562	0.00281369	20.7474
192	M00054	tryptophan	Known	Amino acid	7804	rs9610322	A	G	-0.0043	0.5195	0.0009	1.119e-06	Allergic conjunctivitis	377277	A	G	-0.00425676	0.528679	0.010217	0.676944	0.00309402	22.821
193	M00054	tryptophan	Known	Amino acid	7804	rs9646527	A	T	0.004	0.3795	0.0009	9.002e-06	Allergic conjunctivitis	377277	A	T	0.0028024	0.374054	0.010484	0.789236	0.00267847	19.7477
194	M00054	tryptophan	Known	Amino acid	7804	rs9649963	T	C	0.0041	0.634	0.0009	5.841e-06	Allergic conjunctivitis	377277	T	C	0.00836335	0.61869	0.0104665	0.424257	0.00281369	20.7474
195	M00054	tryptophan	Known	Amino acid	7804	rs972459	T	C	0.005	0.5787	0.0009	1.969e-08	Allergic conjunctivitis	377277	T	C	-0.0105453	0.576105	0.0102687	0.304454	0.00417882	30.8558
196	M00054	tryptophan	Known	Amino acid	7804	rs993927	T	G	0.0042	0.3773	0.0009	2.636e-06	Allergic conjunctivitis	377277	T	G	0.00307667	0.343981	0.0106864	0.773419	0.00295221	21.7719
197	M00054	tryptophan	Known	Amino acid	7804	rs9948912	A	G	0.004	0.3616	0.0009	9.579e-06	Allergic conjunctivitis	377277	A	G	0.00161652	0.327432	0.0108872	0.881965	0.00267847	19.7477
198	M00054	tryptophan	Known	Amino acid	7804	rs9950125	A	G	-0.004	0.4521	0.0009	7.715e-06	Allergic conjunctivitis	377277	A	G	-0.00944063	0.440268	0.0102284	0.356017	0.00267847	19.7477
199	M00054	tryptophan	Known	Amino acid	7804	rs9989564	A	G	-0.0042	0.5142	0.0009	3.095e-06	Allergic conjunctivitis	377277	A	G	0.0170694	0.472177	0.0101414	0.0923485	0.00295221	21.7719
200	M00059	histidine	Known	Amino acid	7804	rs1527683	T	C	0.0061	0.8	0.0013	2.168e-06	Allergic conjunctivitis	377277	T	C	-0.00250809	0.810004	0.0129423	0.84634	0.00298464	22.0118
201	M00059	histidine	Known	Amino acid	7804	rs16868246	C	G	0.0097	0.2113	0.0013	1.778e-14	Allergic conjunctivitis	377277	C	G	0.00756949	0.160746	0.0139177	0.586527	0.00751275	55.6594
202	M00059	histidine	Known	Amino acid	7804	rs2176664	T	C	-0.0059	0.2846	0.0012	2.027e-06	Allergic conjunctivitis	377277	T	C	-0.00410717	0.385272	0.0104391	0.693993	0.00327592	24.167
203	M00059	histidine	Known	Amino acid	7804	rs4288369	C	G	-0.0453	0.0134	0.0102	9.307e-06	Allergic conjunctivitis	377277	C	G	0.0210581	0.012565	0.0456849	0.644839	0.0110702	19.7017
204	M00059	histidine	Known	Amino acid	7804	rs4768741	C	G	-0.015	0.9153	0.0032	3.524e-06	Allergic conjunctivitis	377277	C	G	0.0370196	0.90985	0.0177863	0.0374007	0.0123167	21.9477
205	M00059	histidine	Known	Amino acid	7804	rs7014133	A	G	-0.0561	0.0119	0.0109	2.739e-07	Allergic conjunctivitis	377277	A	G	-0.0141404	0.00374819	0.0836972	0.865839	0.0148111	26.4594
206	M00059	histidine	Known	Amino acid	7804	rs715	T	C	0.0059	0.7135	0.0012	1.651e-06	Allergic conjunctivitis	377277	T	C	-0.0119656	0.688032	0.010997	0.27656	0.00327592	24.167
207	M00060	leucine	Known	Amino acid	7799	rs10004285	A	G	0.005	0.374	0.001	5.733e-07	Allergic conjunctivitis	377277	A	G	0.00797548	0.461595	0.0102039	0.434444	0.00445315	24.9911
208	M00060	leucine	Known	Amino acid	7799	rs1003887	T	C	-0.005	0.651	0.001	5.733e-07	Allergic conjunctivitis	377277	T	C	0.00484568	0.726695	0.0114975	0.673423	0.00445315	24.9911
209	M00060	leucine	Known	Amino acid	7799	rs10190188	T	C	0.005	0.662	0.001	5.733e-07	Allergic conjunctivitis	377277	T	C	0.0180611	0.62434	0.0105563	0.0870944	0.00445315	24.9911
210	M00060	leucine	Known	Amino acid	7799	rs1025466	T	C	-0.0041	0.4062	0.0009	6.253e-06	Allergic conjunctivitis	377277	T	C	-0.0198231	0.466462	0.0102612	0.0533777	0.00281522	20.7474
211	M00060	leucine	Known	Amino acid	7799	rs10258601	A	G	0.0044	0.4382	0.0009	6.734e-07	Allergic conjunctivitis	377277	A	G	-0.013215	0.46464	0.0101782	0.194162	0.00324089	23.8947
212	M00060	leucine	Known	Amino acid	7799	rs1038555	T	C	-0.004	0.4023	0.0009	7.988e-06	Allergic conjunctivitis	377277	T	C	0.00441414	0.459889	0.0102929	0.66803	0.00267993	19.7477
213	M00060	leucine	Known	Amino acid	7799	rs1043991	T	C	0.0048	0.6375	0.0009	8.333e-08	Allergic conjunctivitis	377277	T	C	-0.00682213	0.691606	0.0110137	0.535639	0.00385455	28.4367
214	M00060	leucine	Known	Amino acid	7799	rs10487377	A	G	0.0046	0.5764	0.0009	4.091e-07	Allergic conjunctivitis	377277	A	G	0.019113	0.553464	0.0102113	0.0612421	0.00354114	26.1163
215	M00060	leucine	Known	Amino acid	7799	rs10500907	A	G	0.0042	0.3597	0.0009	3.547e-06	Allergic conjunctivitis	377277	A	G	0.00503516	0.357187	0.0105994	0.634758	0.00295381	21.7719
216	M00060	leucine	Known	Amino acid	7799	rs10736117	A	G	-0.004	0.6265	0.0009	8.497e-06	Allergic conjunctivitis	377277	A	G	-0.0166787	0.681897	0.0109271	0.126919	0.00267993	19.7477
217	M00060	leucine	Known	Amino acid	7799	rs10763843	A	G	-0.0042	0.4283	0.0009	3.451e-06	Allergic conjunctivitis	377277	A	G	-0.0081055	0.355218	0.0106231	0.445461	0.00295381	21.7719
218	M00060	leucine	Known	Amino acid	7799	rs10763940	A	G	0.0048	0.3654	0.0009	1.174e-07	Allergic conjunctivitis	377277	A	G	-0.00782068	0.379129	0.0104518	0.454302	0.00385455	28.4367
219	M00060	leucine	Known	Amino acid	7799	rs10798580	A	G	-0.0042	0.4216	0.0009	3.64e-06	Allergic conjunctivitis	377277	A	G	0.00137577	0.37318	0.010553	0.896275	0.00295381	21.7719
220	M00060	leucine	Known	Amino acid	7799	rs10810580	T	C	0.0046	0.5583	0.0009	3.282e-07	Allergic conjunctivitis	377277	T	C	-0.00819657	0.547774	0.0102239	0.422721	0.00354114	26.1163
221	M00060	leucine	Known	Amino acid	7799	rs10828678	A	G	0.004	0.5105	0.0009	7.202e-06	Allergic conjunctivitis	377277	A	G	-0.00965357	0.547222	0.0102104	0.344423	0.00267993	19.7477
222	M00060	leucine	Known	Amino acid	7799	rs10887020	T	C	0.004	0.5133	0.0009	7.289e-06	Allergic conjunctivitis	377277	T	C	-0.00342446	0.448279	0.010202	0.737123	0.00267993	19.7477
223	M00060	leucine	Known	Amino acid	7799	rs10923016	A	G	0.0053	0.6191	0.0009	2.88e-09	Allergic conjunctivitis	377277	A	G	0.000346724	0.481242	0.0101682	0.972798	0.00469544	34.6696
224	M00060	leucine	Known	Amino acid	7799	rs10937762	A	G	0.0044	0.5674	0.0009	1.528e-06	Allergic conjunctivitis	377277	A	G	0.000998386	0.554179	0.0102974	0.922762	0.00324089	23.8947
225	M00060	leucine	Known	Amino acid	7799	rs10954411	A	T	0.0043	0.3772	0.0009	1.809e-06	Allergic conjunctivitis	377277	A	T	-0.0146481	0.310056	0.0109842	0.18235	0.0030957	22.8209
226	M00060	leucine	Known	Amino acid	7799	rs10973683	A	C	-0.0041	0.4002	0.0009	6.541e-06	Allergic conjunctivitis	377277	A	C	0.0191433	0.412753	0.0103102	0.0633476	0.00281522	20.7474
227	M00060	leucine	Known	Amino acid	7799	rs11007082	T	G	0.0043	0.3779	0.0009	1.842e-06	Allergic conjunctivitis	377277	T	G	-0.00140279	0.323843	0.0108562	0.897187	0.0030957	22.8209
228	M00060	leucine	Known	Amino acid	7799	rs1104999	T	C	0.0041	0.4822	0.0009	3.51e-06	Allergic conjunctivitis	377277	T	C	-0.00246375	0.45644	0.0102378	0.809826	0.00281522	20.7474
229	M00060	leucine	Known	Amino acid	7799	rs11117808	A	C	0.004	0.4457	0.0009	8.398e-06	Allergic conjunctivitis	377277	A	C	-0.00817608	0.594765	0.0103653	0.430232	0.00267993	19.7477
230	M00060	leucine	Known	Amino acid	7799	rs11124743	A	G	0.0043	0.6354	0.0009	1.91e-06	Allergic conjunctivitis	377277	A	G	-0.0160742	0.620783	0.0104791	0.125046	0.0030957	22.8209
231	M00060	leucine	Known	Amino acid	7799	rs11144511	T	C	-0.0042	0.4497	0.0009	8.417e-06	Allergic conjunctivitis	377277	T	C	-0.00600162	0.508791	0.0103947	0.563687	0.00295381	21.7719
232	M00060	leucine	Known	Amino acid	7799	rs11183620	A	G	0.0041	0.4676	0.0009	4.681e-06	Allergic conjunctivitis	377277	A	G	0.00446114	0.35792	0.0107158	0.67718	0.00281522	20.7474
233	M00060	leucine	Known	Amino acid	7799	rs11203041	A	G	-0.0043	0.4458	0.0009	1.953e-06	Allergic conjunctivitis	377277	A	G	0.0103266	0.440458	0.0102214	0.312358	0.0030957	22.8209
234	M00060	leucine	Known	Amino acid	7799	rs11578928	A	C	0.0041	0.4246	0.0009	4.748e-06	Allergic conjunctivitis	377277	A	C	0.0160806	0.510128	0.0102153	0.115448	0.00281522	20.7474
235	M00060	leucine	Known	Amino acid	7799	rs11657125	T	C	0.0041	0.5604	0.0009	5.71e-06	Allergic conjunctivitis	377277	T	C	-0.0174253	0.545735	0.0101925	0.0873353	0.00281522	20.7474
236	M00060	leucine	Known	Amino acid	7799	rs11868948	A	G	-0.0042	0.6435	0.0009	4.628e-06	Allergic conjunctivitis	377277	A	G	-0.0102164	0.590974	0.0103167	0.322042	0.00295381	21.7719
237	M00060	leucine	Known	Amino acid	7799	rs11952637	A	G	0.0043	0.4212	0.0009	4.313e-06	Allergic conjunctivitis	377277	A	G	0.00835752	0.435782	0.0102123	0.413142	0.0030957	22.8209
238	M00060	leucine	Known	Amino acid	7799	rs11988092	T	C	-0.0046	0.6185	0.0009	3.287e-07	Allergic conjunctivitis	377277	T	C	0.00493813	0.530891	0.0102027	0.628387	0.00354114	26.1163
239	M00060	leucine	Known	Amino acid	7799	rs11999261	A	T	-0.0087	0.0943	0.0017	6.559e-07	Allergic conjunctivitis	377277	A	T	0.0211135	0.0733145	0.0194828	0.278498	0.00355017	26.1832
240	M00060	leucine	Known	Amino acid	7799	rs12047618	T	G	0.0046	0.3271	0.0009	4.25e-07	Allergic conjunctivitis	377277	T	G	0.00704776	0.317258	0.0109289	0.519009	0.00354114	26.1163
241	M00060	leucine	Known	Amino acid	7799	rs12196614	A	T	0.0107	0.9386	0.0024	6.418e-06	Allergic conjunctivitis	377277	A	T	0.0274318	0.880107	0.0156704	0.080024	0.00269666	19.8713
242	M00060	leucine	Known	Amino acid	7799	rs12344504	T	C	-0.004	0.5957	0.0009	6.704e-06	Allergic conjunctivitis	377277	T	C	-0.0257313	0.61698	0.0104254	0.0135819	0.00267993	19.7477
243	M00060	leucine	Known	Amino acid	7799	rs12468540	A	G	0.0041	0.5563	0.0009	5.758e-06	Allergic conjunctivitis	377277	A	G	0.0208611	0.550935	0.0102063	0.04096	0.00281522	20.7474
244	M00060	leucine	Known	Amino acid	7799	rs12498703	A	G	-0.0042	0.5998	0.0009	2.86e-06	Allergic conjunctivitis	377277	A	G	0.0196615	0.565305	0.0102521	0.0551353	0.00295381	21.7719
245	M00060	leucine	Known	Amino acid	7799	rs12517096	A	G	0.0041	0.422	0.0009	8.406e-06	Allergic conjunctivitis	377277	A	G	-0.0161033	0.452299	0.0102028	0.114492	0.00281522	20.7474
246	M00060	leucine	Known	Amino acid	7799	rs12612007	A	G	0.0044	0.3461	0.0009	1.202e-06	Allergic conjunctivitis	377277	A	G	-0.000157478	0.296383	0.0111459	0.988727	0.00324089	23.8947
247	M00060	leucine	Known	Amino acid	7799	rs1278312	T	C	-0.0042	0.4008	0.0009	2.867e-06	Allergic conjunctivitis	377277	T	C	0.00142726	0.40661	0.0103401	0.890215	0.00295381	21.7719
248	M00060	leucine	Known	Amino acid	7799	rs1292666	T	C	0.0045	0.4667	0.0009	6.441e-07	Allergic conjunctivitis	377277	T	C	0.00343202	0.499056	0.0102004	0.736524	0.00338937	24.9932
249	M00060	leucine	Known	Amino acid	7799	rs13130810	T	C	0.004	0.4401	0.0009	7.791e-06	Allergic conjunctivitis	377277	T	C	0.00919026	0.376981	0.0104978	0.381329	0.00267993	19.7477
250	M00060	leucine	Known	Amino acid	7799	rs13147572	A	G	-0.0047	0.5809	0.0009	1.99e-07	Allergic conjunctivitis	377277	A	G	-0.0173572	0.512344	0.0102125	0.0892052	0.00369621	27.2642
251	M00060	leucine	Known	Amino acid	7799	rs13165077	A	G	0.0041	0.3821	0.0009	8.983e-06	Allergic conjunctivitis	377277	A	G	0.0147161	0.387494	0.0104505	0.159083	0.00281522	20.7474
252	M00060	leucine	Known	Amino acid	7799	rs1334318	A	G	0.0044	0.3572	0.0009	1.008e-06	Allergic conjunctivitis	377277	A	G	0.000530669	0.427872	0.0102851	0.958851	0.00324089	23.8947
253	M00060	leucine	Known	Amino acid	7799	rs1360820	A	G	-0.0042	0.4963	0.0009	2.154e-06	Allergic conjunctivitis	377277	A	G	0.00930068	0.513742	0.0101622	0.360073	0.00295381	21.7719
254	M00060	leucine	Known	Amino acid	7799	rs1368532	T	C	-0.004	0.3842	0.0009	8.855e-06	Allergic conjunctivitis	377277	T	C	0.00461447	0.424766	0.0102881	0.653773	0.00267993	19.7477
255	M00060	leucine	Known	Amino acid	7799	rs1428203	T	G	0.0045	0.4117	0.0009	5.513e-07	Allergic conjunctivitis	377277	T	G	0.00168897	0.454754	0.0102088	0.868595	0.00338937	24.9932
256	M00060	leucine	Known	Amino acid	7799	rs1440581	T	C	-0.0081	0.4592	0.0009	1.441e-19	Allergic conjunctivitis	377277	T	C	-0.00433605	0.509708	0.0102993	0.67375	0.0108988	80.978
257	M00060	leucine	Known	Amino acid	7799	rs1463301	T	C	-0.0049	0.5742	0.0009	7.493e-08	Allergic conjunctivitis	377277	T	C	0.00951824	0.532507	0.0101965	0.35057	0.00401618	29.6339
258	M00060	leucine	Known	Amino acid	7799	rs1519309	T	C	-0.0043	0.6543	0.0009	1.873e-06	Allergic conjunctivitis	377277	T	C	-0.0110152	0.75989	0.0119428	0.356357	0.0030957	22.8209
259	M00060	leucine	Known	Amino acid	7799	rs1541245	T	C	-0.0048	0.5318	0.0009	7.988e-08	Allergic conjunctivitis	377277	T	C	0.00780007	0.548607	0.0102442	0.446412	0.00385455	28.4367
260	M00060	leucine	Known	Amino acid	7799	rs1558789	A	C	0.0045	0.51	0.0009	3.523e-07	Allergic conjunctivitis	377277	A	C	0.0102464	0.479084	0.0101516	0.312813	0.00338937	24.9932
261	M00060	leucine	Known	Amino acid	7799	rs1564480	A	G	0.0045	0.4765	0.0009	6.681e-07	Allergic conjunctivitis	377277	A	G	-0.00520245	0.539126	0.0101759	0.609173	0.00338937	24.9932
262	M00060	leucine	Known	Amino acid	7799	rs1654495	A	C	0.0048	0.5709	0.0009	1.036e-07	Allergic conjunctivitis	377277	A	C	-0.00521393	0.575621	0.0102745	0.61183	0.00385455	28.4367
263	M00060	leucine	Known	Amino acid	7799	rs167648	A	C	-0.0041	0.4439	0.0009	4.515e-06	Allergic conjunctivitis	377277	A	C	0.0120523	0.471667	0.0101836	0.236613	0.00281522	20.7474
264	M00060	leucine	Known	Amino acid	7799	rs1677193	A	C	-0.0044	0.6122	0.0009	1.246e-06	Allergic conjunctivitis	377277	A	C	0.00591768	0.58733	0.010338	0.567038	0.00324089	23.8947
265	M00060	leucine	Known	Amino acid	7799	rs1705832	T	C	0.0043	0.395	0.0009	1.898e-06	Allergic conjunctivitis	377277	T	C	0.0040449	0.451433	0.0101988	0.691659	0.0030957	22.8209
266	M00060	leucine	Known	Amino acid	7799	rs17107974	T	C	-0.0082	0.1068	0.0017	1.496e-06	Allergic conjunctivitis	377277	T	C	0.010334	0.0689781	0.0201544	0.608131	0.00315508	23.2601
267	M00060	leucine	Known	Amino acid	7799	rs17173197	T	C	-0.0044	0.3872	0.0009	2.464e-06	Allergic conjunctivitis	377277	T	C	0.000640751	0.399225	0.0103784	0.950771	0.00324089	23.8947
268	M00060	leucine	Known	Amino acid	7799	rs1733198	A	G	0.0049	0.6308	0.0009	7.617e-08	Allergic conjunctivitis	377277	A	G	0.00498024	0.660161	0.0107203	0.642245	0.00401618	29.6339
269	M00060	leucine	Known	Amino acid	7799	rs174476	T	C	-0.0042	0.4174	0.0009	5.703e-06	Allergic conjunctivitis	377277	T	C	0.0205121	0.342335	0.0107987	0.057499	0.00295381	21.7719
270	M00060	leucine	Known	Amino acid	7799	rs1795964	A	G	-0.0044	0.4091	0.0009	1.978e-06	Allergic conjunctivitis	377277	A	G	-0.00196057	0.440214	0.0103707	0.850055	0.00324089	23.8947
271	M00060	leucine	Known	Amino acid	7799	rs1818106	A	C	0.005	0.501	0.001	5.733e-07	Allergic conjunctivitis	377277	A	C	-0.0189608	0.553182	0.0102089	0.0632718	0.00445315	24.9911
272	M00060	leucine	Known	Amino acid	7799	rs1822834	C	G	0.0108	0.0629	0.0024	6.594e-06	Allergic conjunctivitis	377277	C	G	0.0352579	0.0399673	0.0259529	0.174293	0.00274716	20.2445
273	M00060	leucine	Known	Amino acid	7799	rs1862710	A	G	0.0047	0.5489	0.0009	1.174e-07	Allergic conjunctivitis	377277	A	G	-0.0109567	0.645595	0.0106342	0.302857	0.00369621	27.2642
274	M00060	leucine	Known	Amino acid	7799	rs1871053	A	G	-0.005	0.4513	0.0009	2.401e-08	Allergic conjunctivitis	377277	A	G	-0.00663005	0.404094	0.0103379	0.521308	0.00418108	30.8558
275	M00060	leucine	Known	Amino acid	7799	rs1872800	A	T	-0.004	0.6438	0.0009	8.247e-06	Allergic conjunctivitis	377277	A	T	-0.00242824	0.626707	0.0105204	0.817461	0.00267993	19.7477
276	M00060	leucine	Known	Amino acid	7799	rs1884639	T	C	0.0047	0.3865	0.0009	2.316e-07	Allergic conjunctivitis	377277	T	C	0.015143	0.350273	0.0107253	0.157981	0.00369621	27.2642
277	M00060	leucine	Known	Amino acid	7799	rs1931001	T	G	-0.0043	0.3503	0.0009	1.622e-06	Allergic conjunctivitis	377277	T	G	-0.0123838	0.358702	0.0106345	0.244223	0.0030957	22.8209
278	M00060	leucine	Known	Amino acid	7799	rs1952935	A	C	-0.0048	0.5806	0.0009	1.069e-07	Allergic conjunctivitis	377277	A	C	-0.000431446	0.531817	0.0101768	0.966184	0.00385455	28.4367
279	M00060	leucine	Known	Amino acid	7799	rs1971105	T	G	-0.0041	0.4305	0.0009	6.273e-06	Allergic conjunctivitis	377277	T	G	-0.00841881	0.458547	0.0102288	0.410478	0.00281522	20.7474
280	M00060	leucine	Known	Amino acid	7799	rs1995150	T	C	0.004	0.6102	0.0009	7.838e-06	Allergic conjunctivitis	377277	T	C	-0.0132052	0.601584	0.0103703	0.202888	0.00267993	19.7477
281	M00060	leucine	Known	Amino acid	7799	rs1999120	A	G	-0.0041	0.5692	0.0009	4.039e-06	Allergic conjunctivitis	377277	A	G	0.0158664	0.549159	0.0101915	0.119512	0.00281522	20.7474
282	M00060	leucine	Known	Amino acid	7799	rs2057435	A	G	0.0041	0.535	0.0009	7.945e-06	Allergic conjunctivitis	377277	A	G	-0.00685113	0.521232	0.0102364	0.503311	0.00281522	20.7474
283	M00060	leucine	Known	Amino acid	7799	rs2146498	A	G	0.004	0.5787	0.0009	8.041e-06	Allergic conjunctivitis	377277	A	G	0.00966752	0.489682	0.0101318	0.339995	0.00267993	19.7477
284	M00060	leucine	Known	Amino acid	7799	rs2273875	C	G	0.0043	0.37	0.0009	1.821e-06	Allergic conjunctivitis	377277	C	G	-0.00960212	0.393253	0.0104137	0.356495	0.0030957	22.8209
285	M00060	leucine	Known	Amino acid	7799	rs2285137	T	C	-0.0108	0.9436	0.0024	5.351e-06	Allergic conjunctivitis	377277	T	C	-0.00123297	0.907321	0.0174526	0.943679	0.00274716	20.2445
286	M00060	leucine	Known	Amino acid	7799	rs2302423	A	G	0.0042	0.55	0.0009	2.818e-06	Allergic conjunctivitis	377277	A	G	-0.00029161	0.430875	0.0102868	0.977385	0.00295381	21.7719
287	M00060	leucine	Known	Amino acid	7799	rs2357713	T	G	-0.0042	0.447	0.0009	2.999e-06	Allergic conjunctivitis	377277	T	G	-0.00131682	0.501794	0.010192	0.897199	0.00295381	21.7719
288	M00060	leucine	Known	Amino acid	7799	rs2373642	A	G	-0.0536	0.0138	0.0117	4.722e-06	Allergic conjunctivitis	377277	A	G	-0.0329699	0.0320801	0.0289307	0.254446	0.0117709	20.9635
289	M00060	leucine	Known	Amino acid	7799	rs242082	T	C	0.0048	0.3867	0.0009	1.383e-07	Allergic conjunctivitis	377277	T	C	-0.0107829	0.423623	0.0102762	0.294034	0.00385455	28.4367
290	M00060	leucine	Known	Amino acid	7799	rs2454043	A	C	-0.0047	0.588	0.0009	1.852e-07	Allergic conjunctivitis	377277	A	C	0.00376785	0.668944	0.0108186	0.727632	0.00369621	27.2642
291	M00060	leucine	Known	Amino acid	7799	rs2465250	A	C	0.0048	0.5503	0.0009	7.761e-08	Allergic conjunctivitis	377277	A	C	0.000881455	0.456859	0.0102096	0.931199	0.00385455	28.4367
292	M00060	leucine	Known	Amino acid	7799	rs2471650	T	C	-0.0048	0.5252	0.0009	1.16e-07	Allergic conjunctivitis	377277	T	C	-0.00714995	0.563214	0.0102434	0.485175	0.00385455	28.4367
293	M00060	leucine	Known	Amino acid	7799	rs2478832	T	C	-0.0041	0.3996	0.0009	8.046e-06	Allergic conjunctivitis	377277	T	C	-0.00843866	0.46337	0.0102168	0.408827	0.00281522	20.7474
294	M00060	leucine	Known	Amino acid	7799	rs248065	A	G	-0.0048	0.5081	0.0009	1.127e-07	Allergic conjunctivitis	377277	A	G	-0.0146913	0.593329	0.0103615	0.156226	0.00385455	28.4367
295	M00060	leucine	Known	Amino acid	7799	rs2513896	A	G	0.0042	0.3526	0.001	9.648e-06	Allergic conjunctivitis	377277	A	G	0.00873558	0.350148	0.0106938	0.413995	0.00239393	17.6352
296	M00060	leucine	Known	Amino acid	7799	rs2624695	T	C	-0.004	0.5102	0.0009	8.941e-06	Allergic conjunctivitis	377277	T	C	-0.00955129	0.435217	0.0102495	0.351401	0.00267993	19.7477
297	M00060	leucine	Known	Amino acid	7799	rs2667698	A	C	0.0041	0.3681	0.0009	7.071e-06	Allergic conjunctivitis	377277	A	C	0.0100822	0.483756	0.0101986	0.322865	0.00281522	20.7474
298	M00060	leucine	Known	Amino acid	7799	rs2713737	A	G	-0.006	0.44	0.001	1.973e-09	Allergic conjunctivitis	377277	A	G	-0.0125699	0.543103	0.0101857	0.217179	0.0064	35.9871
299	M00060	leucine	Known	Amino acid	7799	rs2722276	A	G	0.0048	0.523	0.0009	8.702e-08	Allergic conjunctivitis	377277	A	G	-0.00789646	0.589952	0.0103436	0.445217	0.00385455	28.4367
300	M00060	leucine	Known	Amino acid	7799	rs2819322	T	C	-0.0043	0.4589	0.0009	1.789e-06	Allergic conjunctivitis	377277	T	C	0.0112168	0.423547	0.0102642	0.274478	0.0030957	22.8209
301	M00060	leucine	Known	Amino acid	7799	rs2834578	T	C	0.0045	0.3986	0.0009	7.24e-07	Allergic conjunctivitis	377277	T	C	0.00715451	0.432661	0.0102719	0.486107	0.00338937	24.9932
302	M00060	leucine	Known	Amino acid	7799	rs2834803	A	G	0.004	0.5707	0.0009	8.134e-06	Allergic conjunctivitis	377277	A	G	-0.00713801	0.517501	0.0101694	0.482734	0.00267993	19.7477
303	M00060	leucine	Known	Amino acid	7799	rs2898645	T	C	-0.005	0.545	0.001	5.733e-07	Allergic conjunctivitis	377277	T	C	-0.0106312	0.499103	0.0101582	0.2953	0.00445315	24.9911
304	M00060	leucine	Known	Amino acid	7799	rs2933284	T	C	0.0042	0.3898	0.0009	2.86e-06	Allergic conjunctivitis	377277	T	C	-0.0149667	0.396834	0.0104143	0.15068	0.00295381	21.7719
305	M00060	leucine	Known	Amino acid	7799	rs3102519	A	G	0.0048	0.375	0.0009	7.83e-08	Allergic conjunctivitis	377277	A	G	-0.00153141	0.426565	0.0102744	0.881514	0.00385455	28.4367
306	M00060	leucine	Known	Amino acid	7799	rs3775574	A	G	-0.0044	0.6047	0.0009	3.133e-06	Allergic conjunctivitis	377277	A	G	0.0180834	0.596735	0.0103735	0.0812924	0.00324089	23.8947
307	M00060	leucine	Known	Amino acid	7799	rs37959	T	C	0.0044	0.3912	0.0009	1.708e-06	Allergic conjunctivitis	377277	T	C	-0.00656263	0.313802	0.0109734	0.549809	0.00324089	23.8947
308	M00060	leucine	Known	Amino acid	7799	rs3802681	T	C	0.0045	0.6144	0.0009	5.437e-07	Allergic conjunctivitis	377277	T	C	-0.0155298	0.614028	0.0104238	0.136266	0.00338937	24.9932
309	M00060	leucine	Known	Amino acid	7799	rs390836	A	T	0.0045	0.415	0.0009	8.059e-07	Allergic conjunctivitis	377277	A	T	-0.0155531	0.350691	0.0107748	0.148887	0.00338937	24.9932
310	M00060	leucine	Known	Amino acid	7799	rs3924223	A	G	-0.0041	0.549	0.0009	6.182e-06	Allergic conjunctivitis	377277	A	G	0.0123992	0.58559	0.010335	0.230246	0.00281522	20.7474
311	M00060	leucine	Known	Amino acid	7799	rs4074961	T	C	-0.0044	0.4317	0.001	4.228e-06	Allergic conjunctivitis	377277	T	C	-0.0106059	0.510141	0.0101911	0.29801	0.00262674	19.3547
312	M00060	leucine	Known	Amino acid	7799	rs4077470	T	C	-0.0045	0.5403	0.0009	4.646e-07	Allergic conjunctivitis	377277	T	C	-0.00301223	0.585781	0.0103108	0.770176	0.00338937	24.9932
313	M00060	leucine	Known	Amino acid	7799	rs4148593	A	G	0.005	0.624	0.001	5.733e-07	Allergic conjunctivitis	377277	A	G	-0.0138157	0.699442	0.0110595	0.211585	0.00445315	24.9911
314	M00060	leucine	Known	Amino acid	7799	rs417144	T	C	0.0046	0.3507	0.0009	2.565e-07	Allergic conjunctivitis	377277	T	C	0.0046116	0.393664	0.0103883	0.657098	0.00354114	26.1163
315	M00060	leucine	Known	Amino acid	7799	rs4276770	A	G	-0.0041	0.3999	0.0009	5.113e-06	Allergic conjunctivitis	377277	A	G	0.00132796	0.369555	0.0105285	0.899629	0.00281522	20.7474
316	M00060	leucine	Known	Amino acid	7799	rs4499783	T	C	-0.004	0.5958	0.0009	7.582e-06	Allergic conjunctivitis	377277	T	C	-0.0227481	0.577515	0.0103044	0.0272716	0.00267993	19.7477
317	M00060	leucine	Known	Amino acid	7799	rs4531478	A	G	0.0041	0.4713	0.0009	4.451e-06	Allergic conjunctivitis	377277	A	G	-0.0121618	0.265132	0.0115838	0.293762	0.00281522	20.7474
318	M00060	leucine	Known	Amino acid	7799	rs4681618	A	G	-0.0042	0.5793	0.0009	3.149e-06	Allergic conjunctivitis	377277	A	G	-0.00984319	0.58198	0.0102982	0.339166	0.00295381	21.7719
319	M00060	leucine	Known	Amino acid	7799	rs4726308	T	G	-0.0042	0.3944	0.0009	3.346e-06	Allergic conjunctivitis	377277	T	G	-0.0102911	0.290052	0.0112524	0.360418	0.00295381	21.7719
320	M00060	leucine	Known	Amino acid	7799	rs4741887	A	G	-0.0047	0.4584	0.0009	1.68e-07	Allergic conjunctivitis	377277	A	G	-0.0183813	0.531172	0.0101963	0.0714299	0.00369621	27.2642
321	M00060	leucine	Known	Amino acid	7799	rs4758270	A	G	-0.0048	0.6483	0.0009	2.013e-07	Allergic conjunctivitis	377277	A	G	-0.0221594	0.66431	0.0107724	0.0396817	0.00385455	28.4367
322	M00060	leucine	Known	Amino acid	7799	rs4767788	A	G	0.0047	0.4189	0.0009	5.738e-07	Allergic conjunctivitis	377277	A	G	-0.00488332	0.400183	0.0104825	0.641319	0.00369621	27.2642
323	M00060	leucine	Known	Amino acid	7799	rs477992	A	G	-0.0047	0.3228	0.0009	1.999e-07	Allergic conjunctivitis	377277	A	G	-0.00733721	0.333428	0.010775	0.495903	0.00369621	27.2642
324	M00060	leucine	Known	Amino acid	7799	rs4795552	A	G	-0.0047	0.3894	0.0009	1.545e-07	Allergic conjunctivitis	377277	A	G	0.0139494	0.34791	0.0106865	0.191778	0.00369621	27.2642
325	M00060	leucine	Known	Amino acid	7799	rs481781	T	C	0.0044	0.5409	0.0009	9.144e-07	Allergic conjunctivitis	377277	T	C	-0.00514432	0.496454	0.0101673	0.612878	0.00324089	23.8947
326	M00060	leucine	Known	Amino acid	7799	rs4851946	A	G	0.0042	0.5706	0.0009	2.195e-06	Allergic conjunctivitis	377277	A	G	-0.0116983	0.60376	0.0103653	0.259068	0.00295381	21.7719
327	M00060	leucine	Known	Amino acid	7799	rs4875397	A	G	-0.0042	0.5599	0.0009	3.037e-06	Allergic conjunctivitis	377277	A	G	-0.0037192	0.611018	0.0104127	0.720958	0.00295381	21.7719
328	M00060	leucine	Known	Amino acid	7799	rs4889294	T	C	-0.0041	0.5449	0.0009	3.646e-06	Allergic conjunctivitis	377277	T	C	0.0114027	0.580383	0.0102747	0.26709	0.00281522	20.7474
329	M00060	leucine	Known	Amino acid	7799	rs4920094	A	G	0.004	0.3912	0.0009	7.179e-06	Allergic conjunctivitis	377277	A	G	-0.00163707	0.343277	0.0107598	0.879072	0.00267993	19.7477
330	M00060	leucine	Known	Amino acid	7799	rs4921412	C	G	-0.0042	0.3864	0.0009	2.781e-06	Allergic conjunctivitis	377277	C	G	0.00444194	0.341163	0.010733	0.678978	0.00295381	21.7719
331	M00060	leucine	Known	Amino acid	7799	rs4935115	A	G	0.0045	0.529	0.0009	5.754e-07	Allergic conjunctivitis	377277	A	G	-0.00156323	0.541923	0.0101995	0.878189	0.00338937	24.9932
332	M00060	leucine	Known	Amino acid	7799	rs4968791	A	G	-0.0043	0.5344	0.0009	1.476e-06	Allergic conjunctivitis	377277	A	G	0.00187504	0.53282	0.0102069	0.854247	0.0030957	22.8209
333	M00060	leucine	Known	Amino acid	7799	rs6003916	T	C	0.0087	0.8966	0.0018	1.057e-06	Allergic conjunctivitis	377277	T	C	-0.00114915	0.799873	0.0127864	0.928388	0.00316788	23.3548
334	M00060	leucine	Known	Amino acid	7799	rs606798	T	G	0.004	0.3722	0.0009	9.901e-06	Allergic conjunctivitis	377277	T	G	0.0122935	0.311857	0.0109663	0.262278	0.00267993	19.7477
335	M00060	leucine	Known	Amino acid	7799	rs6103894	T	G	-0.0043	0.5939	0.0009	2.705e-06	Allergic conjunctivitis	377277	T	G	-0.00595247	0.626683	0.0104927	0.570512	0.0030957	22.8209
336	M00060	leucine	Known	Amino acid	7799	rs618001	T	C	0.0041	0.5857	0.0009	4.176e-06	Allergic conjunctivitis	377277	T	C	0.00341409	0.513641	0.0101891	0.73757	0.00281522	20.7474
337	M00060	leucine	Known	Amino acid	7799	rs623111	A	C	0.0041	0.3678	0.0009	6.376e-06	Allergic conjunctivitis	377277	A	C	0.0189522	0.332606	0.0107966	0.0791918	0.00281522	20.7474
338	M00060	leucine	Known	Amino acid	7799	rs631750	T	C	0.0041	0.3544	0.0009	7.506e-06	Allergic conjunctivitis	377277	T	C	-0.0134536	0.326217	0.0108158	0.213542	0.00281522	20.7474
339	M00060	leucine	Known	Amino acid	7799	rs637828	A	C	0.0041	0.5424	0.0009	5.812e-06	Allergic conjunctivitis	377277	A	C	0.00469851	0.592013	0.0103594	0.650151	0.00281522	20.7474
340	M00060	leucine	Known	Amino acid	7799	rs6470194	A	G	0.005	0.406	0.001	5.733e-07	Allergic conjunctivitis	377277	A	G	-0.00820762	0.425804	0.0105462	0.436419	0.00445315	24.9911
341	M00060	leucine	Known	Amino acid	7799	rs6475359	A	G	-0.0046	0.4127	0.0009	3.573e-07	Allergic conjunctivitis	377277	A	G	0.00822625	0.465975	0.0102433	0.421926	0.00354114	26.1163
342	M00060	leucine	Known	Amino acid	7799	rs6518309	A	C	0.0043	0.6195	0.0009	1.78e-06	Allergic conjunctivitis	377277	A	C	0.00543444	0.686731	0.0109929	0.621053	0.0030957	22.8209
343	M00060	leucine	Known	Amino acid	7799	rs6543342	T	C	0.004	0.3778	0.0009	8.561e-06	Allergic conjunctivitis	377277	T	C	-0.0041406	0.330156	0.0108518	0.702789	0.00267993	19.7477
344	M00060	leucine	Known	Amino acid	7799	rs6562776	A	G	-0.0043	0.6116	0.0009	1.645e-06	Allergic conjunctivitis	377277	A	G	0.00310689	0.66288	0.0107375	0.772314	0.0030957	22.8209
345	M00060	leucine	Known	Amino acid	7799	rs6588636	T	C	-0.004	0.611	0.0009	9.935e-06	Allergic conjunctivitis	377277	T	C	0.0201305	0.555025	0.0102172	0.048809	0.00267993	19.7477
346	M00060	leucine	Known	Amino acid	7799	rs6735596	A	C	-0.0052	0.6267	0.0009	1.153e-08	Allergic conjunctivitis	377277	A	C	0.0178118	0.665285	0.0107177	0.0965317	0.00452072	33.3736
347	M00060	leucine	Known	Amino acid	7799	rs6737109	T	C	0.0051	0.5761	0.0009	1.454e-08	Allergic conjunctivitis	377277	T	C	0.01461	0.527482	0.0101918	0.151712	0.00434927	32.1024
348	M00060	leucine	Known	Amino acid	7799	rs679563	A	G	-0.0045	0.4837	0.0009	7.128e-07	Allergic conjunctivitis	377277	A	G	-0.00543556	0.46711	0.0102369	0.595435	0.00338937	24.9932
349	M00060	leucine	Known	Amino acid	7799	rs6820011	T	G	-0.0051	0.5152	0.0009	1.182e-08	Allergic conjunctivitis	377277	T	G	-0.0164875	0.632849	0.0105594	0.118427	0.00434927	32.1024
350	M00060	leucine	Known	Amino acid	7799	rs6820313	T	G	0.0049	0.5169	0.0009	4.651e-08	Allergic conjunctivitis	377277	T	G	-0.00369185	0.580068	0.0102839	0.719601	0.00401618	29.6339
351	M00060	leucine	Known	Amino acid	7799	rs6822279	A	C	-0.0041	0.3969	0.0009	4.788e-06	Allergic conjunctivitis	377277	A	C	-0.00607333	0.455857	0.0103005	0.55545	0.00281522	20.7474
352	M00060	leucine	Known	Amino acid	7799	rs682359	T	G	0.004	0.5813	0.0009	6.342e-06	Allergic conjunctivitis	377277	T	G	-0.0167568	0.634562	0.0105585	0.112502	0.00267993	19.7477
353	M00060	leucine	Known	Amino acid	7799	rs6833720	A	G	-0.0046	0.4766	0.0009	2.219e-07	Allergic conjunctivitis	377277	A	G	-0.0020635	0.443548	0.010234	0.840206	0.00354114	26.1163
354	M00060	leucine	Known	Amino acid	7799	rs697311	A	G	0.0041	0.3792	0.0009	4.581e-06	Allergic conjunctivitis	377277	A	G	0.00273039	0.417545	0.0103299	0.791535	0.00281522	20.7474
355	M00060	leucine	Known	Amino acid	7799	rs6982408	T	G	-0.0042	0.4435	0.0009	2.322e-06	Allergic conjunctivitis	377277	T	G	0.0208125	0.460365	0.0101908	0.0411235	0.00295381	21.7719
356	M00060	leucine	Known	Amino acid	7799	rs699856	T	C	0.004	0.3661	0.0009	7.449e-06	Allergic conjunctivitis	377277	T	C	-0.0062116	0.423602	0.01027	0.545294	0.00267993	19.7477
357	M00060	leucine	Known	Amino acid	7799	rs7073430	A	C	0.004	0.4008	0.0009	9.946e-06	Allergic conjunctivitis	377277	A	C	0.019731	0.353152	0.0106621	0.0642318	0.00267993	19.7477
358	M00060	leucine	Known	Amino acid	7799	rs7121554	T	C	-0.007	0.2573	0.0016	6.309e-06	Allergic conjunctivitis	377277	T	C	-0.00993569	0.256523	0.0116349	0.39313	0.00259705	19.1354
359	M00060	leucine	Known	Amino acid	7799	rs7137008	A	G	0.0046	0.4468	0.0009	2.601e-07	Allergic conjunctivitis	377277	A	G	0.0118383	0.416949	0.0103055	0.250664	0.00354114	26.1163
360	M00060	leucine	Known	Amino acid	7799	rs720293	A	G	0.0043	0.4312	0.0009	2.528e-06	Allergic conjunctivitis	377277	A	G	0.0111707	0.386124	0.0104309	0.284206	0.0030957	22.8209
361	M00060	leucine	Known	Amino acid	7799	rs720625	A	G	-0.0046	0.6267	0.0009	4.655e-07	Allergic conjunctivitis	377277	A	G	0.000899432	0.584045	0.0103465	0.930726	0.00354114	26.1163
362	M00060	leucine	Known	Amino acid	7799	rs720816	A	G	0.004	0.5425	0.0009	7.764e-06	Allergic conjunctivitis	377277	A	G	-0.00856756	0.588836	0.0103232	0.406578	0.00267993	19.7477
363	M00060	leucine	Known	Amino acid	7799	rs7301176	T	C	0.0043	0.4603	0.0009	1.861e-06	Allergic conjunctivitis	377277	T	C	-0.0184235	0.4707	0.0102256	0.0715929	0.0030957	22.8209
364	M00060	leucine	Known	Amino acid	7799	rs7329192	T	C	-0.0042	0.5277	0.0009	3.165e-06	Allergic conjunctivitis	377277	T	C	-0.00112237	0.586446	0.0103438	0.913593	0.00295381	21.7719
365	M00060	leucine	Known	Amino acid	7799	rs7366464	T	C	-0.0075	0.1258	0.0017	7.783e-06	Allergic conjunctivitis	377277	T	C	-0.0235348	0.141578	0.0145666	0.106167	0.00264077	19.4584
366	M00060	leucine	Known	Amino acid	7799	rs7513382	T	G	-0.004	0.5171	0.0009	7.052e-06	Allergic conjunctivitis	377277	T	G	0.00230824	0.474593	0.0102076	0.821101	0.00267993	19.7477
367	M00060	leucine	Known	Amino acid	7799	rs757378	A	T	-0.0042	0.6095	0.0009	3.565e-06	Allergic conjunctivitis	377277	A	T	-0.00252169	0.582467	0.0103019	0.806627	0.00295381	21.7719
368	M00060	leucine	Known	Amino acid	7799	rs7574695	T	C	-0.0041	0.4769	0.0009	5.967e-06	Allergic conjunctivitis	377277	T	C	0.00716516	0.51947	0.0101804	0.481546	0.00281522	20.7474
369	M00060	leucine	Known	Amino acid	7799	rs7584322	A	C	-0.0048	0.4742	0.0009	7.033e-08	Allergic conjunctivitis	377277	A	C	-4.14176e-05	0.364371	0.0105582	0.99687	0.00385455	28.4367
370	M00060	leucine	Known	Amino acid	7799	rs7584842	T	C	-0.0051	0.5379	0.0009	1.892e-08	Allergic conjunctivitis	377277	T	C	-0.00372419	0.59804	0.0103815	0.719794	0.00434927	32.1024
371	M00060	leucine	Known	Amino acid	7799	rs759456	T	G	0.0042	0.6263	0.0009	3.733e-06	Allergic conjunctivitis	377277	T	G	-0.00124929	0.624204	0.010496	0.905256	0.00295381	21.7719
372	M00060	leucine	Known	Amino acid	7799	rs7622687	A	G	-0.0041	0.4032	0.0009	5.212e-06	Allergic conjunctivitis	377277	A	G	-0.0105536	0.461874	0.0102248	0.301998	0.00281522	20.7474
373	M00060	leucine	Known	Amino acid	7799	rs7625991	A	C	-0.0042	0.345	0.0009	5.897e-06	Allergic conjunctivitis	377277	A	C	-0.0190799	0.33426	0.0107864	0.076913	0.00295381	21.7719
374	M00060	leucine	Known	Amino acid	7799	rs7647029	A	G	0.0053	0.6479	0.0009	1.021e-08	Allergic conjunctivitis	377277	A	G	0.00569594	0.611662	0.0104183	0.584569	0.00469544	34.6696
375	M00060	leucine	Known	Amino acid	7799	rs7685009	A	G	-0.0045	0.6582	0.0009	6.437e-07	Allergic conjunctivitis	377277	A	G	-0.012208	0.697493	0.0110377	0.268717	0.00338937	24.9932
376	M00060	leucine	Known	Amino acid	7799	rs7689825	T	C	0.0046	0.643	0.0009	3.97e-07	Allergic conjunctivitis	377277	T	C	0.0138717	0.624887	0.0105018	0.186542	0.00354114	26.1163
377	M00060	leucine	Known	Amino acid	7799	rs769630	T	C	0.0041	0.6016	0.0009	5.064e-06	Allergic conjunctivitis	377277	T	C	0.00578255	0.558998	0.0102316	0.57196	0.00281522	20.7474
378	M00060	leucine	Known	Amino acid	7799	rs7738860	T	C	-0.0044	0.4518	0.0009	1.312e-06	Allergic conjunctivitis	377277	T	C	0.00153608	0.460367	0.0101949	0.880236	0.00324089	23.8947
379	M00060	leucine	Known	Amino acid	7799	rs7795093	A	G	-0.0044	0.3813	0.0009	1.474e-06	Allergic conjunctivitis	377277	A	G	0.00237295	0.395364	0.0103969	0.819463	0.00324089	23.8947
380	M00060	leucine	Known	Amino acid	7799	rs7825809	T	C	-0.0047	0.4319	0.0009	1.549e-07	Allergic conjunctivitis	377277	T	C	-0.00268886	0.358062	0.0105758	0.799305	0.00369621	27.2642
381	M00060	leucine	Known	Amino acid	7799	rs7911876	T	C	0.0043	0.4276	0.0009	2.757e-06	Allergic conjunctivitis	377277	T	C	-0.023256	0.431562	0.0103211	0.0242432	0.0030957	22.8209
382	M00060	leucine	Known	Amino acid	7799	rs7915	A	C	-0.0049	0.6374	0.0009	5.82e-08	Allergic conjunctivitis	377277	A	C	0.00317036	0.67047	0.0108082	0.76927	0.00401618	29.6339
383	M00060	leucine	Known	Amino acid	7799	rs7923885	A	G	-0.0044	0.5257	0.0009	8.078e-07	Allergic conjunctivitis	377277	A	G	0.0197804	0.594394	0.010353	0.0560557	0.00324089	23.8947
384	M00060	leucine	Known	Amino acid	7799	rs7968823	T	C	-0.004	0.4688	0.0009	8.712e-06	Allergic conjunctivitis	377277	T	C	0.00691091	0.503392	0.0101601	0.496379	0.00267993	19.7477
385	M00060	leucine	Known	Amino acid	7799	rs797348	A	G	0.004	0.6447	0.0009	9.666e-06	Allergic conjunctivitis	377277	A	G	0.00986528	0.707561	0.0112137	0.378995	0.00267993	19.7477
386	M00060	leucine	Known	Amino acid	7799	rs8003702	T	G	0.0042	0.536	0.0009	2.446e-06	Allergic conjunctivitis	377277	T	G	0.00877537	0.519653	0.0101417	0.386887	0.00295381	21.7719
387	M00060	leucine	Known	Amino acid	7799	rs8012205	A	G	-0.0042	0.4966	0.0009	2.564e-06	Allergic conjunctivitis	377277	A	G	-0.0099839	0.51468	0.0101473	0.325165	0.00295381	21.7719
388	M00060	leucine	Known	Amino acid	7799	rs8023420	A	C	-0.0076	0.0972	0.0017	8.852e-06	Allergic conjunctivitis	377277	A	C	-0.0257771	0.100667	0.0170031	0.129513	0.00271146	19.9807
389	M00060	leucine	Known	Amino acid	7799	rs8131355	A	G	-0.0041	0.5488	0.0009	5.681e-06	Allergic conjunctivitis	377277	A	G	0.000246923	0.521047	0.0101501	0.980592	0.00281522	20.7474
390	M00060	leucine	Known	Amino acid	7799	rs825885	A	G	-0.0097	0.1469	0.002	1.558e-06	Allergic conjunctivitis	377277	A	G	-0.0047979	0.201264	0.0127274	0.706192	0.0031897	23.5161
391	M00060	leucine	Known	Amino acid	7799	rs849327	A	G	0.0042	0.3492	0.0009	3.45e-06	Allergic conjunctivitis	377277	A	G	0.0109973	0.34116	0.0107062	0.304332	0.00295381	21.7719
392	M00060	leucine	Known	Amino acid	7799	rs891878	T	G	-0.0041	0.4844	0.0009	6.034e-06	Allergic conjunctivitis	377277	T	G	0.00343969	0.438024	0.0102565	0.737349	0.00281522	20.7474
393	M00060	leucine	Known	Amino acid	7799	rs899273	T	C	0.0042	0.5202	0.0009	3.334e-06	Allergic conjunctivitis	377277	T	C	0.00190071	0.502757	0.0101813	0.851906	0.00295381	21.7719
394	M00060	leucine	Known	Amino acid	7799	rs900532	T	C	-0.0044	0.4524	0.0009	8.99e-07	Allergic conjunctivitis	377277	T	C	0.00479283	0.441202	0.0102255	0.639275	0.00324089	23.8947
395	M00060	leucine	Known	Amino acid	7799	rs911981	A	G	-0.0047	0.5283	0.0009	2.403e-07	Allergic conjunctivitis	377277	A	G	0.00551119	0.424558	0.0103135	0.593089	0.00369621	27.2642
396	M00060	leucine	Known	Amino acid	7799	rs923818	A	G	0.0041	0.5072	0.0009	6.232e-06	Allergic conjunctivitis	377277	A	G	-0.00693781	0.445356	0.0102419	0.498154	0.00281522	20.7474
397	M00060	leucine	Known	Amino acid	7799	rs9292230	T	C	0.0041	0.6218	0.0009	4.63e-06	Allergic conjunctivitis	377277	T	C	-0.00737879	0.576918	0.0102655	0.472266	0.00281522	20.7474
398	M00060	leucine	Known	Amino acid	7799	rs9322464	T	C	0.004	0.47	0.0009	8.271e-06	Allergic conjunctivitis	377277	T	C	0.0150186	0.349059	0.0106913	0.160097	0.00267993	19.7477
399	M00060	leucine	Known	Amino acid	7799	rs9369741	T	G	0.0043	0.5822	0.0009	2.415e-06	Allergic conjunctivitis	377277	T	G	0.0165285	0.603695	0.0104157	0.112539	0.0030957	22.8209
400	M00060	leucine	Known	Amino acid	7799	rs9394683	T	C	-0.004	0.5195	0.0009	9.054e-06	Allergic conjunctivitis	377277	T	C	-0.00919855	0.561578	0.0102337	0.368733	0.00267993	19.7477
401	M00060	leucine	Known	Amino acid	7799	rs9403527	T	C	0.0045	0.3456	0.0009	9.914e-07	Allergic conjunctivitis	377277	T	C	0.0152438	0.323593	0.0108901	0.161576	0.00338937	24.9932
402	M00060	leucine	Known	Amino acid	7799	rs9541214	T	C	-0.005	0.6529	0.0009	3.4e-08	Allergic conjunctivitis	377277	T	C	-0.00685843	0.641933	0.0105906	0.517248	0.00418108	30.8558
403	M00060	leucine	Known	Amino acid	7799	rs979242	T	C	-0.0043	0.3692	0.0009	2.45e-06	Allergic conjunctivitis	377277	T	C	-0.0065834	0.400929	0.0103281	0.523848	0.0030957	22.8209
404	M00060	leucine	Known	Amino acid	7799	rs982790	T	C	-0.0044	0.4106	0.0009	3.74e-06	Allergic conjunctivitis	377277	T	C	0.00296276	0.396212	0.0104218	0.776193	0.00324089	23.8947
405	M00060	leucine	Known	Amino acid	7799	rs9837954	T	C	-0.0043	0.6418	0.0009	2.636e-06	Allergic conjunctivitis	377277	T	C	-0.00701844	0.647055	0.0106874	0.511374	0.0030957	22.8209
406	M00060	leucine	Known	Amino acid	7799	rs9889080	A	G	0.0074	0.1641	0.0016	4.211e-06	Allergic conjunctivitis	377277	A	G	0.000792721	0.155211	0.0140312	0.954946	0.00290145	21.3848
407	M00060	leucine	Known	Amino acid	7799	rs989960	T	C	0.0041	0.4175	0.0009	4.662e-06	Allergic conjunctivitis	377277	T	C	0.00634514	0.507828	0.0101625	0.532385	0.00281522	20.7474
408	M00060	leucine	Known	Amino acid	7799	rs9903421	T	C	-0.0041	0.5633	0.0009	7.394e-06	Allergic conjunctivitis	377277	T	C	0.000320077	0.561267	0.0102637	0.975122	0.00281522	20.7474
409	M00063	cholesterol	Known	Lipid	7813	rs10011091	T	C	0.0086	0.8159	0.0018	2.151e-06	Allergic conjunctivitis	377277	T	C	-0.00607369	0.877671	0.0155234	0.695605	0.00308983	22.821
410	M00063	cholesterol	Known	Lipid	7813	rs1005596	A	G	0.0115	0.1014	0.0025	4.195e-06	Allergic conjunctivitis	377277	A	G	-0.0353494	0.0511799	0.0232564	0.128515	0.00286482	21.1543
411	M00063	cholesterol	Known	Lipid	7813	rs10207315	T	G	0.0078	0.2432	0.0017	4.789e-06	Allergic conjunctivitis	377277	T	G	0.0177493	0.180852	0.0132211	0.179433	0.00285022	21.0462
412	M00063	cholesterol	Known	Lipid	7813	rs10493549	A	G	-0.009	0.7989	0.0017	2.274e-07	Allergic conjunctivitis	377277	A	G	0.0189784	0.821166	0.0133076	0.153831	0.0037911	28.0201
413	M00063	cholesterol	Known	Lipid	7813	rs1077834	T	C	-0.0113	0.7912	0.0023	6.867e-07	Allergic conjunctivitis	377277	T	C	-0.00884297	0.743314	0.011621	0.446689	0.00326669	24.1314
414	M00063	cholesterol	Known	Lipid	7813	rs11022174	A	G	0.0101	0.295	0.0023	7.361e-06	Allergic conjunctivitis	377277	A	G	-0.011752	0.357349	0.0106245	0.268676	0.00261143	19.2783
415	M00063	cholesterol	Known	Lipid	7813	rs11106131	T	G	-0.0089	0.2379	0.0019	1.807e-06	Allergic conjunctivitis	377277	T	G	-0.0155619	0.210919	0.0124939	0.212925	0.00297035	21.9359
416	M00063	cholesterol	Known	Lipid	7813	rs11111293	T	C	-0.008	0.7914	0.0018	6.118e-06	Allergic conjunctivitis	377277	T	C	-0.00394186	0.773146	0.0121693	0.745999	0.00267485	19.7477
417	M00063	cholesterol	Known	Lipid	7813	rs1124515	A	G	-0.0078	0.2539	0.0017	6.006e-06	Allergic conjunctivitis	377277	A	G	0.0188443	0.263575	0.0115791	0.103645	0.00285022	21.0462
418	M00063	cholesterol	Known	Lipid	7813	rs11610936	T	C	-0.0121	0.0989	0.0025	1.343e-06	Allergic conjunctivitis	377277	T	C	-0.0224276	0.0916647	0.0175675	0.201725	0.00317058	23.4192
419	M00063	cholesterol	Known	Lipid	7813	rs11813145	A	G	0.0076	0.3414	0.0017	5.867e-06	Allergic conjunctivitis	377277	A	G	-0.0130157	0.292311	0.0111936	0.244916	0.00270632	19.9807
420	M00063	cholesterol	Known	Lipid	7813	rs12648765	A	G	0.0564	0.9861	0.0122	3.568e-06	Allergic conjunctivitis	377277	A	G	0.136649	0.990517	0.053145	0.010133	0.0119771	21.3474
421	M00063	cholesterol	Known	Lipid	7813	rs12881791	T	G	-0.0083	0.7603	0.0018	5.911e-06	Allergic conjunctivitis	377277	T	G	0.00251716	0.699533	0.0110741	0.820189	0.00287863	21.2566
422	M00063	cholesterol	Known	Lipid	7813	rs12896813	T	C	-0.0082	0.1853	0.0018	3.524e-06	Allergic conjunctivitis	377277	T	C	0.00361129	0.167718	0.0135962	0.79054	0.00280988	20.7475
423	M00063	cholesterol	Known	Lipid	7813	rs1411983	A	T	-0.0073	0.594	0.0017	9.208e-06	Allergic conjunctivitis	377277	A	T	-0.0191626	0.621605	0.0104895	0.0677236	0.00249741	18.4344
424	M00063	cholesterol	Known	Lipid	7813	rs1433904	T	C	0.0442	0.0228	0.0097	5.056e-06	Allergic conjunctivitis	377277	T	C	-0.0387677	0.0182663	0.0377798	0.304822	0.0116403	20.74
425	M00063	cholesterol	Known	Lipid	7813	rs1479402	T	C	0.0306	0.0137	0.0068	6.854e-06	Allergic conjunctivitis	377277	T	C	-0.0912088	0.00549752	0.0679926	0.179774	0.00274195	20.2445
426	M00063	cholesterol	Known	Lipid	7813	rs17182784	T	C	-0.0082	0.253	0.0017	2.1e-06	Allergic conjunctivitis	377277	T	C	0.0169691	0.325056	0.0108772	0.118746	0.00314911	23.2601
427	M00063	cholesterol	Known	Lipid	7813	rs17293443	T	C	0.0078	0.7718	0.0017	8.091e-06	Allergic conjunctivitis	377277	T	C	-0.0100027	0.729714	0.0115325	0.385749	0.00285022	21.0462
428	M00063	cholesterol	Known	Lipid	7813	rs17683567	T	C	0.0078	0.2146	0.0017	7.567e-06	Allergic conjunctivitis	377277	T	C	-0.00789964	0.189575	0.0130014	0.543453	0.00285022	21.0462
429	M00063	cholesterol	Known	Lipid	7813	rs17728920	A	C	0.0081	0.1768	0.0018	5.299e-06	Allergic conjunctivitis	377277	A	C	-0.0125101	0.145306	0.0144353	0.386143	0.00274195	20.2445
430	M00063	cholesterol	Known	Lipid	7813	rs17765253	A	G	0.0096	0.1845	0.0018	8.265e-08	Allergic conjunctivitis	377277	A	G	0.00111497	0.233676	0.0120359	0.926192	0.00384725	28.4367
431	M00063	cholesterol	Known	Lipid	7813	rs2026590	T	G	0.008	0.2176	0.0017	3.764e-06	Allergic conjunctivitis	377277	T	G	0.0133134	0.206914	0.0125486	0.288715	0.00299782	22.1393
432	M00063	cholesterol	Known	Lipid	7813	rs2050223	A	G	-0.0078	0.2016	0.0017	7.22e-06	Allergic conjunctivitis	377277	A	G	0.0134449	0.186101	0.0130436	0.302652	0.00285022	21.0462
433	M00063	cholesterol	Known	Lipid	7813	rs2130712	A	C	0.0165	0.92	0.0032	2.429e-07	Allergic conjunctivitis	377277	A	C	-0.0127053	0.948837	0.0233286	0.586014	0.00359692	26.5797
434	M00063	cholesterol	Known	Lipid	7813	rs2259571	T	G	-0.0078	0.6893	0.0017	2.864e-06	Allergic conjunctivitis	377277	T	G	0.00090449	0.680924	0.0109006	0.93387	0.00285022	21.0462
435	M00063	cholesterol	Known	Lipid	7813	rs2407893	A	G	0.0079	0.427	0.0016	1.285e-06	Allergic conjunctivitis	377277	A	G	-0.00254285	0.40039	0.0103883	0.806626	0.00329918	24.3723
436	M00063	cholesterol	Known	Lipid	7813	rs2869804	A	G	0.0078	0.2489	0.0017	6.503e-06	Allergic conjunctivitis	377277	A	G	0.0104796	0.212454	0.0124261	0.399029	0.00285022	21.0462
437	M00063	cholesterol	Known	Lipid	7813	rs2870664	T	C	0.0147	0.4767	0.0031	1.602e-06	Allergic conjunctivitis	377277	T	C	0.00517334	0.35681	0.0106249	0.626324	0.0125937	22.4604
438	M00063	cholesterol	Known	Lipid	7813	rs3747924	T	C	0.0083	0.1781	0.0018	4.243e-06	Allergic conjunctivitis	377277	T	C	0.0234793	0.189543	0.0130058	0.0710297	0.00287863	21.2566
439	M00063	cholesterol	Known	Lipid	7813	rs3802195	T	G	0.0086	0.1886	0.0018	1.132e-06	Allergic conjunctivitis	377277	T	G	0.00794389	0.139933	0.0146731	0.588237	0.00308983	22.821
440	M00063	cholesterol	Known	Lipid	7813	rs3897960	A	T	-0.0084	0.2083	0.0017	1.287e-06	Allergic conjunctivitis	377277	A	T	-0.00762716	0.180833	0.013247	0.564776	0.00330408	24.4086
441	M00063	cholesterol	Known	Lipid	7813	rs4401492	T	G	0.0082	0.1795	0.0018	4.515e-06	Allergic conjunctivitis	377277	T	G	-0.0107182	0.160496	0.0138086	0.437634	0.00280988	20.7475
442	M00063	cholesterol	Known	Lipid	7813	rs445925	A	G	-0.025	0.079	0.004	4.105e-10	Allergic conjunctivitis	377277	A	G	-0.0188999	0.0746759	0.0193772	0.329378	0.00692467	39.0486
443	M00063	cholesterol	Known	Lipid	7813	rs4602115	T	G	0.0146	0.7133	0.0033	7.651e-06	Allergic conjunctivitis	377277	T	G	0.0104164	0.731842	0.0114582	0.36331	0.0109807	19.5517
444	M00063	cholesterol	Known	Lipid	7813	rs4941743	T	C	0.0087	0.2179	0.0017	3.282e-07	Allergic conjunctivitis	377277	T	C	0.0132517	0.259273	0.0115918	0.252959	0.00354345	26.1832
445	M00063	cholesterol	Known	Lipid	7813	rs602633	T	G	-0.0102	0.2163	0.0017	5.024e-09	Allergic conjunctivitis	377277	T	G	0.00260201	0.217151	0.0123062	0.832544	0.00486421	35.9902
446	M00063	cholesterol	Known	Lipid	7813	rs6438950	C	G	0.0131	0.9036	0.0025	1.54e-07	Allergic conjunctivitis	377277	C	G	0.000964405	0.874686	0.0153085	0.949768	0.00371427	27.4501
447	M00063	cholesterol	Known	Lipid	7813	rs6511720	T	G	-0.0136	0.1197	0.0027	3.688e-07	Allergic conjunctivitis	377277	T	G	-0.00131695	0.101663	0.0167891	0.937478	0.00343308	25.3649
448	M00063	cholesterol	Known	Lipid	7813	rs6573766	T	G	-0.0085	0.8061	0.0018	1.549e-06	Allergic conjunctivitis	377277	T	G	0.0135507	0.736662	0.011527	0.239771	0.00301861	22.2933
449	M00063	cholesterol	Known	Lipid	7813	rs6603141	A	G	-0.0081	0.258	0.0017	2.608e-06	Allergic conjunctivitis	377277	A	G	0.0115736	0.229436	0.0120882	0.338351	0.003073	22.6963
450	M00063	cholesterol	Known	Lipid	7813	rs6970076	T	C	-0.0079	0.7679	0.0017	4.366e-06	Allergic conjunctivitis	377277	T	C	0.00102578	0.721723	0.0113249	0.927829	0.00292356	21.5893
451	M00063	cholesterol	Known	Lipid	7813	rs7595385	T	C	0.0237	0.9759	0.0051	3.833e-06	Allergic conjunctivitis	377277	T	C	-0.0540589	0.95267	0.0239939	0.0242577	0.00292356	21.5893
452	M00063	cholesterol	Known	Lipid	7813	rs810551	C	G	0.008	0.7904	0.0017	4.659e-06	Allergic conjunctivitis	377277	C	G	0.00625715	0.772748	0.0121163	0.605557	0.00299782	22.1393
453	M00063	cholesterol	Known	Lipid	7813	rs871748	T	C	-0.0082	0.182	0.0018	8.562e-06	Allergic conjunctivitis	377277	T	C	0.00547793	0.203751	0.0126895	0.665967	0.00280988	20.7475
454	M00063	cholesterol	Known	Lipid	7813	rs886282	T	C	0.0081	0.1989	0.0018	3.711e-06	Allergic conjunctivitis	377277	T	C	-0.0198044	0.22585	0.0122308	0.1054	0.00274195	20.2445
455	M00063	cholesterol	Known	Lipid	7813	rs927961	T	G	-0.0079	0.7597	0.0017	5.057e-06	Allergic conjunctivitis	377277	T	G	0.00668151	0.81156	0.0131248	0.610699	0.00292356	21.5893
456	M00064	phenylalanine	Known	Amino acid	7803	rs10050054	T	C	-0.0325	0.9828	0.0069	2.583e-06	Allergic conjunctivitis	377277	T	C	-0.00586769	0.993943	0.0666655	0.929863	0.0124485	22.1603
457	M00064	phenylalanine	Known	Amino acid	7803	rs1498694	A	G	0.0075	0.4035	0.0011	7.336e-11	Allergic conjunctivitis	377277	A	G	0.0135605	0.405932	0.0103583	0.190488	0.00628169	46.475
458	M00064	phenylalanine	Known	Amino acid	7803	rs1565225	A	G	0.007	0.245	0.0015	2.342e-06	Allergic conjunctivitis	377277	A	G	0.00527677	0.328372	0.0108288	0.626054	0.00387796	21.77
459	M00064	phenylalanine	Known	Amino acid	7803	rs2905873	A	C	0.0055	0.6858	0.0012	2.966e-06	Allergic conjunctivitis	377277	A	C	0.00554248	0.727894	0.011472	0.629002	0.0028484	21.0012
460	M00064	phenylalanine	Known	Amino acid	7803	rs6831907	T	C	0.0206	0.0395	0.0046	7.053e-06	Allergic conjunctivitis	377277	T	C	0.00201695	0.0315943	0.0294594	0.945415	0.0112664	20.032
461	M00513	creatinine	Known	Amino acid	7810	rs10426415	A	G	-0.0086	0.878	0.0018	3.109e-06	Allergic conjunctivitis	377277	A	G	-0.010163	0.842528	0.0139183	0.465272	0.00309151	22.821
462	M00513	creatinine	Known	Amino acid	7810	rs10519445	A	G	-0.0045	0.5338	0.0009	1.846e-06	Allergic conjunctivitis	377277	A	G	-0.0156773	0.524038	0.010188	0.123852	0.00338478	24.9932
463	M00513	creatinine	Known	Amino acid	7810	rs11054328	T	C	0.0088	0.1072	0.0018	1.456e-06	Allergic conjunctivitis	377277	T	C	-0.0260832	0.092511	0.0175813	0.137921	0.0032365	23.8947
464	M00513	creatinine	Known	Amino acid	7810	rs1116866	T	C	0.0094	0.1035	0.0018	2.866e-07	Allergic conjunctivitis	377277	T	C	0.0115332	0.103026	0.0167598	0.491361	0.0036912	27.2642
465	M00513	creatinine	Known	Amino acid	7810	rs11638382	T	C	-0.0171	0.1875	0.0038	5.062e-06	Allergic conjunctivitis	377277	T	C	-0.00472184	0.17016	0.0135747	0.727961	0.0113557	20.227
466	M00513	creatinine	Known	Amino acid	7810	rs11694230	T	C	-0.0075	0.3363	0.0017	9.003e-06	Allergic conjunctivitis	377277	T	C	0.00161767	0.444296	0.0102434	0.874518	0.00263719	19.4584
467	M00513	creatinine	Known	Amino acid	7810	rs12175103	A	C	0.0048	0.4153	0.0009	4.863e-07	Allergic conjunctivitis	377277	A	C	-0.0100959	0.426138	0.0102904	0.326546	0.00384933	28.4367
468	M00513	creatinine	Known	Amino acid	7810	rs12324230	T	C	0.0042	0.5209	0.0009	8.677e-06	Allergic conjunctivitis	377277	T	C	0.0196384	0.52045	0.010172	0.0535279	0.00294981	21.7719
469	M00513	creatinine	Known	Amino acid	7810	rs12801550	T	C	0.0088	0.8705	0.0018	9.639e-07	Allergic conjunctivitis	377277	T	C	0.0225363	0.888436	0.0162435	0.165318	0.0032365	23.8947
470	M00513	creatinine	Known	Amino acid	7810	rs13031396	T	G	-0.0076	0.2473	0.0017	9.166e-06	Allergic conjunctivitis	377277	T	G	0.00946579	0.234756	0.0119482	0.428223	0.00270779	19.9807
471	M00513	creatinine	Known	Amino acid	7810	rs1374355	A	T	0.0083	0.1077	0.0019	8.594e-06	Allergic conjunctivitis	377277	A	T	0.0302824	0.110915	0.016147	0.0607351	0.00258576	19.0779
472	M00513	creatinine	Known	Amino acid	7810	rs1498350	A	C	0.0045	0.4954	0.001	1.879e-06	Allergic conjunctivitis	377277	A	C	0.0133613	0.36476	0.0105745	0.206393	0.00274344	20.2445
473	M00513	creatinine	Known	Amino acid	7810	rs17533525	T	C	0.0082	0.1534	0.0018	5.037e-06	Allergic conjunctivitis	377277	T	C	0.00742465	0.2501	0.0117973	0.529119	0.0028114	20.7474
474	M00513	creatinine	Known	Amino acid	7810	rs1955135	A	C	0.008	0.8659	0.0018	9.994e-06	Allergic conjunctivitis	377277	A	C	-0.0129682	0.85414	0.0143866	0.367371	0.0026763	19.7477
475	M00513	creatinine	Known	Amino acid	7810	rs1990178	T	C	-0.0164	0.1943	0.0036	6.272e-06	Allergic conjunctivitis	377277	T	C	-0.00557685	0.223012	0.0122257	0.648278	0.0116345	20.7295
476	M00513	creatinine	Known	Amino acid	7810	rs2042499	A	C	0.0052	0.4837	0.0009	4.883e-08	Allergic conjunctivitis	377277	A	C	0.0112733	0.484244	0.0101643	0.267384	0.0045146	33.3736
477	M00513	creatinine	Known	Amino acid	7810	rs2048277	A	G	0.0083	0.8956	0.0019	8.751e-06	Allergic conjunctivitis	377277	A	G	-0.0442552	0.957701	0.0254524	0.0820786	0.00258576	19.0779
478	M00513	creatinine	Known	Amino acid	7810	rs2289804	A	G	-0.0143	0.9343	0.0027	1.246e-07	Allergic conjunctivitis	377277	A	G	0.0284745	0.89702	0.0167836	0.089778	0.00379626	28.0431
479	M00513	creatinine	Known	Amino acid	7810	rs2521310	T	C	0.009	0.874	0.002	6.795e-06	Allergic conjunctivitis	377277	T	C	0.00551841	0.799698	0.0127131	0.664235	0.00360433	20.2428
480	M00513	creatinine	Known	Amino acid	7810	rs394282	A	T	-0.0163	0.1112	0.0033	1.016e-06	Allergic conjunctivitis	377277	A	T	-0.00689063	0.128557	0.0151844	0.649974	0.0136498	24.3699
481	M00513	creatinine	Known	Amino acid	7810	rs4460629	T	C	-0.0045	0.5224	0.001	2.205e-06	Allergic conjunctivitis	377277	T	C	-0.0191334	0.473536	0.0101763	0.0600814	0.00274344	20.2445
482	M00513	creatinine	Known	Amino acid	7810	rs6502247	A	G	-0.009	0.119	0.002	6.795e-06	Allergic conjunctivitis	377277	A	G	-0.0134768	0.123342	0.0155632	0.386522	0.00360433	20.2428
483	M00513	creatinine	Known	Amino acid	7810	rs6663614	A	C	-0.0104	0.2085	0.0022	3.057e-06	Allergic conjunctivitis	377277	A	C	0.0106561	0.212976	0.0127385	0.402861	0.00302669	22.341
484	M00513	creatinine	Known	Amino acid	7810	rs9312777	T	C	0.0043	0.4788	0.0009	4.677e-06	Allergic conjunctivitis	377277	T	C	-0.00752065	0.38324	0.0104924	0.473517	0.00309151	22.821
485	M00513	creatinine	Known	Amino acid	7810	rs9456538	A	G	-0.0082	0.1493	0.0018	4.198e-06	Allergic conjunctivitis	377277	A	G	0.0187117	0.216717	0.0123358	0.129302	0.0028114	20.7474
486	M00527	lactate	Known	Carbohydrate	7814	rs10788232	T	C	-0.0111	0.6825	0.0024	2.464e-06	Allergic conjunctivitis	377277	T	C	0.0116811	0.611139	0.0104616	0.264179	0.00289595	21.3848
487	M00527	lactate	Known	Carbohydrate	7814	rs1193345	A	G	-0.0216	0.9357	0.0045	1.434e-06	Allergic conjunctivitis	377277	A	G	0.0300733	0.902709	0.0171274	0.0791116	0.00311855	23.0337
488	M00527	lactate	Known	Carbohydrate	7814	rs1330523	A	G	-0.0117	0.2326	0.0024	1.561e-06	Allergic conjunctivitis	377277	A	G	-0.034863	0.212318	0.0124958	0.00527096	0.00321645	23.7592
489	M00527	lactate	Known	Carbohydrate	7814	rs13403441	A	T	-0.0235	0.8588	0.0048	1.019e-06	Allergic conjunctivitis	377277	A	T	0.0266976	0.858881	0.0146378	0.0681695	0.0134283	23.942
490	M00527	lactate	Known	Carbohydrate	7814	rs16937124	A	C	-0.021	0.9471	0.0046	5.622e-06	Allergic conjunctivitis	377277	A	C	-0.0399789	0.945202	0.0227265	0.0785543	0.00282178	20.8356
491	M00527	lactate	Known	Carbohydrate	7814	rs1876100	A	T	-0.0106	0.2626	0.0024	9.204e-06	Allergic conjunctivitis	377277	A	T	-0.00814398	0.310816	0.0110001	0.459085	0.0026416	19.5016
492	M00527	lactate	Known	Carbohydrate	7814	rs2000812	T	C	0.0111	0.8223	0.0025	9.7e-06	Allergic conjunctivitis	377277	T	C	-0.0390143	0.739974	0.0115402	0.000722953	0.00266951	19.7082
493	M00527	lactate	Known	Carbohydrate	7814	rs3785024	A	G	-0.0223	0.9469	0.0049	5.562e-06	Allergic conjunctivitis	377277	A	G	-0.000642774	0.941702	0.02175	0.976424	0.0028043	20.7062
494	M00527	lactate	Known	Carbohydrate	7814	rs4635489	A	G	0.0364	0.0177	0.008	5.663e-06	Allergic conjunctivitis	377277	A	G	-0.0371744	0.03203	0.0289517	0.199137	0.00280305	20.6969
495	M00527	lactate	Known	Carbohydrate	7814	rs4718532	T	C	-0.016	0.5052	0.0035	6.605e-06	Allergic conjunctivitis	377277	T	C	-0.0100627	0.454815	0.0102402	0.325771	0.0117279	20.8742
496	M00527	lactate	Known	Carbohydrate	7814	rs723526	A	G	-0.011	0.1994	0.0024	6.624e-06	Allergic conjunctivitis	377277	A	G	0.0130404	0.157848	0.0139778	0.350853	0.00284415	21.0012
497	M00527	lactate	Known	Carbohydrate	7814	rs780093	T	C	0.0117	0.4	0.0023	1.887e-07	Allergic conjunctivitis	377277	T	C	0.00905079	0.351777	0.0106551	0.395639	0.00350123	25.8701
498	M00542	3-hydroxybutyrate (BHBA)	Known	Lipid	7820	rs11224003	A	G	0.0419	0.177	0.0093	7.072e-06	Allergic conjunctivitis	377277	A	G	0.00561127	0.166637	0.0136821	0.681718	0.00274626	20.2929
499	M00542	3-hydroxybutyrate (BHBA)	Known	Lipid	7820	rs11719883	C	G	-0.0524	0.8445	0.0103	3.864e-07	Allergic conjunctivitis	377277	C	G	0.0138389	0.821993	0.0133104	0.298474	0.00349896	25.8744
500	M00542	3-hydroxybutyrate (BHBA)	Known	Lipid	7820	rs13288937	A	C	0.2488	0.0205	0.0526	2.287e-06	Allergic conjunctivitis	377277	A	C	-0.00412157	0.00720337	0.0604138	0.945609	0.0125104	22.3479
501	M00542	3-hydroxybutyrate (BHBA)	Known	Lipid	7820	rs2295758	T	C	-0.1137	0.9754	0.0255	8.568e-06	Allergic conjunctivitis	377277	T	C	0.00292935	0.973828	0.0317922	0.926586	0.00268995	19.8757
502	M00542	3-hydroxybutyrate (BHBA)	Known	Lipid	7820	rs2711506	A	G	-0.0326	0.5343	0.0072	6.349e-06	Allergic conjunctivitis	377277	A	G	0.0141373	0.572078	0.0102576	0.168131	0.00277356	20.4952
503	M00542	3-hydroxybutyrate (BHBA)	Known	Lipid	7820	rs4297577	T	C	0.0977	0.0384	0.0209	2.938e-06	Allergic conjunctivitis	377277	T	C	0.0173114	0.0273646	0.0312423	0.57951	0.00295586	21.8463
504	M00542	3-hydroxybutyrate (BHBA)	Known	Lipid	7820	rs4838537	T	C	0.3226	0.0133	0.0699	3.964e-06	Allergic conjunctivitis	377277	T	C	-0.00509636	0.033959	0.0280101	0.855624	0.0119173	21.2756
505	M00542	3-hydroxybutyrate (BHBA)	Known	Lipid	7820	rs6493912	T	C	-0.0368	0.7431	0.0081	5.359e-06	Allergic conjunctivitis	377277	T	C	-0.0163303	0.780595	0.012325	0.185179	0.00279245	20.6352
506	M00542	3-hydroxybutyrate (BHBA)	Known	Lipid	7820	rs7314742	T	G	-0.0358	0.2662	0.008	8.508e-06	Allergic conjunctivitis	377277	T	G	-0.0125763	0.222402	0.0122314	0.303855	0.00270945	20.0202
507	M00542	3-hydroxybutyrate (BHBA)	Known	Lipid	7820	rs8000457	T	C	-0.2093	0.9661	0.0433	1.351e-06	Allergic conjunctivitis	377277	T	C	0.00493481	0.943852	0.0219994	0.822512	0.0130576	23.3384
508	M00553	cotinine	Known	Xenobiotics	1270	rs1176413	T	C	-0.1032	0.1873	0.0219	2.545e-06	Allergic conjunctivitis	377277	T	C	-0.00351072	0.161548	0.0138511	0.799912	0.0176912	22.17
509	M00553	cotinine	Known	Xenobiotics	1270	rs12440014	C	G	0.1008	0.7673	0.0213	2.18e-06	Allergic conjunctivitis	377277	C	G	0.0090414	0.720407	0.0113703	0.426512	0.0178394	22.3592
510	M00553	cotinine	Known	Xenobiotics	1270	rs1556938	T	G	-0.1815	0.0466	0.041	9.589e-06	Allergic conjunctivitis	377277	T	G	-0.00347238	0.10187	0.0167103	0.835386	0.015645	19.565
511	M00553	cotinine	Known	Xenobiotics	1270	rs1605457	T	C	0.3731	0.9643	0.08	3.097e-06	Allergic conjunctivitis	377277	T	C	-0.00613409	0.892951	0.0163553	0.707621	0.0713717	21.5968
512	M00553	cotinine	Known	Xenobiotics	1270	rs16830773	C	G	-0.5244	0.0197	0.1007	1.922e-07	Allergic conjunctivitis	377277	C	G	0.0263884	0.0283544	0.0305178	0.387209	0.0874457	26.9269
513	M00553	cotinine	Known	Xenobiotics	1270	rs17800513	T	G	-0.1308	0.1085	0.0273	1.575e-06	Allergic conjunctivitis	377277	T	G	-0.0151519	0.165343	0.0136451	0.266813	0.0182775	22.9184
514	M00553	cotinine	Known	Xenobiotics	1270	rs1818902	T	C	0.5718	0.9701	0.1255	5.205e-06	Allergic conjunctivitis	377277	T	C	-0.019242	0.992461	0.0588114	0.743531	0.0683395	20.612
515	M00553	cotinine	Known	Xenobiotics	1270	rs2075317	T	C	0.0732	0.5417	0.0165	9.187e-06	Allergic conjunctivitis	377277	T	C	-0.00122722	0.500249	0.0101755	0.904004	0.0157114	19.6494
516	M00553	cotinine	Known	Xenobiotics	1270	rs2211372	T	C	0.3317	0.985	0.0696	1.869e-06	Allergic conjunctivitis	377277	T	C	-0.0109964	0.990979	0.0538323	0.838141	0.0180876	22.6761
517	M00553	cotinine	Known	Xenobiotics	1270	rs2234233	A	G	-0.1234	0.135	0.0248	6.376e-07	Allergic conjunctivitis	377277	A	G	-0.0184053	0.164979	0.0136965	0.179014	0.0196847	24.7185
518	M00553	cotinine	Known	Xenobiotics	1270	rs6468437	T	C	0.1246	0.8334	0.0277	6.86e-06	Allergic conjunctivitis	377277	T	C	0.0121977	0.839161	0.0138599	0.378821	0.0161452	20.2009
519	M00553	cotinine	Known	Xenobiotics	1270	rs6816298	A	G	0.1842	0.8254	0.0403	4.76e-06	Allergic conjunctivitis	377277	A	G	-0.00513275	0.807161	0.012848	0.689527	0.0687465	20.7438
520	M00553	cotinine	Known	Xenobiotics	1270	rs7359970	C	G	0.2147	0.8975	0.0451	1.927e-06	Allergic conjunctivitis	377277	C	G	-0.0194585	0.882352	0.0158	0.218118	0.0741427	22.5025
521	M00553	cotinine	Known	Xenobiotics	1270	rs7482087	T	C	-0.5162	0.0254	0.1064	1.237e-06	Allergic conjunctivitis	377277	T	C	-0.0300249	0.019582	0.0368782	0.415552	0.0767838	23.3707
522	M00553	cotinine	Known	Xenobiotics	1270	rs7701941	C	G	-0.5561	0.0194	0.1115	6.097e-07	Allergic conjunctivitis	377277	C	G	0.0110511	0.0254965	0.0325542	0.734257	0.0807946	24.6988
523	M00553	cotinine	Known	Xenobiotics	1270	rs9614985	A	G	-0.0855	0.4177	0.0177	1.283e-06	Allergic conjunctivitis	377277	A	G	-0.00522698	0.433573	0.0102482	0.610026	0.0185729	23.296
524	M00569	caffeine	Known	Xenobiotics	7719	rs1039293	A	G	0.0709	0.4948	0.0153	3.393e-06	Allergic conjunctivitis	377277	A	G	-0.0126264	0.437194	0.0102532	0.218151	0.0123806	21.4488
525	M00569	caffeine	Known	Xenobiotics	7719	rs10935899	C	G	-0.0506	0.8197	0.011	4.539e-06	Allergic conjunctivitis	377277	C	G	0.00374086	0.807037	0.0129119	0.772028	0.00290055	21.1542
526	M00569	caffeine	Known	Xenobiotics	7719	rs1397829	A	G	0.042	0.5328	0.0085	7.076e-07	Allergic conjunctivitis	377277	A	G	0.0065404	0.464309	0.0102224	0.522298	0.00334528	24.4085
527	M00569	caffeine	Known	Xenobiotics	7719	rs16902976	T	G	-0.1325	0.0232	0.0294	6.361e-06	Allergic conjunctivitis	377277	T	G	-0.0392025	0.03498	0.0276173	0.155755	0.00278454	20.3057
528	M00569	caffeine	Known	Xenobiotics	7719	rs2446427	T	C	-0.0554	0.8371	0.0122	5.211e-06	Allergic conjunctivitis	377277	T	C	-0.0168023	0.88748	0.0161585	0.298412	0.00282681	20.6149
529	M00569	caffeine	Known	Xenobiotics	7719	rs2472297	T	C	-0.0668	0.2362	0.0104	1.502e-10	Allergic conjunctivitis	377277	T	C	0.0032729	0.247903	0.0117641	0.780849	0.00563971	41.2446
530	M00569	caffeine	Known	Xenobiotics	7719	rs2493277	C	G	0.0605	0.6552	0.0127	1.914e-06	Allergic conjunctivitis	377277	C	G	0.0173044	0.678315	0.0109783	0.114971	0.00311012	22.6874
531	M00569	caffeine	Known	Xenobiotics	7719	rs6603123	T	G	0.0865	0.3939	0.0193	7.84e-06	Allergic conjunctivitis	377277	T	G	0.0131224	0.422688	0.010249	0.200418	0.0115904	20.0637
532	M00569	caffeine	Known	Xenobiotics	7719	rs6968554	A	G	0.0644	0.3756	0.0086	8.677e-14	Allergic conjunctivitis	377277	A	G	0.0141388	0.336563	0.0107604	0.188855	0.00765009	56.0603
533	M00569	caffeine	Known	Xenobiotics	7719	rs8096497	A	G	0.089	0.097	0.0163	4.836e-08	Allergic conjunctivitis	377277	A	G	-0.00323242	0.124639	0.0158715	0.838618	0.00533249	29.8022
534	M00569	caffeine	Known	Xenobiotics	7719	rs946712	A	C	0.1039	0.9559	0.0212	9.586e-07	Allergic conjunctivitis	377277	A	C	0.0481878	0.975005	0.0325274	0.138487	0.0032912	24.0126
535	M00575	arabinose	Known	Carbohydrate	5889	rs12091176	A	G	0.127	0.0264	0.0271	2.814e-06	Allergic conjunctivitis	377277	A	G	0.0192359	0.154169	0.0141048	0.172634	0.0214479	21.918
536	M00575	arabinose	Known	Carbohydrate	5889	rs12426131	A	G	0.0246	0.1446	0.0051	1.681e-06	Allergic conjunctivitis	377277	A	G	0.000148661	0.152787	0.0142476	0.991675	0.00421092	23.258
537	M00575	arabinose	Known	Carbohydrate	5889	rs33976862	C	G	0.0602	0.0674	0.0135	7.764e-06	Allergic conjunctivitis	377277	C	G	-0.0171936	0.0473949	0.0241882	0.477193	0.0194591	19.8453
538	M00575	arabinose	Known	Carbohydrate	5889	rs526744	T	C	-0.021	0.243	0.0042	7.141e-07	Allergic conjunctivitis	377277	T	C	0.00232516	0.210131	0.0125186	0.852651	0.00552486	24.9889
539	M00575	arabinose	Known	Carbohydrate	5889	rs7790791	T	C	0.0594	0.0873	0.013	4.672e-06	Allergic conjunctivitis	377277	T	C	0.0171318	0.111908	0.0160998	0.287282	0.0204109	20.8362
540	M00577	fructose	Known	Carbohydrate	7781	rs2456584	A	G	-0.0179	0.5393	0.0037	1.635e-06	Allergic conjunctivitis	377277	A	G	0.00720426	0.566682	0.0102613	0.482629	0.00318154	23.3983
541	M00577	fructose	Known	Carbohydrate	7781	rs4663119	A	G	0.0331	0.0773	0.0074	7.324e-06	Allergic conjunctivitis	377277	A	G	-0.00852315	0.074587	0.0193168	0.659046	0.00272099	20.002
542	M00577	fructose	Known	Carbohydrate	7781	rs661454	A	G	0.0317	0.0848	0.0065	1.313e-06	Allergic conjunctivitis	377277	A	G	-0.00468386	0.0608663	0.021195	0.825101	0.00323299	23.7779
543	M00584	mannose	Known	Carbohydrate	7793	rs10736	T	C	-0.0118	0.2011	0.0026	4.731e-06	Allergic conjunctivitis	377277	T	C	-0.000257038	0.221067	0.012223	0.983222	0.00279646	20.592
544	M00584	mannose	Known	Carbohydrate	7793	rs10982244	A	G	-0.0177	0.6098	0.004	8.931e-06	Allergic conjunctivitis	377277	A	G	0.00240433	0.508522	0.0101833	0.81335	0.0110402	19.5583
545	M00584	mannose	Known	Carbohydrate	7793	rs11676911	A	G	-0.0429	0.0216	0.0084	3.659e-07	Allergic conjunctivitis	377277	A	G	0.00569054	0.0275399	0.0315001	0.856641	0.00353854	26.0758
546	M00584	mannose	Known	Carbohydrate	7793	rs1181723	A	G	0.0116	0.2086	0.0026	5.629e-06	Allergic conjunctivitis	377277	A	G	-0.0324834	0.164288	0.0139409	0.0198016	0.00270273	19.8999
547	M00584	mannose	Known	Carbohydrate	7793	rs12218544	C	G	-0.019	0.0836	0.0039	1.28e-06	Allergic conjunctivitis	377277	C	G	0.0156479	0.0865089	0.018134	0.388189	0.00322096	23.7279
548	M00584	mannose	Known	Carbohydrate	7793	rs12414366	C	G	0.0214	0.7696	0.0047	4.889e-06	Allergic conjunctivitis	377277	C	G	-0.00057441	0.686991	0.0109729	0.958251	0.0116815	20.7079
549	M00584	mannose	Known	Carbohydrate	7793	rs12474099	A	G	-0.0202	0.0649	0.0043	1.968e-06	Allergic conjunctivitis	377277	A	G	0.0105597	0.0732256	0.0195978	0.590014	0.00299551	22.0621
550	M00584	mannose	Known	Carbohydrate	7793	rs1260326	T	C	-0.0439	0.4088	0.0024	1.296e-77	Allergic conjunctivitis	377277	T	C	0.0136792	0.349343	0.010678	0.200171	0.0435681	334.494
551	M00584	mannose	Known	Carbohydrate	7793	rs13116473	A	G	-0.0448	0.9853	0.0096	2.932e-06	Allergic conjunctivitis	377277	A	G	-0.111608	0.995695	0.0808485	0.167444	0.00295621	21.7718
552	M00584	mannose	Known	Carbohydrate	7793	rs16932803	T	G	-0.0121	0.1673	0.0026	5.005e-06	Allergic conjunctivitis	377277	T	G	-0.00524992	0.139515	0.0146931	0.720863	0.00294004	21.6524
553	M00584	mannose	Known	Carbohydrate	7793	rs17061914	A	G	-0.0146	0.8581	0.0033	8.766e-06	Allergic conjunctivitis	377277	A	G	0.00873426	0.81629	0.0131248	0.505743	0.00265785	19.5686
554	M00584	mannose	Known	Carbohydrate	7793	rs1841535	T	G	0.0252	0.1482	0.0056	6.998e-06	Allergic conjunctivitis	377277	T	G	0.00812595	0.299824	0.0111142	0.464696	0.0114133	20.2269
555	M00584	mannose	Known	Carbohydrate	7793	rs2270451	A	G	0.0152	0.8941	0.0034	7.525e-06	Allergic conjunctivitis	377277	A	G	-0.0241444	0.877351	0.0155427	0.120321	0.00271367	19.9807
556	M00584	mannose	Known	Carbohydrate	7793	rs2272172	T	C	-0.0648	0.0226	0.0145	7.508e-06	Allergic conjunctivitis	377277	T	C	0.0595709	0.00984821	0.0518086	0.250216	0.0112582	19.9489
557	M00584	mannose	Known	Carbohydrate	7793	rs2304684	T	C	-0.0438	0.0182	0.0094	3.021e-06	Allergic conjunctivitis	377277	T	C	-0.0558834	0.0245888	0.0331718	0.0920534	0.00294726	21.7057
558	M00584	mannose	Known	Carbohydrate	7793	rs2723713	T	C	-0.0356	0.0254	0.008	9.19e-06	Allergic conjunctivitis	377277	T	C	0.0136996	0.0486271	0.0236864	0.563011	0.0026888	19.7971
559	M00584	mannose	Known	Carbohydrate	7793	rs435315	A	T	-0.0121	0.2033	0.0026	2.18e-06	Allergic conjunctivitis	377277	A	T	0.00153262	0.253051	0.0117027	0.895805	0.00294004	21.6524
560	M00584	mannose	Known	Carbohydrate	7793	rs7007251	A	G	-0.015	0.1057	0.0034	8.76e-06	Allergic conjunctivitis	377277	A	G	-0.0106048	0.0687866	0.0201008	0.597789	0.00264292	19.4584
561	M00584	mannose	Known	Carbohydrate	7793	rs7747345	A	T	0.0122	0.8153	0.0026	2.524e-06	Allergic conjunctivitis	377277	A	T	-0.00757022	0.81856	0.0132274	0.56711	0.00298869	22.0118
562	M00584	mannose	Known	Carbohydrate	7793	rs937813	T	C	0.0271	0.9025	0.0039	2.645e-12	Allergic conjunctivitis	377277	T	C	-0.0067304	0.899687	0.0169719	0.691691	0.00653088	48.2715
563	M00584	mannose	Known	Carbohydrate	7793	rs991670	T	C	-0.0111	0.6624	0.0025	7.476e-06	Allergic conjunctivitis	377277	T	C	0.00252818	0.652305	0.0106993	0.813205	0.00267676	19.7082
564	M00599	pyruvate	Known	Carbohydrate	7682	rs10237319	T	C	0.0226	0.1467	0.0051	9.785e-06	Allergic conjunctivitis	377277	T	C	0.00874271	0.180135	0.0132462	0.509244	0.00270608	19.6316
565	M00599	pyruvate	Known	Carbohydrate	7682	rs11038739	A	T	-0.0203	0.7937	0.0043	3.009e-06	Allergic conjunctivitis	377277	A	T	-0.023126	0.764808	0.0119995	0.0539498	0.00307016	22.281
566	M00599	pyruvate	Known	Carbohydrate	7682	rs11216267	T	C	0.0168	0.6435	0.0035	1.56e-06	Allergic conjunctivitis	377277	T	C	0.00288725	0.548979	0.0102412	0.778001	0.00317354	23.0336
567	M00599	pyruvate	Known	Carbohydrate	7682	rs11259923	A	G	0.042	0.8139	0.0091	3.916e-06	Allergic conjunctivitis	377277	A	G	0.00984473	0.820241	0.0132333	0.456915	0.0122122	21.277
568	M00599	pyruvate	Known	Carbohydrate	7682	rs1133034	T	C	0.032	0.0757	0.0069	3.906e-06	Allergic conjunctivitis	377277	T	C	0.00149188	0.0769849	0.0190773	0.937668	0.00296316	21.5021
569	M00599	pyruvate	Known	Carbohydrate	7682	rs12515830	T	G	0.0244	0.8744	0.0054	5.788e-06	Allergic conjunctivitis	377277	T	G	0.0126623	0.873927	0.0153744	0.41017	0.00281326	20.4114
570	M00599	pyruvate	Known	Carbohydrate	7682	rs13195863	A	C	0.022	0.2043	0.0044	4.127e-07	Allergic conjunctivitis	377277	A	C	-0.00463208	0.195862	0.0128102	0.717655	0.00344258	24.9931
571	M00599	pyruvate	Known	Carbohydrate	7682	rs2833657	A	G	0.0239	0.8254	0.0051	3.023e-06	Allergic conjunctivitis	377277	A	G	-0.00284128	0.846847	0.0140942	0.840235	0.00302539	21.9551
572	M00599	pyruvate	Known	Carbohydrate	7682	rs2964063	T	C	-0.0735	0.9853	0.0155	2.249e-06	Allergic conjunctivitis	377277	T	C	0.0093508	0.987138	0.0450339	0.835511	0.00309746	22.4797
573	M00599	pyruvate	Known	Carbohydrate	7682	rs3925033	T	G	-0.0164	0.4591	0.0035	2.593e-06	Allergic conjunctivitis	377277	T	G	0.00712254	0.367472	0.0105515	0.499658	0.00302467	21.9499
574	M00599	pyruvate	Known	Carbohydrate	7682	rs4648464	A	G	-0.0161	0.5522	0.0036	9.373e-06	Allergic conjunctivitis	377277	A	G	0.0119368	0.589688	0.0103892	0.250571	0.00275607	19.9952
575	M00599	pyruvate	Known	Carbohydrate	7682	rs6895278	T	C	0.0168	0.3354	0.0037	4.133e-06	Allergic conjunctivitis	377277	T	C	0.00793575	0.380533	0.0105066	0.450065	0.00284067	20.6108
576	M00599	pyruvate	Known	Carbohydrate	7682	rs7941871	T	G	-0.024	0.8353	0.005	1.562e-06	Allergic conjunctivitis	377277	T	G	0.0029032	0.716376	0.0112801	0.79689	0.00317354	23.0336
577	M00599	pyruvate	Known	Carbohydrate	7682	rs924483	A	G	-0.0289	0.0916	0.0062	3.254e-06	Allergic conjunctivitis	377277	A	G	-0.0159398	0.102614	0.0168032	0.342818	0.00299331	21.7216
578	M00606	uridine	Known	Nucleotide	7800	rs1007797	T	C	-0.0092	0.879	0.0018	6.491e-07	Allergic conjunctivitis	377277	T	C	0.0382322	0.922732	0.0189726	0.0438904	0.0035397	26.1164
579	M00606	uridine	Known	Nucleotide	7800	rs11033504	A	G	0.0143	0.9307	0.0027	9.462e-08	Allergic conjunctivitis	377277	A	G	-0.00537485	0.923034	0.019003	0.777297	0.00379986	28.0431
580	M00606	uridine	Known	Nucleotide	7800	rs11607704	T	C	0.0093	0.8783	0.0019	6.939e-07	Allergic conjunctivitis	377277	T	C	0.0390552	0.897083	0.0167336	0.0195993	0.0032473	23.9519
581	M00606	uridine	Known	Nucleotide	7800	rs11705028	A	G	-0.0206	0.0859	0.0046	8.848e-06	Allergic conjunctivitis	377277	A	G	-0.0126513	0.0747457	0.0194426	0.515239	0.00271965	20.0494
582	M00606	uridine	Known	Nucleotide	7800	rs12524738	A	G	0.0156	0.069	0.0035	6.931e-06	Allergic conjunctivitis	377277	A	G	0.0303953	0.153483	0.0141338	0.0315123	0.00269413	19.8607
583	M00606	uridine	Known	Nucleotide	7800	rs12544733	C	G	-0.0084	0.8378	0.0018	2.741e-06	Allergic conjunctivitis	377277	C	G	-0.00981502	0.839176	0.0137786	0.476257	0.00295261	21.7719
584	M00606	uridine	Known	Nucleotide	7800	rs12580704	T	C	0.0085	0.1328	0.0018	4.553e-06	Allergic conjunctivitis	377277	T	C	0.00613375	0.1032	0.0167353	0.71398	0.00302311	22.2933
585	M00606	uridine	Known	Nucleotide	7800	rs131794	A	C	0.0146	0.2074	0.0018	4.367e-16	Allergic conjunctivitis	377277	A	C	-0.00775498	0.182183	0.0131642	0.555795	0.00886684	65.7722
586	M00606	uridine	Known	Nucleotide	7800	rs1482928	T	G	0.0081	0.7912	0.0018	4.415e-06	Allergic conjunctivitis	377277	T	G	-0.0150768	0.842419	0.0139586	0.280093	0.00274604	20.2445
587	M00606	uridine	Known	Nucleotide	7800	rs163425	A	G	0.0086	0.8734	0.0018	2.617e-06	Allergic conjunctivitis	377277	A	G	-0.00912037	0.901135	0.0170305	0.592283	0.00309444	22.821
588	M00606	uridine	Known	Nucleotide	7800	rs2686796	T	C	0.0094	0.4524	0.0017	1.889e-08	Allergic conjunctivitis	377277	T	C	-0.0054708	0.456971	0.0101875	0.591262	0.00414031	30.5661
589	M00606	uridine	Known	Nucleotide	7800	rs2904665	A	G	-0.0089	0.861	0.0018	9.187e-07	Allergic conjunctivitis	377277	A	G	0.00266338	0.832607	0.0136184	0.844945	0.00331337	24.4409
590	M00606	uridine	Known	Nucleotide	7800	rs2982907	T	G	-0.0088	0.1465	0.0018	1.281e-06	Allergic conjunctivitis	377277	T	G	-0.011984	0.0823476	0.0186916	0.521429	0.00323957	23.8947
591	M00606	uridine	Known	Nucleotide	7800	rs4286846	C	G	0.0083	0.7232	0.0017	1.263e-06	Allergic conjunctivitis	377277	C	G	-0.0277443	0.711749	0.0112586	0.0137287	0.00323094	23.8309
592	M00606	uridine	Known	Nucleotide	7800	rs532545	T	C	-0.0095	0.3065	0.0017	3.41e-08	Allergic conjunctivitis	377277	T	C	0.00435112	0.203284	0.0125908	0.729659	0.00422849	31.2199
593	M00606	uridine	Known	Nucleotide	7800	rs6988242	T	G	0.0094	0.769	0.0018	1.308e-07	Allergic conjunctivitis	377277	T	G	-0.00443969	0.754813	0.0119121	0.709369	0.0036947	27.2642
594	M00606	uridine	Known	Nucleotide	7800	rs7593385	A	C	0.0359	0.9685	0.008	6.873e-06	Allergic conjunctivitis	377277	A	C	0.00227771	0.994986	0.0719631	0.97475	0.0112744	20.1149
595	M00606	uridine	Known	Nucleotide	7800	rs787496	A	G	0.0081	0.1702	0.0018	5.979e-06	Allergic conjunctivitis	377277	A	G	-0.00839508	0.199818	0.0126889	0.508223	0.00274604	20.2445
596	M00606	uridine	Known	Nucleotide	7800	rs7948201	T	C	-0.023	0.9623	0.0046	6.769e-07	Allergic conjunctivitis	377277	T	C	-0.0105021	0.934677	0.0205482	0.609286	0.00338799	24.9932
597	M00606	uridine	Known	Nucleotide	7800	rs9601054	T	C	0.0083	0.162	0.0018	4.237e-06	Allergic conjunctivitis	377277	T	C	0.0221778	0.13797	0.014797	0.133924	0.00288293	21.2566
598	M00606	uridine	Known	Nucleotide	7800	rs977712	A	C	-0.0085	0.8633	0.0019	6.319e-06	Allergic conjunctivitis	377277	A	C	0.0172537	0.837998	0.0139052	0.214676	0.00271411	20.0084
599	M01105	linoleate (18:2n6)	Known	Lipid	7780	rs11719883	C	G	-0.0174	0.8444	0.0034	3.567e-07	Allergic conjunctivitis	377277	C	G	0.0138389	0.821993	0.0133104	0.298474	0.00355886	26.1832
600	M01105	linoleate (18:2n6)	Known	Lipid	7780	rs12238083	T	C	0.0152	0.1389	0.0033	3.008e-06	Allergic conjunctivitis	377277	T	C	-0.0189432	0.09539	0.0172894	0.273231	0.00288485	21.21
601	M01105	linoleate (18:2n6)	Known	Lipid	7780	rs12336893	T	G	0.0289	0.9588	0.0062	2.677e-06	Allergic conjunctivitis	377277	T	G	0.0202659	0.966823	0.0282379	0.472952	0.00295424	21.7217
602	M01105	linoleate (18:2n6)	Known	Lipid	7780	rs13225022	A	G	-0.0123	0.6784	0.0026	1.402e-06	Allergic conjunctivitis	377277	A	G	-0.000861181	0.544837	0.0102132	0.932802	0.00304269	22.3741
603	M01105	linoleate (18:2n6)	Known	Lipid	7780	rs13280152	T	G	0.0162	0.1202	0.0033	1.224e-06	Allergic conjunctivitis	377277	T	G	-0.00103854	0.137308	0.0147239	0.943768	0.00327564	24.0926
604	M01105	linoleate (18:2n6)	Known	Lipid	7780	rs1477025	T	C	0.0109	0.6545	0.0024	7.625e-06	Allergic conjunctivitis	377277	T	C	-0.005869	0.607006	0.0104207	0.573293	0.00280497	20.6211
605	M01105	linoleate (18:2n6)	Known	Lipid	7780	rs1502520	T	G	0.0119	0.7334	0.0025	1.634e-06	Allergic conjunctivitis	377277	T	G	0.00287029	0.74679	0.0116677	0.80568	0.0030803	22.6514
606	M01105	linoleate (18:2n6)	Known	Lipid	7780	rs16911296	A	G	-0.0209	0.0771	0.0045	4.18e-06	Allergic conjunctivitis	377277	A	G	0.019662	0.0999471	0.0169599	0.246325	0.00293299	21.565
607	M01105	linoleate (18:2n6)	Known	Lipid	7780	rs17087487	A	G	-0.0231	0.053	0.0052	7.997e-06	Allergic conjunctivitis	377277	A	G	-0.0113636	0.103116	0.0167319	0.49704	0.00268391	19.7287
608	M01105	linoleate (18:2n6)	Known	Lipid	7780	rs1956129	T	C	-0.0127	0.7589	0.0025	3.657e-07	Allergic conjunctivitis	377277	T	C	0.0050987	0.753113	0.0117518	0.664387	0.00350687	25.7994
609	M01105	linoleate (18:2n6)	Known	Lipid	7780	rs2158555	C	G	-0.0337	0.0331	0.0075	7.905e-06	Allergic conjunctivitis	377277	C	G	0.00873846	0.0118189	0.0477077	0.854667	0.00274575	20.1845
610	M01105	linoleate (18:2n6)	Known	Lipid	7780	rs2242415	A	C	0.0109	0.6233	0.0024	8.242e-06	Allergic conjunctivitis	377277	A	C	0.00715609	0.644822	0.0107194	0.504399	0.00280497	20.6211
611	M01105	linoleate (18:2n6)	Known	Lipid	7780	rs4654501	A	G	0.0111	0.7671	0.0025	9.227e-06	Allergic conjunctivitis	377277	A	G	-0.00740721	0.8324	0.0135731	0.585255	0.00268113	19.7082
612	M01105	linoleate (18:2n6)	Known	Lipid	7780	rs6075489	A	G	0.0113	0.7177	0.0025	9.513e-06	Allergic conjunctivitis	377277	A	G	0.0110712	0.745903	0.0117523	0.346169	0.00277835	20.4248
613	M01105	linoleate (18:2n6)	Known	Lipid	7780	rs7014120	A	G	0.0148	0.1341	0.0033	5.666e-06	Allergic conjunctivitis	377277	A	G	-0.0206904	0.132667	0.0150601	0.169487	0.00273542	20.1084
614	M01105	linoleate (18:2n6)	Known	Lipid	7780	rs7115681	T	C	-0.0131	0.4668	0.0024	8.293e-08	Allergic conjunctivitis	377277	T	C	0.0140675	0.362443	0.0105934	0.184193	0.00404648	29.7853
615	M01105	linoleate (18:2n6)	Known	Lipid	7780	rs7898173	A	G	-0.0143	0.1419	0.0032	6.806e-06	Allergic conjunctivitis	377277	A	G	0.00185692	0.191953	0.0129886	0.886317	0.00271587	19.9643
616	M01107	allantoin	Known	Nucleotide	5705	rs10492266	T	C	-0.0167	0.4255	0.0038	8.776e-06	Allergic conjunctivitis	377277	T	C	0.0149784	0.360024	0.0106123	0.15812	0.00360108	19.3065
617	M01107	allantoin	Known	Nucleotide	5705	rs10771223	A	G	0.0237	0.78	0.0046	2.871e-07	Allergic conjunctivitis	377277	A	G	-0.00196171	0.679137	0.0108704	0.856789	0.00494268	26.535
618	M01107	allantoin	Known	Nucleotide	5705	rs11147404	T	G	0.0282	0.8872	0.0063	8.687e-06	Allergic conjunctivitis	377277	T	G	-0.00637724	0.809947	0.0129231	0.621674	0.0037353	20.0288
619	M01107	allantoin	Known	Nucleotide	5705	rs12132798	C	G	0.0615	0.9749	0.013	2.086e-06	Allergic conjunctivitis	377277	C	G	-0.048436	0.970971	0.0301604	0.108286	0.00417044	22.3718
620	M01107	allantoin	Known	Nucleotide	5705	rs12189555	A	T	0.021	0.7684	0.0046	5.058e-06	Allergic conjunctivitis	377277	A	T	0.00331785	0.739444	0.0116038	0.774933	0.00388478	20.8334
621	M01107	allantoin	Known	Nucleotide	5705	rs12718598	T	C	0.018	0.5178	0.0037	1.491e-06	Allergic conjunctivitis	377277	T	C	0.00767299	0.601071	0.0104415	0.462428	0.00440916	23.6581
622	M01107	allantoin	Known	Nucleotide	5705	rs1320934	A	T	0.1215	0.9599	0.0253	1.513e-06	Allergic conjunctivitis	377277	A	T	-0.00578803	0.971834	0.0309939	0.851859	0.0303832	23.0001
623	M01107	allantoin	Known	Nucleotide	5705	rs1431793	A	C	-0.0216	0.7526	0.0046	2.901e-06	Allergic conjunctivitis	377277	A	C	0.0136712	0.723271	0.0113713	0.229266	0.00410901	22.0409
624	M01107	allantoin	Known	Nucleotide	5705	rs1447307	T	G	-0.0211	0.227	0.0046	5.694e-06	Allergic conjunctivitis	377277	T	G	0.00761315	0.257757	0.0116405	0.513099	0.00392172	21.0323
625	M01107	allantoin	Known	Nucleotide	5705	rs1499094	T	G	0.0208	0.7686	0.0046	7.676e-06	Allergic conjunctivitis	377277	T	G	-0.00552389	0.71704	0.0113025	0.625033	0.00381141	20.4385
626	M01107	allantoin	Known	Nucleotide	5705	rs167277	A	C	-0.0207	0.781	0.0046	7.922e-06	Allergic conjunctivitis	377277	A	C	0.0222299	0.794714	0.0125774	0.0771543	0.00377499	20.2424
627	M01107	allantoin	Known	Nucleotide	5705	rs1799412	C	G	-0.0262	0.8394	0.0055	2.28e-06	Allergic conjunctivitis	377277	C	G	-0.00166877	0.818506	0.0132104	0.899477	0.00422835	22.6837
628	M01107	allantoin	Known	Nucleotide	5705	rs2293319	T	C	-0.0219	0.7852	0.0047	3.591e-06	Allergic conjunctivitis	377277	T	C	-0.00698079	0.816681	0.013127	0.594873	0.00404637	21.7035
629	M01107	allantoin	Known	Nucleotide	5705	rs2549842	T	C	-0.0206	0.786	0.0046	8.675e-06	Allergic conjunctivitis	377277	T	C	0.00731049	0.687278	0.0109366	0.503853	0.00373874	20.0473
630	M01107	allantoin	Known	Nucleotide	5705	rs4579742	A	T	0.029	0.1251	0.0064	5.16e-06	Allergic conjunctivitis	377277	A	T	0.0156974	0.133739	0.0149401	0.293402	0.0038274	20.5245
631	M01107	allantoin	Known	Nucleotide	5705	rs8108144	T	G	-0.0232	0.788	0.0047	6.444e-07	Allergic conjunctivitis	377277	T	G	-0.0042309	0.800694	0.0127484	0.739982	0.00453877	24.3567
632	M01107	allantoin	Known	Nucleotide	5705	rs8184921	T	C	0.0165	0.5087	0.0037	9.801e-06	Allergic conjunctivitis	377277	T	C	0.00392114	0.375876	0.0105197	0.709341	0.00370753	19.8793
633	M01107	allantoin	Known	Nucleotide	5705	rs972709	A	C	0.0483	0.6548	0.0107	6.73e-06	Allergic conjunctivitis	377277	A	C	-0.0162138	0.658613	0.0106919	0.129402	0.0269395	20.321
634	M01107	allantoin	Known	Nucleotide	5705	rs9834988	T	C	0.0185	0.5297	0.0038	7.983e-07	Allergic conjunctivitis	377277	T	C	0.0117657	0.478824	0.010189	0.248197	0.00441558	23.6927
635	M01110	arachidonate (20:4n6)	Known	Lipid	7816	rs1010069	A	G	0.0081	0.4623	0.0018	8.583e-06	Allergic conjunctivitis	377277	A	G	0.0132118	0.407171	0.0103749	0.202861	0.00274121	20.2445
636	M01110	arachidonate (20:4n6)	Known	Lipid	7816	rs10241964	A	G	0.0182	0.0952	0.0035	2.247e-07	Allergic conjunctivitis	377277	A	G	-0.0037431	0.0994817	0.0169709	0.825435	0.003657	27.0327
637	M01110	arachidonate (20:4n6)	Known	Lipid	7816	rs10514491	T	C	0.012	0.6782	0.0026	2.859e-06	Allergic conjunctivitis	377277	T	C	0.0244018	0.717283	0.0112903	0.0306711	0.00288318	21.296
638	M01110	arachidonate (20:4n6)	Known	Lipid	7816	rs11837423	A	G	0.0385	0.088	0.008	1.519e-06	Allergic conjunctivitis	377277	A	G	0.0110964	0.0628683	0.0209271	0.595945	0.0129447	23.1339
639	M01110	arachidonate (20:4n6)	Known	Lipid	7816	rs12352829	A	G	-0.0134	0.1506	0.0027	5.843e-07	Allergic conjunctivitis	377277	A	G	0.0157354	0.149605	0.0142814	0.270545	0.00333228	24.6243
640	M01110	arachidonate (20:4n6)	Known	Lipid	7816	rs12532113	T	C	-0.028	0.961	0.006	3.061e-06	Allergic conjunctivitis	377277	T	C	-0.0430202	0.979615	0.035998	0.232059	0.00387314	21.77
641	M01110	arachidonate (20:4n6)	Known	Lipid	7816	rs1430209	T	C	-0.0086	0.5313	0.0018	1.865e-06	Allergic conjunctivitis	377277	T	C	-0.009101	0.588323	0.0103466	0.379067	0.003089	22.821
642	M01110	arachidonate (20:4n6)	Known	Lipid	7816	rs17099239	A	G	-0.012	0.8327	0.0027	6.74e-06	Allergic conjunctivitis	377277	A	G	0.0179464	0.781959	0.0122972	0.144459	0.00267412	19.7477
643	M01110	arachidonate (20:4n6)	Known	Lipid	7816	rs174548	C	G	0.0488	0.7005	0.0025	1.429e-84	Allergic conjunctivitis	377277	C	G	0.0281139	0.61092	0.010425	0.00700148	0.0491777	380.927
644	M01110	arachidonate (20:4n6)	Known	Lipid	7816	rs180022	T	C	0.0117	0.8328	0.0026	9.431e-06	Allergic conjunctivitis	377277	T	C	0.0058047	0.818105	0.0132756	0.661934	0.00274121	20.2445
645	M01110	arachidonate (20:4n6)	Known	Lipid	7816	rs2275351	T	C	0.012	0.1657	0.0027	7.062e-06	Allergic conjunctivitis	377277	T	C	-0.0280749	0.0956906	0.0173373	0.105376	0.00267412	19.7477
646	M01110	arachidonate (20:4n6)	Known	Lipid	7816	rs3798211	A	C	-0.0083	0.4247	0.0018	4.584e-06	Allergic conjunctivitis	377277	A	C	0.00655152	0.423918	0.0102757	0.52375	0.00287785	21.2566
647	M01110	arachidonate (20:4n6)	Known	Lipid	7816	rs4739402	T	C	-0.0085	0.5172	0.0019	5.614e-06	Allergic conjunctivitis	377277	T	C	-0.0127431	0.591708	0.0103276	0.217246	0.00270933	20.0084
648	M01110	arachidonate (20:4n6)	Known	Lipid	7816	rs4982495	T	C	-0.0084	0.4275	0.0018	3.272e-06	Allergic conjunctivitis	377277	T	C	0.00100007	0.560298	0.0102209	0.922055	0.00294741	21.7719
649	M01110	arachidonate (20:4n6)	Known	Lipid	7816	rs532098	A	G	0.009	0.461	0.002	6.795e-06	Allergic conjunctivitis	377277	A	G	-0.0012032	0.432195	0.0102378	0.906444	0.0036024	20.2428
650	M01110	arachidonate (20:4n6)	Known	Lipid	7816	rs6535974	A	G	-0.0122	0.8465	0.0027	5.801e-06	Allergic conjunctivitis	377277	A	G	0.0114228	0.893993	0.0165562	0.490231	0.00276375	20.4115
651	M01110	arachidonate (20:4n6)	Known	Lipid	7816	rs6568389	T	C	0.0157	0.8061	0.0033	2.164e-06	Allergic conjunctivitis	377277	T	C	-0.0171015	0.752995	0.0118438	0.148762	0.00306301	22.6284
652	M01110	arachidonate (20:4n6)	Known	Lipid	7816	rs712916	T	C	-0.0456	0.9875	0.0102	8.193e-06	Allergic conjunctivitis	377277	T	C	-0.132369	0.995262	0.0751153	0.0780333	0.00270559	19.9807
653	M01110	arachidonate (20:4n6)	Known	Lipid	7816	rs7169869	A	G	-0.0194	0.5404	0.0043	6.586e-06	Allergic conjunctivitis	377277	A	G	0.00723024	0.455207	0.0101835	0.477709	0.0113946	20.3317
654	M01110	arachidonate (20:4n6)	Known	Lipid	7816	rs8123073	A	G	-0.0372	0.983	0.0082	5.942e-06	Allergic conjunctivitis	377277	A	G	-0.0182412	0.982777	0.0390078	0.64005	0.00278584	20.575
655	M01110	arachidonate (20:4n6)	Known	Lipid	7816	rs9679675	A	C	0.0092	0.4732	0.0018	4.167e-07	Allergic conjunctivitis	377277	A	C	0.000880801	0.583434	0.0103398	0.932114	0.00353348	26.1164
656	M01114	deoxycholate	Known	Lipid	5194	rs11159894	T	C	0.032	0.3295	0.0067	1.769e-06	Allergic conjunctivitis	377277	T	C	-0.013093	0.362085	0.0105614	0.215088	0.00460201	22.8021
657	M01114	deoxycholate	Known	Lipid	5194	rs12405017	T	C	-0.1891	0.9817	0.0426	9.175e-06	Allergic conjunctivitis	377277	T	C	0.0123305	0.990929	0.0533577	0.817244	0.0134345	19.6772
658	M01114	deoxycholate	Known	Lipid	5194	rs17131011	A	G	-0.0781	0.0404	0.0174	6.882e-06	Allergic conjunctivitis	377277	A	G	-0.0269648	0.0570333	0.0218988	0.218198	0.00406663	20.1385
659	M01114	deoxycholate	Known	Lipid	5194	rs17175231	A	G	0.0593	0.9348	0.0125	1.986e-06	Allergic conjunctivitis	377277	A	G	-0.014207	0.912084	0.017856	0.426242	0.00454061	22.4964
660	M01114	deoxycholate	Known	Lipid	5194	rs17641342	C	G	0.0725	0.1639	0.0159	5.262e-06	Allergic conjunctivitis	377277	C	G	0.00770965	0.136517	0.0148827	0.604438	0.014165	20.7626
661	M01114	deoxycholate	Known	Lipid	5194	rs2002212	A	G	-0.0691	0.049	0.0155	7.817e-06	Allergic conjunctivitis	377277	A	G	0.0143655	0.0886883	0.0178895	0.421967	0.00401188	19.8663
662	M01114	deoxycholate	Known	Lipid	5194	rs2140798	T	C	-0.0519	0.0986	0.0117	8.8e-06	Allergic conjunctivitis	377277	T	C	-0.0105007	0.0948995	0.017384	0.545816	0.00397224	19.6692
663	M01114	deoxycholate	Known	Lipid	5194	rs2391088	A	G	-0.0341	0.6873	0.0073	2.923e-06	Allergic conjunctivitis	377277	A	G	-0.0176654	0.759984	0.0119222	0.138415	0.00440299	21.8116
664	M01114	deoxycholate	Known	Lipid	5194	rs3752241	C	G	0.0574	0.8684	0.0126	5.523e-06	Allergic conjunctivitis	377277	C	G	-0.0149317	0.836773	0.0137468	0.277393	0.00418852	20.7447
665	M01114	deoxycholate	Known	Lipid	5194	rs4244808	T	G	0.0305	0.5307	0.0068	8.3e-06	Allergic conjunctivitis	377277	T	G	0.00258626	0.444793	0.0102543	0.800877	0.00406084	20.1097
666	M01114	deoxycholate	Known	Lipid	5194	rs4579412	A	C	-0.0414	0.1469	0.0091	4.771e-06	Allergic conjunctivitis	377277	A	C	-0.0166756	0.198646	0.0127144	0.189672	0.00417735	20.6891
667	M01114	deoxycholate	Known	Lipid	5194	rs696155	A	G	-0.0412	0.1888	0.0088	2.921e-06	Allergic conjunctivitis	377277	A	G	-0.00213071	0.181805	0.0131652	0.871429	0.00442288	21.9105
668	M01114	deoxycholate	Known	Lipid	5194	rs7262824	T	C	0.0357	0.2062	0.008	8.697e-06	Allergic conjunctivitis	377277	T	C	-0.011337	0.221668	0.0122237	0.353687	0.00401983	19.9058
669	M01114	deoxycholate	Known	Lipid	5194	rs7269193	A	G	-0.0528	0.9092	0.0116	5.034e-06	Allergic conjunctivitis	377277	A	G	0.0207384	0.897768	0.0167811	0.216525	0.00418151	20.7098
670	M01114	deoxycholate	Known	Lipid	5194	rs7427777	A	C	0.1291	0.0483	0.0286	6.361e-06	Allergic conjunctivitis	377277	A	C	-0.00227195	0.0636231	0.0208664	0.913297	0.0138861	20.3479
671	M01114	deoxycholate	Known	Lipid	5194	rs8192870	T	G	-0.0365	0.3498	0.0067	3.985e-08	Allergic conjunctivitis	377277	T	G	-0.00182149	0.391054	0.0103845	0.860762	0.00597905	29.6661
672	M01114	deoxycholate	Known	Lipid	5194	rs9851393	A	G	0.0297	0.5199	0.0066	7.383e-06	Allergic conjunctivitis	377277	A	G	0.00233034	0.529384	0.0101923	0.819151	0.0040874	20.2418
673	M01121	margarate (17:0)	Known	Lipid	7796	rs11118120	A	C	-0.019	0.8501	0.004	1.965e-06	Allergic conjunctivitis	377277	A	C	-0.00277117	0.799775	0.0127389	0.827791	0.00306075	22.5564
674	M01121	margarate (17:0)	Known	Lipid	7796	rs11940037	T	C	0.019	0.842	0.0041	2.821e-06	Allergic conjunctivitis	377277	T	C	0.00448341	0.789445	0.0124217	0.71815	0.00291369	21.4695
675	M01121	margarate (17:0)	Known	Lipid	7796	rs1466228	T	C	-0.0361	0.0348	0.0078	3.206e-06	Allergic conjunctivitis	377277	T	C	-0.0548953	0.0211171	0.0356632	0.123739	0.00290625	21.4145
676	M01121	margarate (17:0)	Known	Lipid	7796	rs17351329	A	G	-0.0185	0.8651	0.0041	5.372e-06	Allergic conjunctivitis	377277	A	G	-0.0180963	0.844341	0.0140113	0.196512	0.00276278	20.3544
677	M01121	margarate (17:0)	Known	Lipid	7796	rs4470674	A	T	-0.0141	0.7182	0.0031	6.639e-06	Allergic conjunctivitis	377277	A	T	0.00445309	0.677466	0.0108515	0.681538	0.00280715	20.6822
678	M01121	margarate (17:0)	Known	Lipid	7796	rs603424	A	G	0.0292	0.1865	0.0038	1.56e-14	Allergic conjunctivitis	377277	A	G	-0.0381296	0.116045	0.0160117	0.0172492	0.00797067	59.031
679	M01121	margarate (17:0)	Known	Lipid	7796	rs7583745	T	C	-0.0348	0.884	0.0075	3.062e-06	Allergic conjunctivitis	377277	T	C	-0.008261	0.91989	0.0186932	0.658544	0.0120309	21.5052
680	M01123	inosine	Known	Nucleotide	2675	rs10489	A	C	0.1743	0.0243	0.038	4.601e-06	Allergic conjunctivitis	377277	A	C	-0.00676765	0.0572876	0.0217753	0.755957	0.0120084	21.0148
681	M01123	inosine	Known	Nucleotide	2675	rs11616655	A	G	-0.1069	0.9444	0.0237	6.369e-06	Allergic conjunctivitis	377277	A	G	-0.0145861	0.923784	0.0190437	0.44372	0.0076504	20.3296
682	M01123	inosine	Known	Nucleotide	2675	rs17077586	A	G	0.1032	0.9187	0.021	9.198e-07	Allergic conjunctivitis	377277	A	G	-0.0176485	0.958499	0.0256509	0.491437	0.00906828	24.1319
683	M01123	inosine	Known	Nucleotide	2675	rs17224277	A	G	0.0951	0.0778	0.0199	1.825e-06	Allergic conjunctivitis	377277	A	G	0.00134547	0.0599208	0.0215319	0.950175	0.00857972	22.8205
684	M01123	inosine	Known	Nucleotide	2675	rs17741813	T	C	0.538	0.015	0.1192	6.389e-06	Allergic conjunctivitis	377277	T	C	0.0160374	0.04988	0.0233019	0.491298	0.0219427	20.3261
685	M01123	inosine	Known	Nucleotide	2675	rs2846723	T	G	-0.0476	0.5442	0.0105	5.755e-06	Allergic conjunctivitis	377277	T	G	-0.00111352	0.486905	0.0101526	0.912665	0.00772729	20.5355
686	M01123	inosine	Known	Nucleotide	2675	rs4384764	A	G	-0.0568	0.2371	0.0127	7.902e-06	Allergic conjunctivitis	377277	A	G	0.0169703	0.242716	0.0118533	0.152233	0.00752264	19.9876
687	M01123	inosine	Known	Nucleotide	2675	rs494562	A	G	-0.1182	0.8988	0.0167	1.339e-12	Allergic conjunctivitis	377277	A	G	0.0230512	0.906903	0.017471	0.187035	0.0186293	50.0579
688	M01123	inosine	Known	Nucleotide	2675	rs7297956	C	G	0.0597	0.7301	0.0134	7.69e-06	Allergic conjunctivitis	377277	C	G	0.00296518	0.745119	0.0116426	0.798967	0.0113368	19.8261
689	M01123	inosine	Known	Nucleotide	2675	rs7795118	T	C	0.0905	0.2305	0.0186	1.211e-06	Allergic conjunctivitis	377277	T	C	-0.0148892	0.18462	0.0132774	0.262118	0.00889105	23.656
690	M01123	inosine	Known	Nucleotide	2675	rs9359674	A	T	0.1142	0.0565	0.0218	1.572e-07	Allergic conjunctivitis	377277	A	T	0.0205539	0.0571042	0.022005	0.350276	0.0102917	27.4214
691	M01125	isoleucine	Known	Amino acid	7801	rs10024717	A	G	0.0085	0.3772	0.0016	7.501e-08	Allergic conjunctivitis	377277	A	G	-0.00770546	0.326583	0.011001	0.483655	0.00382409	28.215
692	M01125	isoleucine	Known	Amino acid	7801	rs10063205	T	C	0.008	0.1559	0.0017	4.058e-06	Allergic conjunctivitis	377277	T	C	-0.0103117	0.211961	0.0126812	0.416135	0.0030031	22.1393
693	M01125	isoleucine	Known	Amino acid	7801	rs11128879	T	C	-0.0078	0.1208	0.0018	9.564e-06	Allergic conjunctivitis	377277	T	C	-0.000542781	0.201735	0.0126725	0.965836	0.0025476	18.7727
694	M01125	isoleucine	Known	Amino acid	7801	rs12707434	A	G	-0.0366	0.9639	0.008	4.647e-06	Allergic conjunctivitis	377277	A	G	-0.0227852	0.96856	0.0292329	0.435722	0.0117263	20.9069
695	M01125	isoleucine	Known	Amino acid	7801	rs161503	T	C	0.008	0.1176	0.0018	6.867e-06	Allergic conjunctivitis	377277	T	C	-0.0148161	0.112522	0.0160964	0.357331	0.00267956	19.7477
696	M01125	isoleucine	Known	Amino acid	7801	rs1618996	A	G	0.0091	0.1298	0.0018	3.78e-07	Allergic conjunctivitis	377277	A	G	-0.0013992	0.126091	0.0153223	0.92724	0.00346438	25.5517
697	M01125	isoleucine	Known	Amino acid	7801	rs1895999	A	G	-0.0151	0.1699	0.0032	3.434e-06	Allergic conjunctivitis	377277	A	G	0.00864713	0.170342	0.0135953	0.524752	0.0124654	22.2414
698	M01125	isoleucine	Known	Amino acid	7801	rs2397972	A	G	0.012	0.054	0.0026	4.045e-06	Allergic conjunctivitis	377277	A	G	-0.00640081	0.0926912	0.0174917	0.714416	0.00288904	21.296
699	M01125	isoleucine	Known	Amino acid	7801	rs2470439	A	G	0.0083	0.11	0.0018	5.687e-06	Allergic conjunctivitis	377277	A	G	-0.0220985	0.114624	0.0160257	0.167912	0.00288371	21.2566
700	M01125	isoleucine	Known	Amino acid	7801	rs3760605	T	C	0.0079	0.8912	0.0018	9.799e-06	Allergic conjunctivitis	377277	T	C	0.0148527	0.829299	0.0134819	0.270603	0.00261317	19.2571
701	M01125	isoleucine	Known	Amino acid	7801	rs4086666	T	G	0.0083	0.8804	0.0018	2.422e-06	Allergic conjunctivitis	377277	T	G	0.0119038	0.921182	0.019007	0.531128	0.00288371	21.2566
702	M01125	isoleucine	Known	Amino acid	7801	rs4347830	A	G	0.01	0.337	0.002	5.733e-07	Allergic conjunctivitis	377277	A	G	-0.00235652	0.412797	0.0103517	0.819922	0.00445395	24.9911
703	M01125	isoleucine	Known	Amino acid	7801	rs4562384	T	C	0.0075	0.7166	0.0017	5.497e-06	Allergic conjunctivitis	377277	T	C	-0.00170912	0.666321	0.0107965	0.874218	0.00264041	19.4584
704	M01125	isoleucine	Known	Amino acid	7801	rs6084839	A	C	-0.0123	0.9446	0.0027	3.994e-06	Allergic conjunctivitis	377277	A	C	-0.0217069	0.915005	0.0182281	0.233711	0.00281484	20.7474
705	M01125	isoleucine	Known	Amino acid	7801	rs6101153	A	G	-0.008	0.8897	0.0018	8.264e-06	Allergic conjunctivitis	377277	A	G	0.00012087	0.881547	0.0165671	0.994179	0.00267956	19.7477
706	M01125	isoleucine	Known	Amino acid	7801	rs7340968	A	C	0.0333	0.027	0.0075	9.053e-06	Allergic conjunctivitis	377277	A	C	-0.00543423	0.0327937	0.0285429	0.849005	0.011052	19.6912
707	M01125	isoleucine	Known	Amino acid	7801	rs7530270	A	C	-0.0085	0.2	0.0018	1.509e-06	Allergic conjunctivitis	377277	A	C	-0.000606141	0.236284	0.0119155	0.959429	0.00302393	22.2933
708	M01284	threonine	Known	Amino acid	6020	rs10234936	A	G	0.028	0.035	0.0061	4.877e-06	Allergic conjunctivitis	377277	A	G	-0.00936978	0.0226143	0.034261	0.784482	0.0036912	21.0622
709	M01284	threonine	Known	Amino acid	6020	rs1043011	T	G	0.0172	0.1722	0.0034	5.214e-07	Allergic conjunctivitis	377277	T	G	0.00755723	0.181877	0.0131538	0.565611	0.00447987	25.5827
710	M01284	threonine	Known	Amino acid	6020	rs10433674	T	C	0.0264	0.9584	0.0054	1.242e-06	Allergic conjunctivitis	377277	T	C	-0.0286899	0.971968	0.0313768	0.360524	0.00418519	23.8928
711	M01284	threonine	Known	Amino acid	6020	rs10795360	C	G	0.0114	0.6957	0.0025	3.761e-06	Allergic conjunctivitis	377277	C	G	-0.00790796	0.723473	0.0113343	0.485364	0.00364302	20.7863
712	M01284	threonine	Known	Amino acid	6020	rs10798574	T	G	-0.0142	0.2212	0.003	2.029e-06	Allergic conjunctivitis	377277	T	G	0.00910663	0.296307	0.0111112	0.412451	0.00392413	22.3966
713	M01284	threonine	Known	Amino acid	6020	rs10993160	A	G	0.0295	0.9587	0.0062	1.676e-06	Allergic conjunctivitis	377277	A	G	0.0276877	0.961069	0.0260862	0.288511	0.00396508	22.6312
714	M01284	threonine	Known	Amino acid	6020	rs13242474	A	G	0.0111	0.7395	0.0024	5.472e-06	Allergic conjunctivitis	377277	A	G	0.0143899	0.674751	0.0108308	0.183978	0.00374723	21.3831
715	M01284	threonine	Known	Amino acid	6020	rs1466785	T	C	-0.0106	0.4409	0.0024	5.934e-06	Allergic conjunctivitis	377277	T	C	0.0122699	0.496105	0.0101968	0.228859	0.00341837	19.5001
716	M01284	threonine	Known	Amino acid	6020	rs17092955	T	G	-0.0175	0.1024	0.0034	3.388e-07	Allergic conjunctivitis	377277	T	G	0.00470597	0.120853	0.0156133	0.763103	0.00463678	26.4829
717	M01284	threonine	Known	Amino acid	6020	rs17268257	T	C	-0.0159	0.1349	0.0035	7.314e-06	Allergic conjunctivitis	377277	T	C	0.00323326	0.16727	0.0137181	0.813671	0.00361578	20.6303
718	M01284	threonine	Known	Amino acid	6020	rs202490	T	C	-0.0111	0.3533	0.0024	4.452e-06	Allergic conjunctivitis	377277	T	C	0.0043437	0.38724	0.0104867	0.678721	0.00374723	21.3831
719	M01284	threonine	Known	Amino acid	6020	rs3857856	A	G	0.0152	0.8885	0.0033	4.933e-06	Allergic conjunctivitis	377277	A	G	-0.00118041	0.88776	0.0160749	0.941462	0.00371671	21.2083
720	M01284	threonine	Known	Amino acid	6020	rs42041	C	G	-0.0109	0.7449	0.0025	9.332e-06	Allergic conjunctivitis	377277	C	G	-0.0012959	0.763733	0.0119629	0.913737	0.00333151	19.0029
721	M01284	threonine	Known	Amino acid	6020	rs4516857	C	G	0.0205	0.0991	0.0045	4.927e-06	Allergic conjunctivitis	377277	C	G	0.00415805	0.0549302	0.0224712	0.853198	0.00363595	20.7458
722	M01284	threonine	Known	Amino acid	6020	rs4822129	A	G	0.0122	0.194	0.0026	3.757e-06	Allergic conjunctivitis	377277	A	G	-0.00603499	0.198346	0.0127991	0.637271	0.00385666	22.01
723	M01284	threonine	Known	Amino acid	6020	rs715	T	C	0.0113	0.7125	0.0024	4.187e-06	Allergic conjunctivitis	377277	T	C	-0.0119656	0.688032	0.010997	0.27656	0.00388295	22.1606
724	M01284	threonine	Known	Amino acid	6020	rs7220150	A	C	0.0147	0.8227	0.0033	6.706e-06	Allergic conjunctivitis	377277	A	C	-0.00653539	0.819066	0.0131933	0.620349	0.00347705	19.836
725	M01284	threonine	Known	Amino acid	6020	rs780093	T	C	-0.0108	0.3998	0.0024	3.982e-06	Allergic conjunctivitis	377277	T	C	0.00905079	0.351777	0.0106551	0.395639	0.00354812	20.2429
726	M01284	threonine	Known	Amino acid	6020	rs892051	T	C	0.011	0.2576	0.0025	7.667e-06	Allergic conjunctivitis	377277	T	C	-0.00710942	0.205068	0.0126313	0.573543	0.00339271	19.3532
727	M01284	threonine	Known	Amino acid	6020	rs9403794	A	C	0.0175	0.5963	0.0039	8.093e-06	Allergic conjunctivitis	377277	A	C	-0.0020066	0.582376	0.0103601	0.846422	0.01185	20.1108
728	M01299	tyrosine	Known	Amino acid	7807	rs10033622	T	C	0.0126	0.6115	0.0026	1.346e-06	Allergic conjunctivitis	377277	T	C	-0.00875073	0.58889	0.0103729	0.398883	0.0131608	23.4585
729	M01299	tyrosine	Known	Amino acid	7807	rs10516469	T	C	-0.0114	0.1	0.0025	5.886e-06	Allergic conjunctivitis	377277	T	C	0.0269596	0.205721	0.0126133	0.0325664	0.00281802	20.7879
730	M01299	tyrosine	Known	Amino acid	7807	rs10873157	T	C	-0.0109	0.0933	0.0024	8.624e-06	Allergic conjunctivitis	377277	T	C	-0.00143425	0.088532	0.0178292	0.935884	0.00279547	20.6211
731	M01299	tyrosine	Known	Amino acid	7807	rs11243929	T	C	-0.0076	0.7731	0.0017	8.328e-06	Allergic conjunctivitis	377277	T	C	0.00144679	0.835402	0.013756	0.916237	0.00270889	19.9807
732	M01299	tyrosine	Known	Amino acid	7807	rs12728678	T	C	-0.0096	0.2003	0.0017	2.189e-08	Allergic conjunctivitis	377277	T	C	-0.000811381	0.216868	0.012304	0.947422	0.00431526	31.8806
733	M01299	tyrosine	Known	Amino acid	7807	rs12891	C	G	0.0078	0.4177	0.0018	8.777e-06	Allergic conjunctivitis	377277	C	G	0.00251431	0.313763	0.0110154	0.81945	0.00254553	18.7727
734	M01299	tyrosine	Known	Amino acid	7807	rs13237436	A	G	-0.0076	0.193	0.0017	7.257e-06	Allergic conjunctivitis	377277	A	G	-0.00450677	0.212787	0.0123953	0.716166	0.00270889	19.9807
735	M01299	tyrosine	Known	Amino acid	7807	rs1475943	T	C	0.0079	0.2215	0.0017	3.693e-06	Allergic conjunctivitis	377277	T	C	-0.0182982	0.310888	0.0110082	0.0964673	0.00292633	21.5893
736	M01299	tyrosine	Known	Amino acid	7807	rs1512342	T	C	0.0072	0.3384	0.0016	7.006e-06	Allergic conjunctivitis	377277	T	C	-0.00693	0.3853	0.0104027	0.505302	0.00274455	20.2445
737	M01299	tyrosine	Known	Amino acid	7807	rs1532775	A	G	0.0081	0.7796	0.0017	1.035e-06	Allergic conjunctivitis	377277	A	G	-0.024244	0.819437	0.0132266	0.0668052	0.00307592	22.6963
738	M01299	tyrosine	Known	Amino acid	7807	rs1536564	T	C	0.0075	0.2644	0.0017	7.048e-06	Allergic conjunctivitis	377277	T	C	-0.00871523	0.284318	0.0112713	0.439392	0.00263826	19.4584
739	M01299	tyrosine	Known	Amino acid	7807	rs172650	A	C	0.0102	0.6543	0.0016	2.818e-10	Allergic conjunctivitis	377277	A	C	0.00459281	0.585611	0.010312	0.656043	0.00549299	40.6296
740	M01299	tyrosine	Known	Amino acid	7807	rs17293820	T	G	0.0081	0.8016	0.0017	2.011e-06	Allergic conjunctivitis	377277	T	G	0.00383187	0.807085	0.0129069	0.766554	0.00307592	22.6963
741	M01299	tyrosine	Known	Amino acid	7807	rs174408	A	G	0.0129	0.149	0.0023	1.41e-08	Allergic conjunctivitis	377277	A	G	-0.00979537	0.095991	0.0173005	0.571266	0.00425707	31.4489
742	M01299	tyrosine	Known	Amino acid	7807	rs1851740	A	C	-0.008	0.185	0.0017	2.742e-06	Allergic conjunctivitis	377277	A	C	-0.000849197	0.195983	0.0128457	0.947292	0.00300066	22.1393
743	M01299	tyrosine	Known	Amino acid	7807	rs2879560	T	C	-0.0081	0.2226	0.0017	3.476e-06	Allergic conjunctivitis	377277	T	C	0.000175873	0.228118	0.0121225	0.988425	0.00307592	22.6963
744	M01299	tyrosine	Known	Amino acid	7807	rs2891733	T	C	-0.0109	0.8941	0.0024	8.467e-06	Allergic conjunctivitis	377277	T	C	0.00798628	0.947564	0.02292	0.727508	0.00279547	20.6211
745	M01299	tyrosine	Known	Amino acid	7807	rs4347830	A	G	0.009	0.337	0.002	6.795e-06	Allergic conjunctivitis	377277	A	G	-0.00235652	0.412797	0.0103517	0.819922	0.00360497	20.2428
746	M01299	tyrosine	Known	Amino acid	7807	rs4808739	T	C	0.0083	0.7578	0.0018	2.421e-06	Allergic conjunctivitis	377277	T	C	0.0151431	0.718637	0.0113679	0.182829	0.00288136	21.2566
747	M01299	tyrosine	Known	Amino acid	7807	rs4863214	T	C	-0.0149	0.7398	0.0032	3.984e-06	Allergic conjunctivitis	377277	T	C	0.00151184	0.57184	0.0105037	0.885552	0.0121618	21.656
748	M01299	tyrosine	Known	Amino acid	7807	rs6493	A	G	0.0114	0.1195	0.0024	2.346e-06	Allergic conjunctivitis	377277	A	G	-0.0171067	0.165229	0.013665	0.210622	0.00305702	22.5564
749	M01299	tyrosine	Known	Amino acid	7807	rs703014	A	G	0.0135	0.326	0.0027	7.194e-07	Allergic conjunctivitis	377277	A	G	-0.00246598	0.329429	0.0108181	0.819685	0.0139978	24.9716
750	M01299	tyrosine	Known	Amino acid	7807	rs7151615	T	G	-0.0079	0.273	0.0016	1.469e-06	Allergic conjunctivitis	377277	T	G	0.00745336	0.324398	0.0108271	0.491201	0.00330231	24.3723
751	M01299	tyrosine	Known	Amino acid	7807	rs7195332	T	C	0.0077	0.2152	0.0017	4.051e-06	Allergic conjunctivitis	377277	T	C	0.00725709	0.212734	0.0123891	0.558033	0.00278045	20.51
752	M01299	tyrosine	Known	Amino acid	7807	rs7641634	A	G	-0.0077	0.266	0.0016	2.564e-06	Allergic conjunctivitis	377277	A	G	-0.00488212	0.266771	0.011467	0.670286	0.00313774	23.1539
753	M01299	tyrosine	Known	Amino acid	7807	rs7834337	A	G	-0.0113	0.0904	0.0025	4.709e-06	Allergic conjunctivitis	377277	A	G	-0.0130032	0.130086	0.0150901	0.388852	0.00276894	20.4248
754	M01299	tyrosine	Known	Amino acid	7807	rs8035304	T	G	0.009	0.81	0.002	6.795e-06	Allergic conjunctivitis	377277	T	G	-0.019566	0.807961	0.0129671	0.131325	0.00360497	20.2428
755	M01299	tyrosine	Known	Amino acid	7807	rs8111703	A	T	-0.0084	0.2142	0.0017	1.467e-06	Allergic conjunctivitis	377277	A	T	0.0046494	0.23586	0.0119487	0.697191	0.00330721	24.4086
756	M01299	tyrosine	Known	Amino acid	7807	rs906466	A	G	0.0076	0.1846	0.0017	8.838e-06	Allergic conjunctivitis	377277	A	G	-0.00505009	0.218959	0.0123383	0.682318	0.00270889	19.9807
757	M01299	tyrosine	Known	Amino acid	7807	rs9327433	T	G	-0.0076	0.5134	0.0016	2.529e-06	Allergic conjunctivitis	377277	T	G	-0.010791	0.586989	0.0103594	0.297568	0.00305702	22.5564
758	M01299	tyrosine	Known	Amino acid	7807	rs936632	A	C	-0.0089	0.1787	0.0017	2.694e-07	Allergic conjunctivitis	377277	A	C	-0.00118572	0.161532	0.0138183	0.931619	0.00371114	27.4009
759	M01299	tyrosine	Known	Amino acid	7807	rs9400467	T	C	-0.0121	0.7059	0.0016	6.541e-14	Allergic conjunctivitis	377277	T	C	-0.0103007	0.625058	0.010559	0.329295	0.00771273	57.1759
760	M01299	tyrosine	Known	Amino acid	7807	rs9497139	A	G	-0.029	0.0155	0.0061	1.974e-06	Allergic conjunctivitis	377277	A	G	0.0064745	0.0283242	0.0306227	0.832553	0.00306228	22.5953
761	M01299	tyrosine	Known	Amino acid	7807	rs9594421	A	T	0.0075	0.2757	0.0016	4.594e-06	Allergic conjunctivitis	377277	A	T	0.0151316	0.268484	0.0114586	0.186653	0.00297734	21.9667
762	M01301	lysine	Known	Amino acid	7812	rs10095414	A	G	0.0086	0.8619	0.0018	2.285e-06	Allergic conjunctivitis	377277	A	G	-0.00330466	0.851334	0.0143068	0.817326	0.00309067	22.821
763	M01301	lysine	Known	Amino acid	7812	rs10491431	A	C	0.0082	0.1435	0.0018	3.8e-06	Allergic conjunctivitis	377277	A	C	0.0122213	0.133869	0.0148854	0.41163	0.00281064	20.7474
764	M01301	lysine	Known	Amino acid	7812	rs10738383	A	G	-0.0131	0.6175	0.0029	7.385e-06	Allergic conjunctivitis	377277	A	G	0.0111071	0.575075	0.0102811	0.27999	0.0114419	20.3823
765	M01301	lysine	Known	Amino acid	7812	rs10850904	T	C	0.0085	0.127	0.0018	2.738e-06	Allergic conjunctivitis	377277	T	C	-0.00134098	0.131149	0.0150876	0.929178	0.00301943	22.2933
766	M01301	lysine	Known	Amino acid	7812	rs10917910	A	C	-0.0086	0.8597	0.0018	1.652e-06	Allergic conjunctivitis	377277	A	C	-0.00118677	0.928744	0.0196788	0.951911	0.00309067	22.821
767	M01301	lysine	Known	Amino acid	7812	rs11151130	A	G	0.0085	0.1379	0.0018	1.786e-06	Allergic conjunctivitis	377277	A	G	0.0191281	0.127394	0.0151644	0.207169	0.00301943	22.2933
768	M01301	lysine	Known	Amino acid	7812	rs11600689	A	T	-0.0103	0.1616	0.0023	9.136e-06	Allergic conjunctivitis	377277	A	T	0.010902	0.154798	0.0140592	0.438081	0.00271633	20.0494
769	M01301	lysine	Known	Amino acid	7812	rs11659807	C	G	-0.0082	0.1964	0.0017	2.155e-06	Allergic conjunctivitis	377277	C	G	-0.00950784	0.222313	0.0122841	0.438933	0.00314996	23.2601
770	M01301	lysine	Known	Amino acid	7812	rs1179979	A	G	-0.0128	0.9214	0.0026	9.489e-07	Allergic conjunctivitis	377277	A	G	0.0185027	0.94414	0.0221701	0.403955	0.00328089	24.2301
771	M01301	lysine	Known	Amino acid	7812	rs12268257	T	C	-0.0082	0.1339	0.0018	5.591e-06	Allergic conjunctivitis	377277	T	C	0.00193643	0.113578	0.0160763	0.904125	0.00281064	20.7474
772	M01301	lysine	Known	Amino acid	7812	rs12927959	A	G	0.0089	0.7248	0.0018	3.76e-07	Allergic conjunctivitis	377277	A	G	0.00793197	0.682707	0.0109084	0.467138	0.00330933	24.4409
773	M01301	lysine	Known	Amino acid	7812	rs13302218	A	G	-0.0118	0.932	0.0026	6.799e-06	Allergic conjunctivitis	377277	A	G	-0.0432331	0.965768	0.0282297	0.125652	0.00278965	20.592
774	M01301	lysine	Known	Amino acid	7812	rs13339263	A	G	-0.0081	0.8587	0.0018	6.52e-06	Allergic conjunctivitis	377277	A	G	0.0196759	0.866655	0.014904	0.186775	0.00274269	20.2445
775	M01301	lysine	Known	Amino acid	7812	rs1402325	A	G	-0.008	0.1437	0.0018	8.23e-06	Allergic conjunctivitis	377277	A	G	0.0201781	0.160593	0.0138486	0.145103	0.00267557	19.7477
776	M01301	lysine	Known	Amino acid	7812	rs1573544	T	C	0.0087	0.1484	0.0018	9.635e-07	Allergic conjunctivitis	377277	T	C	-0.0294674	0.191262	0.0129034	0.0223893	0.00316274	23.3548
777	M01301	lysine	Known	Amino acid	7812	rs1894947	T	C	0.0083	0.1801	0.0017	1.847e-06	Allergic conjunctivitis	377277	T	C	0.00162993	0.175927	0.0133528	0.902847	0.00322701	23.8309
778	M01301	lysine	Known	Amino acid	7812	rs2383208	A	G	0.0078	0.8223	0.0017	8.789e-06	Allergic conjunctivitis	377277	A	G	-0.00941928	0.850385	0.0142584	0.50886	0.002851	21.0462
779	M01301	lysine	Known	Amino acid	7812	rs2863979	A	G	0.0143	0.7241	0.0017	1.443e-17	Allergic conjunctivitis	377277	A	G	0.00136253	0.705826	0.011152	0.902758	0.00951844	70.7386
780	M01301	lysine	Known	Amino acid	7812	rs3024536	T	C	-0.0085	0.1443	0.0018	1.69e-06	Allergic conjunctivitis	377277	T	C	0.0014818	0.0967976	0.0172025	0.931356	0.00301943	22.2933
781	M01301	lysine	Known	Amino acid	7812	rs4317453	A	G	-0.0077	0.3363	0.0017	9.116e-06	Allergic conjunctivitis	377277	A	G	-0.00537293	0.365071	0.0106826	0.614991	0.00277856	20.51
782	M01301	lysine	Known	Amino acid	7812	rs4426541	A	G	-0.0079	0.2229	0.0017	5.395e-06	Allergic conjunctivitis	377277	A	G	0.0144295	0.184383	0.0131236	0.271546	0.00292435	21.5893
783	M01301	lysine	Known	Amino acid	7812	rs6587731	T	G	-0.0093	0.1626	0.0018	1.963e-07	Allergic conjunctivitis	377277	T	G	0.014687	0.20511	0.0126774	0.246655	0.00361239	26.6872
784	M01301	lysine	Known	Amino acid	7812	rs7572149	T	C	0.0088	0.133	0.0018	1.002e-06	Allergic conjunctivitis	377277	T	C	-0.00230618	0.195987	0.0127866	0.85687	0.00323562	23.8947
785	M01301	lysine	Known	Amino acid	7812	rs7583413	T	C	0.0082	0.8245	0.0017	2.62e-06	Allergic conjunctivitis	377277	T	C	-0.00413458	0.857843	0.0146486	0.77775	0.00314996	23.2601
786	M01301	lysine	Known	Amino acid	7812	rs9642758	A	G	0.0086	0.1578	0.0018	1.282e-06	Allergic conjunctivitis	377277	A	G	-0.00656369	0.163119	0.0138396	0.635308	0.00309067	22.821
787	M01302	methionine	Known	Amino acid	7795	rs10066453	C	G	0.0165	0.0387	0.0035	1.928e-06	Allergic conjunctivitis	377277	C	G	0.0280489	0.0654166	0.0205731	0.172765	0.00301585	22.2184
788	M01302	methionine	Known	Amino acid	7795	rs11232103	A	C	0.0085	0.1151	0.0017	3.697e-07	Allergic conjunctivitis	377277	A	C	-0.0209112	0.169563	0.0136597	0.125801	0.00339121	24.9932
789	M01302	methionine	Known	Amino acid	7795	rs11760350	A	G	-0.0075	0.1238	0.0017	7.77e-06	Allergic conjunctivitis	377277	A	G	-0.00168176	0.129836	0.0151316	0.911503	0.0026422	19.4584
790	M01302	methionine	Known	Amino acid	7795	rs16839317	T	C	-0.0078	0.8726	0.0017	2.753e-06	Allergic conjunctivitis	377277	T	C	8.65509e-05	0.836426	0.0137732	0.994986	0.00285719	21.0462
791	M01302	methionine	Known	Amino acid	7795	rs1742639	A	G	0.0077	0.8865	0.0017	7.939e-06	Allergic conjunctivitis	377277	A	G	0.000547314	0.925541	0.019324	0.977405	0.0027846	20.51
792	M01302	methionine	Known	Amino acid	7795	rs17478241	T	C	-0.0076	0.168	0.0016	2.751e-06	Allergic conjunctivitis	377277	T	C	0.00708592	0.210511	0.0125162	0.5713	0.00306158	22.5564
793	M01302	methionine	Known	Amino acid	7795	rs2066415	T	C	0.0065	0.3567	0.0015	8.628e-06	Allergic conjunctivitis	377277	T	C	0.0112413	0.463763	0.0102309	0.271872	0.00254933	18.7727
794	M01302	methionine	Known	Amino acid	7795	rs2418886	A	G	0.0223	0.0489	0.0047	1.63e-06	Allergic conjunctivitis	377277	A	G	0.00041305	0.0378254	0.0264355	0.987534	0.0126152	22.4864
795	M01302	methionine	Known	Amino acid	7795	rs2780242	T	C	-0.0083	0.1138	0.0018	3.849e-06	Allergic conjunctivitis	377277	T	C	-0.019694	0.096273	0.0171965	0.252113	0.00288567	21.2566
796	M01302	methionine	Known	Amino acid	7795	rs320485	T	C	0.0094	0.1324	0.0017	4.97e-08	Allergic conjunctivitis	377277	T	C	0.00511609	0.199228	0.0126609	0.68615	0.00414423	30.5661
797	M01302	methionine	Known	Amino acid	7795	rs3740996	A	G	0.0078	0.1208	0.0017	4.33e-06	Allergic conjunctivitis	377277	A	G	-0.026521	0.115569	0.0159415	0.0961856	0.00285719	21.0462
798	M01302	methionine	Known	Amino acid	7795	rs4693555	T	C	-0.0069	0.2131	0.0016	8.434e-06	Allergic conjunctivitis	377277	T	C	0.0193015	0.252048	0.0117824	0.101386	0.00252494	18.5926
799	M01302	methionine	Known	Amino acid	7795	rs487946	T	G	-0.0074	0.8292	0.0016	3.096e-06	Allergic conjunctivitis	377277	T	G	-0.00451625	0.842533	0.0140314	0.747553	0.00290303	21.3848
800	M01302	methionine	Known	Amino acid	7795	rs6008767	C	G	-0.0077	0.8182	0.0017	4.115e-06	Allergic conjunctivitis	377277	C	G	-0.00683547	0.800099	0.0127654	0.592326	0.0027846	20.51
801	M01302	methionine	Known	Amino acid	7795	rs6071991	T	C	-0.0075	0.1495	0.0016	3.811e-06	Allergic conjunctivitis	377277	T	C	0.00719812	0.191108	0.0129605	0.57863	0.00298178	21.9667
802	M01302	methionine	Known	Amino acid	7795	rs6533609	T	C	-0.0077	0.1429	0.0017	3.776e-06	Allergic conjunctivitis	377277	T	C	0.00741191	0.144397	0.0145184	0.609687	0.0027846	20.51
803	M01302	methionine	Known	Amino acid	7795	rs6766715	A	G	-0.009	0.128	0.002	6.795e-06	Allergic conjunctivitis	377277	A	G	-0.016177	0.132655	0.0149237	0.278374	0.00361268	20.2427
804	M01302	methionine	Known	Amino acid	7795	rs6960830	T	C	0.0078	0.8851	0.0017	4.158e-06	Allergic conjunctivitis	377277	T	C	0.00572809	0.935087	0.0207936	0.782952	0.00285719	21.0462
805	M01302	methionine	Known	Amino acid	7795	rs7570141	A	G	-0.0119	0.104	0.0026	6.212e-06	Allergic conjunctivitis	377277	A	G	0.0101541	0.131699	0.0151468	0.502617	0.00284316	20.9425
806	M01302	methionine	Known	Amino acid	7795	rs885076	A	G	-0.0074	0.8716	0.0017	8.747e-06	Allergic conjunctivitis	377277	A	G	0.0300251	0.849275	0.0142024	0.034508	0.00257239	18.9429
807	M01302	methionine	Known	Amino acid	7795	rs9410970	A	C	-0.0068	0.2201	0.0015	5.493e-06	Allergic conjunctivitis	377277	A	C	-0.0179365	0.191611	0.0129256	0.165237	0.00278941	20.5455
808	M01302	methionine	Known	Amino acid	7795	rs9598459	A	G	0.0079	0.896	0.0017	5.172e-06	Allergic conjunctivitis	377277	A	G	0.00917937	0.926657	0.0194454	0.636885	0.0029307	21.5893
809	M01303	malate	Known	Energy	7384	rs10166484	T	C	-0.0121	0.3157	0.0027	5.291e-06	Allergic conjunctivitis	377277	T	C	0.00416697	0.249886	0.0117359	0.722544	0.00288307	20.0779
810	M01303	malate	Known	Energy	7384	rs10899384	A	G	0.0139	0.3819	0.0026	1.27e-07	Allergic conjunctivitis	377277	A	G	-0.0213199	0.365812	0.0105433	0.0431628	0.00409793	28.5731
811	M01303	malate	Known	Energy	7384	rs10990303	T	C	-0.0129	0.2309	0.0028	3.938e-06	Allergic conjunctivitis	377277	T	C	0.0321219	0.206454	0.0125971	0.0107738	0.00304652	21.2197
812	M01303	malate	Known	Energy	7384	rs12713120	T	C	0.0122	0.7564	0.0027	6.742e-06	Allergic conjunctivitis	377277	T	C	0.00460277	0.766716	0.012034	0.702105	0.00293078	20.4111
813	M01303	malate	Known	Energy	7384	rs1939471	A	G	-0.0123	0.7209	0.0027	4.063e-06	Allergic conjunctivitis	377277	A	G	0.00176081	0.650129	0.0106588	0.868788	0.00297887	20.7471
814	M01303	malate	Known	Energy	7384	rs2026395	A	T	-0.0116	0.6013	0.0026	9.821e-06	Allergic conjunctivitis	377277	A	T	-0.0221211	0.612794	0.0104211	0.0337769	0.00285754	19.8996
815	M01303	malate	Known	Energy	7384	rs2288867	T	C	-0.0132	0.2334	0.0027	1.018e-06	Allergic conjunctivitis	377277	T	C	0.0120257	0.176032	0.0133814	0.36882	0.00342921	23.8944
816	M01303	malate	Known	Energy	7384	rs26724	A	G	0.014	0.3507	0.0026	1.258e-07	Allergic conjunctivitis	377277	A	G	0.00711364	0.34897	0.010649	0.504128	0.00415686	28.9857
817	M01303	malate	Known	Energy	7384	rs2869990	T	C	-0.0125	0.7192	0.0027	2.831e-06	Allergic conjunctivitis	377277	T	C	-0.00754075	0.75917	0.011885	0.52577	0.00307624	21.4273
818	M01303	malate	Known	Energy	7384	rs4768795	T	G	0.0195	0.3587	0.0043	6.189e-06	Allergic conjunctivitis	377277	T	G	0.00201974	0.442563	0.0102418	0.843666	0.00295198	20.5592
819	M01303	malate	Known	Energy	7384	rs690191	T	C	-0.0121	0.7821	0.0027	9.234e-06	Allergic conjunctivitis	377277	T	C	-0.00892982	0.795313	0.0126602	0.480596	0.00288307	20.0779
820	M01303	malate	Known	Energy	7384	rs7010256	C	G	0.1003	0.0158	0.0224	7.575e-06	Allergic conjunctivitis	377277	C	G	0.103266	0.00245424	0.104649	0.323747	0.0125463	20.0242
821	M01303	malate	Known	Energy	7384	rs726900	T	G	0.0173	0.8497	0.0036	1.592e-06	Allergic conjunctivitis	377277	T	G	-0.00605285	0.814353	0.013051	0.642802	0.00331368	23.0867
822	M01303	malate	Known	Energy	7384	rs7503429	A	C	-0.016	0.4255	0.0026	1.635e-09	Allergic conjunctivitis	377277	A	C	-0.00803279	0.438156	0.0102448	0.43299	0.00542247	37.8589
823	M01303	malate	Known	Energy	7384	rs8073225	T	C	-0.013	0.7657	0.0028	3.938e-06	Allergic conjunctivitis	377277	T	C	-0.0159342	0.82499	0.0133806	0.233716	0.00309379	21.5499
824	M01303	malate	Known	Energy	7384	rs912170	A	G	-0.0186	0.8773	0.0036	2.089e-07	Allergic conjunctivitis	377277	A	G	0.0170755	0.789419	0.012445	0.170038	0.00382843	26.6868
825	M01303	malate	Known	Energy	7384	rs9471841	T	C	-0.0275	0.0526	0.0062	9.844e-06	Allergic conjunctivitis	377277	T	C	0.0174474	0.0672622	0.0203678	0.391657	0.00282435	19.6679
826	M01336	palmitate (16:0)	Known	Lipid	7800	rs10112003	A	G	0.0158	0.0782	0.0033	1.734e-06	Allergic conjunctivitis	377277	A	G	-0.000954473	0.0536003	0.022596	0.966307	0.00310834	22.9175
827	M01336	palmitate (16:0)	Known	Lipid	7800	rs10199787	T	C	0.0077	0.6173	0.0017	6.198e-06	Allergic conjunctivitis	377277	T	C	-0.0174258	0.605772	0.0104134	0.0942454	0.00278271	20.51
828	M01336	palmitate (16:0)	Known	Lipid	7800	rs10242171	A	G	-0.0121	0.1355	0.0026	3.727e-06	Allergic conjunctivitis	377277	A	G	-0.00726346	0.106651	0.0166164	0.662021	0.00293725	21.6524
829	M01336	palmitate (16:0)	Known	Lipid	7800	rs11118120	A	C	-0.0137	0.8495	0.0029	3.158e-06	Allergic conjunctivitis	377277	A	C	-0.00277117	0.799775	0.0127389	0.827791	0.00302638	22.3114
830	M01336	palmitate (16:0)	Known	Lipid	7800	rs11133892	A	G	0.0089	0.4427	0.0017	1.559e-07	Allergic conjunctivitis	377277	A	G	0.00575548	0.430291	0.0102807	0.575591	0.00371416	27.4008
831	M01336	palmitate (16:0)	Known	Lipid	7800	rs11193635	T	C	0.0087	0.6724	0.0018	7.342e-07	Allergic conjunctivitis	377277	T	C	-0.00659309	0.705704	0.0112803	0.5589	0.00316745	23.3548
832	M01336	palmitate (16:0)	Known	Lipid	7800	rs11222474	T	G	-0.0082	0.6036	0.0017	1.42e-06	Allergic conjunctivitis	377277	T	G	0.0209156	0.658727	0.0107302	0.0512672	0.00315466	23.2601
833	M01336	palmitate (16:0)	Known	Lipid	7800	rs11940037	T	C	0.0121	0.8408	0.0025	1.241e-06	Allergic conjunctivitis	377277	T	C	0.00448341	0.789445	0.0124217	0.71815	0.00317617	23.4192
834	M01336	palmitate (16:0)	Known	Lipid	7800	rs12147529	A	G	0.0078	0.4485	0.0017	5.917e-06	Allergic conjunctivitis	377277	A	G	-0.00795966	0.49373	0.0101623	0.433476	0.00285525	21.0462
835	M01336	palmitate (16:0)	Known	Lipid	7800	rs12200468	A	G	0.0111	0.8245	0.0025	6.851e-06	Allergic conjunctivitis	377277	A	G	-0.0107015	0.849433	0.0141702	0.450124	0.00267422	19.7082
836	M01336	palmitate (16:0)	Known	Lipid	7800	rs12353451	A	G	-0.0229	0.0373	0.0049	3.123e-06	Allergic conjunctivitis	377277	A	G	-0.0145185	0.0243907	0.033634	0.665987	0.002962	21.8354
837	M01336	palmitate (16:0)	Known	Lipid	7800	rs12931268	T	C	-0.0087	0.6329	0.0017	2.907e-07	Allergic conjunctivitis	377277	T	C	0.00118367	0.68985	0.0109851	0.914192	0.00354969	26.1832
838	M01336	palmitate (16:0)	Known	Lipid	7800	rs13355979	A	G	-0.0078	0.5663	0.0017	3.942e-06	Allergic conjunctivitis	377277	A	G	-0.00984444	0.58124	0.0103681	0.342369	0.00285525	21.0462
839	M01336	palmitate (16:0)	Known	Lipid	7800	rs1348656	T	C	-0.0117	0.798	0.0024	9.069e-07	Allergic conjunctivitis	377277	T	C	0.015259	0.815246	0.0130807	0.243401	0.00322212	23.7592
840	M01336	palmitate (16:0)	Known	Lipid	7800	rs1466228	T	C	-0.0234	0.035	0.0051	4.185e-06	Allergic conjunctivitis	377277	T	C	-0.0548953	0.0211171	0.0356632	0.123739	0.00285525	21.0462
841	M01336	palmitate (16:0)	Known	Lipid	7800	rs2190223	A	G	0.0076	0.5733	0.0017	7.691e-06	Allergic conjunctivitis	377277	A	G	0.00460364	0.687065	0.0109878	0.675232	0.0027111	19.9807
842	M01336	palmitate (16:0)	Known	Lipid	7800	rs2931383	T	G	0.0078	0.5816	0.0017	4.678e-06	Allergic conjunctivitis	377277	T	G	-0.0117355	0.644838	0.0106266	0.269437	0.00285525	21.0462
843	M01336	palmitate (16:0)	Known	Lipid	7800	rs4408	A	G	0.0107	0.1844	0.0024	9.964e-06	Allergic conjunctivitis	377277	A	G	-0.0115907	0.228817	0.0120877	0.337618	0.00269629	19.8713
844	M01336	palmitate (16:0)	Known	Lipid	7800	rs4420815	A	G	-0.015	0.143	0.003	5.733e-07	Allergic conjunctivitis	377277	A	G	-0.011493	0.186831	0.0130469	0.378373	0.00445553	24.991
845	M01336	palmitate (16:0)	Known	Lipid	7800	rs4470674	A	T	-0.0106	0.7184	0.0022	2.019e-06	Allergic conjunctivitis	377277	A	T	0.00445309	0.677466	0.0108515	0.681538	0.00314769	23.2086
846	M01336	palmitate (16:0)	Known	Lipid	7800	rs4957697	A	G	-0.0081	0.4208	0.0017	1.733e-06	Allergic conjunctivitis	377277	A	G	0.00214973	0.440408	0.0102408	0.833732	0.00307842	22.6962
847	M01336	palmitate (16:0)	Known	Lipid	7800	rs577266	A	C	-0.009	0.637	0.002	6.795e-06	Allergic conjunctivitis	377277	A	C	0.0092581	0.657889	0.0106885	0.386395	0.00361204	20.2427
848	M01336	palmitate (16:0)	Known	Lipid	7800	rs603424	A	G	0.0151	0.1836	0.0024	2.455e-10	Allergic conjunctivitis	377277	A	G	-0.0381296	0.116045	0.0160117	0.0172492	0.00535542	39.5743
849	M01336	palmitate (16:0)	Known	Lipid	7800	rs6540294	A	C	-0.008	0.451	0.0017	2.872e-06	Allergic conjunctivitis	377277	A	C	0.011108	0.366259	0.0105979	0.294578	0.0030031	22.1393
850	M01336	palmitate (16:0)	Known	Lipid	7800	rs7565567	A	C	-0.042	0.982	0.009	3.061e-06	Allergic conjunctivitis	377277	A	C	0.048277	0.940814	0.021385	0.0239756	0.0038835	21.77
851	M01336	palmitate (16:0)	Known	Lipid	7800	rs802993	A	G	-0.0278	0.0685	0.0063	9.106e-06	Allergic conjunctivitis	377277	A	G	-0.0156038	0.076179	0.0191261	0.414591	0.0109057	19.4499
852	M01336	palmitate (16:0)	Known	Lipid	7800	rs942888	A	G	-0.0076	0.4776	0.0017	6.292e-06	Allergic conjunctivitis	377277	A	G	0.0164684	0.406249	0.0103344	0.111038	0.0027111	19.9807
853	M01336	palmitate (16:0)	Known	Lipid	7800	rs9809122	A	G	-0.008	0.5296	0.0017	2.445e-06	Allergic conjunctivitis	377277	A	G	0.00407963	0.631561	0.0105798	0.69979	0.0030031	22.1393
854	M01356	nonadecanoate (19:0)	Known	Lipid	7783	rs10021069	T	C	0.031	0.9664	0.0067	4.065e-06	Allergic conjunctivitis	377277	T	C	0.0598259	0.981443	0.038108	0.116438	0.0029101	21.402
855	M01356	nonadecanoate (19:0)	Known	Lipid	7783	rs10156335	A	G	-0.0153	0.8473	0.0034	7.174e-06	Allergic conjunctivitis	377277	A	G	0.0209183	0.847872	0.014175	0.14002	0.00275314	20.2445
856	M01356	nonadecanoate (19:0)	Known	Lipid	7783	rs11118895	T	C	0.0202	0.4675	0.0045	7.155e-06	Allergic conjunctivitis	377277	T	C	0.0010051	0.325432	0.0108657	0.926299	0.0113512	20.1272
857	M01356	nonadecanoate (19:0)	Known	Lipid	7783	rs11674467	T	C	0.0148	0.4181	0.003	7.005e-07	Allergic conjunctivitis	377277	T	C	-0.0152979	0.471191	0.0101934	0.133416	0.00330706	24.3311
858	M01356	nonadecanoate (19:0)	Known	Lipid	7783	rs11780703	T	C	-0.0127	0.7557	0.0026	9.892e-07	Allergic conjunctivitis	377277	T	C	-0.000550193	0.747479	0.0116581	0.962359	0.00324228	23.853
859	M01356	nonadecanoate (19:0)	Known	Lipid	7783	rs11824733	T	C	0.072	0.0212	0.0161	7.644e-06	Allergic conjunctivitis	377277	T	C	0.0208488	0.0282484	0.030493	0.494148	0.0112672	19.9764
860	M01356	nonadecanoate (19:0)	Known	Lipid	7783	rs1483739	A	C	0.0117	0.2369	0.0026	9.507e-06	Allergic conjunctivitis	377277	A	C	-0.00642153	0.310723	0.0110237	0.560215	0.00275314	20.2445
861	M01356	nonadecanoate (19:0)	Known	Lipid	7783	rs17066836	C	G	-0.0707	0.0202	0.0157	6.243e-06	Allergic conjunctivitis	377277	C	G	0.0515995	0.0106515	0.0496652	0.298829	0.0114228	20.2556
862	M01356	nonadecanoate (19:0)	Known	Lipid	7783	rs17511568	T	C	0.0152	0.8423	0.0033	5.26e-06	Allergic conjunctivitis	377277	T	C	0.0049838	0.834325	0.0136931	0.715885	0.00288406	21.21
863	M01356	nonadecanoate (19:0)	Known	Lipid	7783	rs1801838	T	C	-0.0469	0.9655	0.0105	8.513e-06	Allergic conjunctivitis	377277	T	C	0.00382293	0.87951	0.015639	0.806884	0.00271261	19.9457
864	M01356	nonadecanoate (19:0)	Known	Lipid	7783	rs281216	T	G	0.0205	0.9184	0.0043	1.704e-06	Allergic conjunctivitis	377277	T	G	0.0248238	0.887709	0.0161745	0.124846	0.00308907	22.7223
865	M01356	nonadecanoate (19:0)	Known	Lipid	7783	rs4472784	T	C	-0.0118	0.3048	0.0026	4.782e-06	Allergic conjunctivitis	377277	T	C	-0.0139528	0.366128	0.0105814	0.187298	0.00280027	20.592
866	M01356	nonadecanoate (19:0)	Known	Lipid	7783	rs603424	A	G	0.0182	0.1833	0.0032	2.229e-08	Allergic conjunctivitis	377277	A	G	-0.0381296	0.116045	0.0160117	0.0172492	0.00439068	32.3388
867	M01356	nonadecanoate (19:0)	Known	Lipid	7783	rs6486528	C	G	0.0228	0.9236	0.0049	3.302e-06	Allergic conjunctivitis	377277	C	G	0.010897	0.890733	0.0162425	0.502287	0.00294305	21.6451
868	M01356	nonadecanoate (19:0)	Known	Lipid	7783	rs9291034	T	C	-0.0117	0.4068	0.0026	5.416e-06	Allergic conjunctivitis	377277	T	C	-0.0101597	0.474763	0.0102059	0.319507	0.00275314	20.2445
869	M01356	nonadecanoate (19:0)	Known	Lipid	7783	rs9543361	T	C	-0.0514	0.0422	0.011	3.182e-06	Allergic conjunctivitis	377277	T	C	0.0708916	0.0371277	0.02644	0.00733517	0.0122884	21.8095
870	M01358	stearate (18:0)	Known	Lipid	7803	rs10021069	T	C	0.0238	0.9663	0.005	1.81e-06	Allergic conjunctivitis	377277	T	C	0.0598259	0.981443	0.038108	0.116438	0.00307111	22.6514
871	M01358	stearate (18:0)	Known	Lipid	7803	rs10152773	T	C	-0.0224	0.0425	0.0049	4.733e-06	Allergic conjunctivitis	377277	T	C	0.00799566	0.0291863	0.0305348	0.793434	0.00283328	20.8923
872	M01358	stearate (18:0)	Known	Lipid	7803	rs10160169	A	G	0.0084	0.6329	0.0018	3.777e-06	Allergic conjunctivitis	377277	A	G	-0.0117169	0.630777	0.0105125	0.265035	0.00295221	21.7719
873	M01358	stearate (18:0)	Known	Lipid	7803	rs10242171	A	G	-0.012	0.1356	0.0026	4.246e-06	Allergic conjunctivitis	377277	A	G	-0.00726346	0.106651	0.0166164	0.662021	0.00288787	21.296
874	M01358	stearate (18:0)	Known	Lipid	7803	rs10498606	A	C	-0.0077	0.4534	0.0017	6.402e-06	Allergic conjunctivitis	377277	A	C	-0.020717	0.544502	0.0102247	0.0427474	0.00278158	20.51
875	M01358	stearate (18:0)	Known	Lipid	7803	rs1075227	T	C	0.009	0.552	0.002	6.795e-06	Allergic conjunctivitis	377277	T	C	0.0105888	0.414564	0.0103457	0.306069	0.00360946	20.2428
876	M01358	stearate (18:0)	Known	Lipid	7803	rs10757839	T	C	0.0079	0.6521	0.0017	4.739e-06	Allergic conjunctivitis	377277	T	C	0.003839	0.562693	0.0102837	0.708918	0.00292752	21.5893
877	M01358	stearate (18:0)	Known	Lipid	7803	rs10853932	T	C	0.008	0.345	0.0018	5.449e-06	Allergic conjunctivitis	377277	T	C	0.0131624	0.331574	0.0107956	0.222754	0.00267847	19.7477
878	M01358	stearate (18:0)	Known	Lipid	7803	rs11118120	A	C	-0.0121	0.8531	0.0025	1.176e-06	Allergic conjunctivitis	377277	A	C	-0.00277117	0.799775	0.0127389	0.827791	0.00317488	23.4192
879	M01358	stearate (18:0)	Known	Lipid	7803	rs11940037	T	C	0.0125	0.8408	0.0025	7.006e-07	Allergic conjunctivitis	377277	T	C	0.00448341	0.789445	0.0124217	0.71815	0.00338753	24.9932
880	M01358	stearate (18:0)	Known	Lipid	7803	rs12353451	A	G	-0.0223	0.0373	0.0049	6.061e-06	Allergic conjunctivitis	377277	A	G	-0.0145185	0.0243907	0.033634	0.665987	0.00280811	20.7062
881	M01358	stearate (18:0)	Known	Lipid	7803	rs1237044	T	C	0.0081	0.5836	0.0018	5.097e-06	Allergic conjunctivitis	377277	T	C	3.26637e-05	0.547999	0.0103264	0.997476	0.00274567	20.2445
882	M01358	stearate (18:0)	Known	Lipid	7803	rs13355979	A	G	-0.0076	0.5665	0.0017	6.232e-06	Allergic conjunctivitis	377277	A	G	-0.00984444	0.58124	0.0103681	0.342369	0.00270999	19.9807
883	M01358	stearate (18:0)	Known	Lipid	7803	rs1348656	T	C	-0.0137	0.798	0.0024	1.169e-08	Allergic conjunctivitis	377277	T	C	0.015259	0.815246	0.0130807	0.243401	0.00441079	32.5762
884	M01358	stearate (18:0)	Known	Lipid	7803	rs1426441	A	G	0.0113	0.1423	0.0025	4.871e-06	Allergic conjunctivitis	377277	A	G	-0.0155623	0.19271	0.0128653	0.22642	0.00277006	20.4248
885	M01358	stearate (18:0)	Known	Lipid	7803	rs1477025	T	C	0.0087	0.6547	0.0017	4.828e-07	Allergic conjunctivitis	377277	T	C	-0.005869	0.607006	0.0104207	0.573293	0.00354825	26.1832
886	M01358	stearate (18:0)	Known	Lipid	7803	rs1662999	T	C	0.0079	0.6325	0.0017	4.209e-06	Allergic conjunctivitis	377277	T	C	0.00210738	0.56414	0.0102673	0.837374	0.00292752	21.5893
887	M01358	stearate (18:0)	Known	Lipid	7803	rs1922419	A	G	-0.0182	0.7807	0.0039	3.365e-06	Allergic conjunctivitis	377277	A	G	0.000860528	0.809905	0.0129339	0.946954	0.0121883	21.7531
888	M01358	stearate (18:0)	Known	Lipid	7803	rs2100884	T	C	-0.0084	0.4375	0.0017	8.6e-07	Allergic conjunctivitis	377277	T	C	-0.0243386	0.486878	0.0101754	0.016761	0.00330856	24.4086
889	M01358	stearate (18:0)	Known	Lipid	7803	rs2115366	T	C	-0.0079	0.4418	0.0017	3.927e-06	Allergic conjunctivitis	377277	T	C	0.0193178	0.310305	0.0110366	0.080059	0.00292752	21.5893
890	M01358	stearate (18:0)	Known	Lipid	7803	rs216283	A	C	0.008	0.4171	0.0017	2.631e-06	Allergic conjunctivitis	377277	A	C	0.00773957	0.450278	0.0102134	0.448578	0.00300188	22.1393
891	M01358	stearate (18:0)	Known	Lipid	7803	rs2280248	A	G	-0.0077	0.4808	0.0017	5.545e-06	Allergic conjunctivitis	377277	A	G	-0.00752307	0.547147	0.0102338	0.462264	0.00278158	20.51
892	M01358	stearate (18:0)	Known	Lipid	7803	rs2489020	T	C	-0.0081	0.5262	0.0017	2.3e-06	Allergic conjunctivitis	377277	T	C	0.00410684	0.476011	0.0101748	0.686486	0.00307717	22.6962
893	M01358	stearate (18:0)	Known	Lipid	7803	rs281216	T	G	0.0149	0.9187	0.0033	8.264e-06	Allergic conjunctivitis	377277	T	G	0.0248238	0.887709	0.0161745	0.124846	0.00276414	20.381
894	M01358	stearate (18:0)	Known	Lipid	7803	rs3087751	A	C	0.0078	0.423	0.0017	5.234e-06	Allergic conjunctivitis	377277	A	C	0.00353497	0.364565	0.010636	0.739617	0.00285409	21.0462
895	M01358	stearate (18:0)	Known	Lipid	7803	rs3748771	T	G	-0.0671	0.9877	0.0149	6.346e-06	Allergic conjunctivitis	377277	T	G	0.14983	0.994031	0.0661336	0.0234779	0.0113597	20.2572
896	M01358	stearate (18:0)	Known	Lipid	7803	rs3793900	A	C	-0.0078	0.6337	0.0017	5.733e-06	Allergic conjunctivitis	377277	A	C	-0.0148824	0.712848	0.0112665	0.186522	0.00285409	21.0462
897	M01358	stearate (18:0)	Known	Lipid	7803	rs3863373	A	C	-0.008	0.3335	0.0017	4.205e-06	Allergic conjunctivitis	377277	A	C	7.9081e-05	0.350262	0.0106444	0.994072	0.00300188	22.1393
898	M01358	stearate (18:0)	Known	Lipid	7803	rs4420815	A	G	-0.014	0.143	0.003	3.061e-06	Allergic conjunctivitis	377277	A	G	-0.011493	0.186831	0.0130469	0.378373	0.00388073	21.77
899	M01358	stearate (18:0)	Known	Lipid	7803	rs4507103	A	G	0.0077	0.397	0.0017	6.893e-06	Allergic conjunctivitis	377277	A	G	0.000331196	0.41853	0.0103184	0.974394	0.00278158	20.51
900	M01358	stearate (18:0)	Known	Lipid	7803	rs4710948	A	G	-0.0085	0.3382	0.0017	6.939e-07	Allergic conjunctivitis	377277	A	G	-0.00378944	0.380583	0.0104645	0.717259	0.00338753	24.9932
901	M01358	stearate (18:0)	Known	Lipid	7803	rs4750059	C	G	-0.0134	0.7956	0.003	6.492e-06	Allergic conjunctivitis	377277	C	G	-0.00574173	0.712524	0.0113749	0.61372	0.00270525	19.9457
902	M01358	stearate (18:0)	Known	Lipid	7803	rs603424	A	G	0.0225	0.1835	0.0024	6.064e-21	Allergic conjunctivitis	377277	A	G	-0.0381296	0.116045	0.0160117	0.0172492	0.0118087	87.8667
903	M01358	stearate (18:0)	Known	Lipid	7803	rs6453594	A	G	-0.0108	0.2196	0.0024	7.008e-06	Allergic conjunctivitis	377277	A	G	0.0230483	0.195273	0.0127946	0.0716391	0.00274567	20.2445
904	M01358	stearate (18:0)	Known	Lipid	7803	rs6733405	A	G	-0.0082	0.3867	0.0017	2.415e-06	Allergic conjunctivitis	377277	A	G	0.00194351	0.459836	0.0101878	0.848706	0.00315337	23.2601
905	M01358	stearate (18:0)	Known	Lipid	7803	rs6883481	T	C	0.0077	0.4737	0.0017	6.17e-06	Allergic conjunctivitis	377277	T	C	0.00478293	0.60308	0.0104191	0.646194	0.00278158	20.51
906	M01358	stearate (18:0)	Known	Lipid	7803	rs727892	A	G	0.0083	0.5021	0.0017	8.15e-07	Allergic conjunctivitis	377277	A	G	-0.00451212	0.532063	0.010184	0.657723	0.0032305	23.8309
907	M01358	stearate (18:0)	Known	Lipid	7803	rs7583745	T	C	-0.0262	0.8839	0.0055	1.487e-06	Allergic conjunctivitis	377277	T	C	-0.008261	0.91989	0.0186932	0.658544	0.0126936	22.6665
908	M01358	stearate (18:0)	Known	Lipid	7803	rs7681360	A	G	0.0078	0.5825	0.0017	4.186e-06	Allergic conjunctivitis	377277	A	G	0.0003461	0.501437	0.010185	0.972892	0.00285409	21.0462
909	M01358	stearate (18:0)	Known	Lipid	7803	rs7996008	A	G	0.0079	0.2935	0.0017	5.685e-06	Allergic conjunctivitis	377277	A	G	0.0152446	0.337591	0.0107188	0.154959	0.00292752	21.5893
910	M01358	stearate (18:0)	Known	Lipid	7803	rs954820	A	G	0.0083	0.5619	0.0018	2.57e-06	Allergic conjunctivitis	377277	A	G	-0.00935475	0.582214	0.0103912	0.367982	0.00288254	21.2566
911	M01358	stearate (18:0)	Known	Lipid	7803	rs9568232	T	C	0.0126	0.1152	0.0028	5.056e-06	Allergic conjunctivitis	377277	T	C	0.0404727	0.0940207	0.0174096	0.0200863	0.00274567	20.2445
912	M01358	stearate (18:0)	Known	Lipid	7803	rs9809122	A	G	-0.0087	0.5295	0.0017	3.924e-07	Allergic conjunctivitis	377277	A	G	0.00407963	0.631561	0.0105798	0.69979	0.00354825	26.1832
913	M01359	oleate (18:1n9)	Known	Lipid	7768	rs10112003	A	G	0.019	0.0783	0.004	2.412e-06	Allergic conjunctivitis	377277	A	G	-0.000954473	0.0536003	0.022596	0.966307	0.00307158	22.5563
914	M01359	oleate (18:1n9)	Known	Lipid	7768	rs10242171	A	G	-0.0154	0.135	0.0033	4.315e-06	Allergic conjunctivitis	377277	A	G	-0.00726346	0.106651	0.0166164	0.662021	0.00296507	21.7718
915	M01359	oleate (18:1n9)	Known	Lipid	7768	rs10746614	A	G	-0.0114	0.2333	0.0025	4.049e-06	Allergic conjunctivitis	377277	A	G	-0.0143223	0.235313	0.011972	0.231572	0.00283145	20.7879
916	M01359	oleate (18:1n9)	Known	Lipid	7768	rs11118120	A	C	-0.0142	0.8514	0.0031	6.009e-06	Allergic conjunctivitis	377277	A	C	-0.00277117	0.799775	0.0127389	0.827791	0.00285708	20.9766
917	M01359	oleate (18:1n9)	Known	Lipid	7768	rs11133892	A	G	0.012	0.4423	0.0023	2.648e-07	Allergic conjunctivitis	377277	A	G	0.00575548	0.430291	0.0102807	0.575591	0.00370345	27.2137
918	M01359	oleate (18:1n9)	Known	Lipid	7768	rs12451448	A	G	-0.0116	0.2677	0.0025	2.298e-06	Allergic conjunctivitis	377277	A	G	-0.0026619	0.253738	0.0116642	0.819482	0.00293138	21.5237
919	M01359	oleate (18:1n9)	Known	Lipid	7768	rs13019537	C	G	0.0157	0.841	0.0032	7.521e-07	Allergic conjunctivitis	377277	C	G	0.0267403	0.865055	0.0149557	0.0737802	0.00327631	24.0647
920	M01359	oleate (18:1n9)	Known	Lipid	7768	rs1348656	T	C	-0.0172	0.7976	0.003	1.058e-08	Allergic conjunctivitis	377277	T	C	0.015259	0.815246	0.0130807	0.243401	0.00446869	32.8621
921	M01359	oleate (18:1n9)	Known	Lipid	7768	rs17495226	A	G	0.0216	0.0566	0.0047	5.667e-06	Allergic conjunctivitis	377277	A	G	-0.00451337	0.0365771	0.0271456	0.867948	0.00287589	21.1151
922	M01359	oleate (18:1n9)	Known	Lipid	7768	rs1922578	A	G	-0.0391	0.9821	0.0088	9.363e-06	Allergic conjunctivitis	377277	A	G	0.0315538	0.980015	0.0362116	0.383551	0.00268862	19.7365
923	M01359	oleate (18:1n9)	Known	Lipid	7768	rs2017823	A	G	0.0142	0.841	0.0031	4.849e-06	Allergic conjunctivitis	377277	A	G	0.000160194	0.838013	0.0138032	0.99074	0.00285708	20.9766
924	M01359	oleate (18:1n9)	Known	Lipid	7768	rs35350	A	G	0.0376	0.9692	0.0083	5.443e-06	Allergic conjunctivitis	377277	A	G	0.00693846	0.979747	0.0366748	0.849945	0.00279457	20.5164
925	M01359	oleate (18:1n9)	Known	Lipid	7768	rs4287543	A	G	0.015	0.8771	0.0033	4.542e-06	Allergic conjunctivitis	377277	A	G	-0.0142346	0.869056	0.0150943	0.345661	0.00281347	20.6555
926	M01359	oleate (18:1n9)	Known	Lipid	7768	rs4353846	T	C	-0.0112	0.5643	0.0023	1.7e-06	Allergic conjunctivitis	377277	T	C	-0.00931641	0.449518	0.01025	0.363396	0.00322766	23.7062
927	M01359	oleate (18:1n9)	Known	Lipid	7768	rs4573205	T	G	-0.0146	0.8698	0.0033	8.717e-06	Allergic conjunctivitis	377277	T	G	0.0246563	0.882428	0.0158476	0.119746	0.00266581	19.5686
928	M01359	oleate (18:1n9)	Known	Lipid	7768	rs4654501	A	G	0.011	0.7667	0.0025	7.407e-06	Allergic conjunctivitis	377277	A	G	-0.00740721	0.8324	0.0135731	0.585255	0.00263675	19.3547
929	M01359	oleate (18:1n9)	Known	Lipid	7768	rs6453591	A	T	0.0133	0.771	0.0025	8.55e-08	Allergic conjunctivitis	377277	A	T	-0.0230485	0.804727	0.0127946	0.0716358	0.00384998	28.2947
930	M01359	oleate (18:1n9)	Known	Lipid	7768	rs7898173	A	G	-0.0138	0.1431	0.0031	8.957e-06	Allergic conjunctivitis	377277	A	G	0.00185692	0.191953	0.0129886	0.886317	0.00269881	19.8114
931	M01359	oleate (18:1n9)	Known	Lipid	7768	rs7951538	C	G	-0.0107	0.7061	0.0024	8.092e-06	Allergic conjunctivitis	377277	C	G	0.00676819	0.748967	0.0117789	0.565558	0.00270694	19.8713
932	M01359	oleate (18:1n9)	Known	Lipid	7768	rs9861865	C	G	-0.0107	0.3196	0.0024	8.06e-06	Allergic conjunctivitis	377277	C	G	-0.0126286	0.373131	0.0104908	0.228672	0.00270694	19.8713
933	M01361	pentadecanoate (15:0)	Known	Lipid	7502	rs10509840	A	G	-0.0119	0.6879	0.0026	4.225e-06	Allergic conjunctivitis	377277	A	G	-0.0140037	0.706799	0.0112011	0.211223	0.00295714	20.9423
934	M01361	pentadecanoate (15:0)	Known	Lipid	7502	rs11036893	T	C	-0.013	0.3592	0.0025	3.005e-07	Allergic conjunctivitis	377277	T	C	0.0150274	0.296051	0.0111284	0.176899	0.0038138	27.0323
935	M01361	pentadecanoate (15:0)	Known	Lipid	7502	rs11245200	T	C	0.018	0.1119	0.004	8.941e-06	Allergic conjunctivitis	377277	T	C	0.0106664	0.134817	0.0149011	0.474109	0.00285886	20.2443
936	M01361	pentadecanoate (15:0)	Known	Lipid	7502	rs11791164	T	G	0.0196	0.0803	0.0043	4.345e-06	Allergic conjunctivitis	377277	T	G	-0.00993142	0.0778751	0.0189371	0.599971	0.00293299	20.7708
937	M01361	pentadecanoate (15:0)	Known	Lipid	7502	rs16830012	T	G	-0.0328	0.9719	0.0073	7.407e-06	Allergic conjunctivitis	377277	T	G	-0.00632571	0.935278	0.0207193	0.760134	0.00285019	20.1827
938	M01361	pentadecanoate (15:0)	Known	Lipid	7502	rs17056226	T	G	0.0153	0.1416	0.0034	7.065e-06	Allergic conjunctivitis	377277	T	G	-0.0113209	0.0857296	0.0182185	0.534338	0.00285886	20.2443
939	M01361	pentadecanoate (15:0)	Known	Lipid	7502	rs17385848	A	G	0.0122	0.6443	0.0025	1.162e-06	Allergic conjunctivitis	377277	A	G	-0.00924835	0.730207	0.0115138	0.421837	0.00336038	23.8077
940	M01361	pentadecanoate (15:0)	Known	Lipid	7502	rs17773390	A	G	0.0123	0.2915	0.0026	3.254e-06	Allergic conjunctivitis	377277	A	G	-0.00802802	0.346401	0.0106837	0.452397	0.00315864	22.3738
941	M01361	pentadecanoate (15:0)	Known	Lipid	7502	rs3135095	A	G	-0.0117	0.2993	0.0025	3.918e-06	Allergic conjunctivitis	377277	A	G	-0.0115487	0.348549	0.0106685	0.279031	0.00309142	21.8962
942	M01361	pentadecanoate (15:0)	Known	Lipid	7502	rs3900774	T	G	0.061	0.988	0.013	2.701e-06	Allergic conjunctivitis	377277	T	G	0.0124646	0.978482	0.0350707	0.722279	0.00408871	22.0095
943	M01361	pentadecanoate (15:0)	Known	Lipid	7502	rs4960640	T	C	-0.0285	0.9667	0.0064	9.695e-06	Allergic conjunctivitis	377277	T	C	0.00246379	0.935204	0.0206773	0.905153	0.00279977	19.8247
944	M01361	pentadecanoate (15:0)	Known	Lipid	7502	rs6471261	T	G	0.0115	0.2806	0.0025	6.164e-06	Allergic conjunctivitis	377277	T	G	-0.00512865	0.31143	0.0109508	0.639546	0.00298695	21.154
945	M01361	pentadecanoate (15:0)	Known	Lipid	7502	rs6472299	A	G	-0.0149	0.8381	0.0033	7.866e-06	Allergic conjunctivitis	377277	A	G	0.00427467	0.782221	0.0123444	0.72913	0.00287809	20.3808
946	M01361	pentadecanoate (15:0)	Known	Lipid	7502	rs6783294	A	G	-0.0213	0.4281	0.0045	2.41e-06	Allergic conjunctivitis	377277	A	G	0.00141307	0.462242	0.0101687	0.889479	0.0130077	22.3781
947	M01361	pentadecanoate (15:0)	Known	Lipid	7502	rs6887589	A	G	-0.0142	0.7787	0.0026	4.33e-08	Allergic conjunctivitis	377277	A	G	-0.0260073	0.785285	0.0123563	0.0353102	0.00420543	29.82
948	M01361	pentadecanoate (15:0)	Known	Lipid	7502	rs7710912	A	G	-0.0189	0.0728	0.0042	8.302e-06	Allergic conjunctivitis	377277	A	G	-0.0152203	0.108931	0.0163267	0.351216	0.00285886	20.2443
949	M01361	pentadecanoate (15:0)	Known	Lipid	7502	rs7791503	T	C	0.0126	0.269	0.0026	9.648e-07	Allergic conjunctivitis	377277	T	C	0.00347959	0.398779	0.0104291	0.738651	0.00331408	23.4786
950	M01361	pentadecanoate (15:0)	Known	Lipid	7502	rs8098317	T	G	-0.0119	0.7857	0.0026	6.643e-06	Allergic conjunctivitis	377277	T	G	-0.00487398	0.753181	0.0118056	0.679712	0.00295714	20.9423
951	M01361	pentadecanoate (15:0)	Known	Lipid	7502	rs961959	A	C	-0.0121	0.1925	0.0027	5.262e-06	Allergic conjunctivitis	377277	A	C	-0.0149601	0.224797	0.012166	0.218825	0.00283544	20.078
952	M01365	myristate (14:0)	Known	Lipid	7811	rs10005295	A	G	-0.0634	0.0267	0.0136	3.398e-06	Allergic conjunctivitis	377277	A	G	0.0132854	0.042871	0.0250356	0.595653	0.0121426	21.7075
953	M01365	myristate (14:0)	Known	Lipid	7811	rs10164158	A	G	0.0229	0.0577	0.005	4.179e-06	Allergic conjunctivitis	377277	A	G	-0.0315006	0.0761909	0.0192819	0.102325	0.00284118	20.9707
954	M01365	myristate (14:0)	Known	Lipid	7811	rs10831497	A	G	0.0126	0.2209	0.0028	4.968e-06	Allergic conjunctivitis	377277	A	G	-0.0223748	0.260098	0.0115848	0.0534343	0.00274307	20.2445
955	M01365	myristate (14:0)	Known	Lipid	7811	rs11118120	A	C	-0.0175	0.8534	0.0033	1.709e-07	Allergic conjunctivitis	377277	A	C	-0.00277117	0.799775	0.0127389	0.827791	0.00380537	28.1145
956	M01365	myristate (14:0)	Known	Lipid	7811	rs12250605	T	C	0.0122	0.751	0.0026	2.015e-06	Allergic conjunctivitis	377277	T	C	0.0209585	0.59354	0.0104369	0.0446324	0.00298181	22.0118
957	M01365	myristate (14:0)	Known	Lipid	7811	rs12426539	T	C	0.0405	0.0306	0.0091	9.311e-06	Allergic conjunctivitis	377277	T	C	-0.00774701	0.0284926	0.0315265	0.805891	0.00268327	19.802
958	M01365	myristate (14:0)	Known	Lipid	7811	rs12967799	A	C	0.0193	0.0794	0.0043	6.129e-06	Allergic conjunctivitis	377277	A	C	0.0315886	0.0537813	0.0226352	0.162848	0.00272895	20.14
959	M01365	myristate (14:0)	Known	Lipid	7811	rs13393013	A	G	0.0415	0.0218	0.0085	1.075e-06	Allergic conjunctivitis	377277	A	G	-0.00297581	0.0341712	0.0278241	0.914828	0.00322744	23.8309
960	M01365	myristate (14:0)	Known	Lipid	7811	rs17155949	T	C	0.0698	0.9746	0.0153	4.752e-06	Allergic conjunctivitis	377277	T	C	0.0215514	0.965466	0.0278266	0.438642	0.0116349	20.7891
961	M01365	myristate (14:0)	Known	Lipid	7811	rs1936396	A	G	-0.0118	0.2253	0.0026	5.67e-06	Allergic conjunctivitis	377277	A	G	-0.00328738	0.227556	0.0121387	0.786529	0.00279003	20.592
962	M01365	myristate (14:0)	Known	Lipid	7811	rs314241	T	C	-0.0114	0.4625	0.0025	5.249e-06	Allergic conjunctivitis	377277	T	C	-0.0178253	0.511007	0.0102876	0.0831496	0.00281649	20.788
963	M01365	myristate (14:0)	Known	Lipid	7811	rs35350	A	G	0.0397	0.9722	0.0089	8.097e-06	Allergic conjunctivitis	377277	A	G	0.00693846	0.979747	0.0366748	0.849945	0.00269546	19.8922
964	M01365	myristate (14:0)	Known	Lipid	7811	rs3759526	T	C	-0.0209	0.0806	0.0043	8.927e-07	Allergic conjunctivitis	377277	T	C	-0.00367623	0.0908775	0.0176984	0.835451	0.00319866	23.6177
965	M01365	myristate (14:0)	Known	Lipid	7811	rs4109037	A	T	0.0162	0.146	0.0033	9.489e-07	Allergic conjunctivitis	377277	A	T	0.00039325	0.10737	0.0164706	0.980952	0.00326277	24.0926
966	M01365	myristate (14:0)	Known	Lipid	7811	rs4420815	A	G	-0.019	0.143	0.004	2.034e-06	Allergic conjunctivitis	377277	A	G	-0.011493	0.186831	0.0130469	0.378373	0.00401714	22.5544
967	M01365	myristate (14:0)	Known	Lipid	7811	rs453612	T	C	0.0114	0.3549	0.0025	5.854e-06	Allergic conjunctivitis	377277	T	C	0.00798259	0.410088	0.0103548	0.440761	0.00281649	20.788
968	M01365	myristate (14:0)	Known	Lipid	7811	rs4710948	A	G	-0.0115	0.3383	0.0025	4.85e-06	Allergic conjunctivitis	377277	A	G	-0.00378944	0.380583	0.0104645	0.717259	0.00286598	21.1543
969	M01365	myristate (14:0)	Known	Lipid	7811	rs603424	A	G	0.0162	0.1832	0.0032	5.756e-07	Allergic conjunctivitis	377277	A	G	-0.0381296	0.116045	0.0160117	0.0172492	0.00346917	25.6219
970	M01365	myristate (14:0)	Known	Lipid	7811	rs6467872	A	C	0.0114	0.6087	0.0025	5.639e-06	Allergic conjunctivitis	377277	A	C	0.0292194	0.574794	0.0103233	0.00464858	0.00281649	20.788
971	M01365	myristate (14:0)	Known	Lipid	7811	rs6665988	A	C	-0.0115	0.7127	0.0026	9.113e-06	Allergic conjunctivitis	377277	A	C	0.00420149	0.632801	0.0105726	0.691076	0.00265033	19.5583
972	M01365	myristate (14:0)	Known	Lipid	7811	rs670365	A	G	0.039	0.0903	0.0088	9.48e-06	Allergic conjunctivitis	377277	A	G	-0.0102125	0.0942504	0.0174539	0.558471	0.0109871	19.6188
973	M01365	myristate (14:0)	Known	Lipid	7811	rs7016645	T	C	-0.0117	0.253	0.0026	8.442e-06	Allergic conjunctivitis	377277	T	C	-0.00888095	0.211545	0.012468	0.47628	0.00274307	20.2445
974	M01365	myristate (14:0)	Known	Lipid	7811	rs7796330	T	C	0.0116	0.2727	0.0026	7.927e-06	Allergic conjunctivitis	377277	T	C	-0.0136553	0.289422	0.0112151	0.223382	0.0026965	19.8999
975	M01444	pipecolate	Known	Amino acid	7792	rs11184997	A	T	0.0179	0.2894	0.0039	6.013e-06	Allergic conjunctivitis	377277	A	T	0.00613774	0.279656	0.0113469	0.588563	0.00285984	21.06
976	M01444	pipecolate	Known	Amino acid	7792	rs11718405	T	C	0.0216	0.8358	0.0048	8.433e-06	Allergic conjunctivitis	377277	T	C	-0.0129914	0.854153	0.0143875	0.366546	0.0027494	20.2445
977	M01444	pipecolate	Known	Amino acid	7792	rs12725284	T	C	0.0315	0.1606	0.0056	1.72e-08	Allergic conjunctivitis	377277	T	C	-0.00536532	0.1924	0.0129071	0.677638	0.0042893	31.632
978	M01444	pipecolate	Known	Amino acid	7792	rs1476414	C	G	0.0397	0.0535	0.0081	9.299e-07	Allergic conjunctivitis	377277	C	G	0.00948599	0.0798884	0.018834	0.614497	0.00325988	24.0156
979	M01444	pipecolate	Known	Amino acid	7792	rs3010320	A	T	-0.0205	0.232	0.0042	1.001e-06	Allergic conjunctivitis	377277	A	T	0.00400195	0.199267	0.0127185	0.753023	0.00323304	23.8172
980	M01444	pipecolate	Known	Amino acid	7792	rs35421463	A	G	0.0277	0.4033	0.006	4.148e-06	Allergic conjunctivitis	377277	A	G	-0.0215837	0.400062	0.0103551	0.0371287	0.0120123	21.2893
981	M01444	pipecolate	Known	Amino acid	7792	rs3915237	T	G	-0.0182	0.7005	0.004	5.519e-06	Allergic conjunctivitis	377277	T	G	-0.0116871	0.715992	0.0113822	0.30452	0.00281066	20.6969
982	M01444	pipecolate	Known	Amino acid	7792	rs4443239	T	G	0.031	0.7453	0.0069	7.58e-06	Allergic conjunctivitis	377277	T	G	-0.021397	0.834899	0.0136913	0.118095	0.0113834	20.1618
983	M01444	pipecolate	Known	Amino acid	7792	rs4590377	T	C	-0.0178	0.7362	0.004	8.786e-06	Allergic conjunctivitis	377277	T	C	-0.00708885	0.710581	0.0112205	0.527533	0.0026888	19.7971
984	M01444	pipecolate	Known	Amino acid	7792	rs4717457	A	C	0.0233	0.1392	0.0052	6.802e-06	Allergic conjunctivitis	377277	A	C	-0.00507442	0.113962	0.0159728	0.75072	0.00272601	20.0718
985	M01444	pipecolate	Known	Amino acid	7792	rs6497209	A	G	0.019	0.2139	0.0042	4.779e-06	Allergic conjunctivitis	377277	A	G	-0.00754143	0.247669	0.0117528	0.521087	0.00277849	20.4593
986	M01444	pipecolate	Known	Amino acid	7792	rs699474	C	G	0.1282	0.0134	0.0264	1.158e-06	Allergic conjunctivitis	377277	C	G	-0.0957417	0.002526	0.103621	0.355508	0.0132734	23.5544
987	M01444	pipecolate	Known	Amino acid	7792	rs7561932	T	C	0.0184	0.7721	0.0042	9.551e-06	Allergic conjunctivitis	377277	T	C	0.00877002	0.822098	0.0132791	0.508973	0.00260623	19.1875
988	M01444	pipecolate	Known	Amino acid	7792	rs7871735	T	G	0.0184	0.2953	0.004	3.395e-06	Allergic conjunctivitis	377277	T	G	0.0139197	0.317237	0.0109127	0.202115	0.0028726	21.1542
989	M01444	pipecolate	Known	Amino acid	7792	rs9295427	A	G	0.0356	0.9408	0.0077	3.808e-06	Allergic conjunctivitis	377277	A	G	-0.0486766	0.921945	0.0190054	0.0104311	0.00290178	21.3698
990	M01444	pipecolate	Known	Amino acid	7792	rs9460045	T	C	-0.0529	0.9224	0.0119	8.911e-06	Allergic conjunctivitis	377277	T	C	0.0206546	0.891667	0.016233	0.203237	0.0111472	19.7388
991	M01493	ornithine	Known	Amino acid	7746	rs10497426	T	C	0.012	0.8064	0.0026	4.466e-06	Allergic conjunctivitis	377277	T	C	0.00249123	0.855291	0.0145634	0.864176	0.00290678	21.2959
992	M01493	ornithine	Known	Amino acid	7746	rs10900040	T	C	-0.0144	0.8351	0.0031	3.401e-06	Allergic conjunctivitis	377277	T	C	0.0317296	0.777005	0.0122956	0.00986393	0.0029443	21.5716
993	M01493	ornithine	Known	Amino acid	7746	rs10945970	T	C	-0.011	0.3103	0.0025	7.379e-06	Allergic conjunctivitis	377277	T	C	-0.00568428	0.338062	0.0107511	0.597002	0.00264251	19.3547
994	M01493	ornithine	Known	Amino acid	7746	rs11701867	A	C	-0.0136	0.1761	0.0027	2.753e-07	Allergic conjunctivitis	377277	A	C	-0.00455202	0.189521	0.0129728	0.725671	0.00346024	25.3648
995	M01493	ornithine	Known	Amino acid	7746	rs1192521	A	T	-0.0163	0.7755	0.0031	1.402e-07	Allergic conjunctivitis	377277	A	T	-0.00187506	0.760829	0.0119389	0.875202	0.0037694	27.6397
996	M01493	ornithine	Known	Amino acid	7746	rs12300345	A	T	-0.0151	0.132	0.0034	7.452e-06	Allergic conjunctivitis	377277	A	T	-0.0273783	0.163505	0.0138243	0.0476519	0.00269207	19.7186
997	M01493	ornithine	Known	Amino acid	7746	rs13424082	A	G	-0.0125	0.1735	0.0026	1.799e-06	Allergic conjunctivitis	377277	A	G	-0.00241275	0.176936	0.0133687	0.856778	0.00315328	23.1076
998	M01493	ornithine	Known	Amino acid	7746	rs2351725	A	T	-0.0119	0.7947	0.0026	5.841e-06	Allergic conjunctivitis	377277	A	T	0.0249806	0.821808	0.0133135	0.0606094	0.00285868	20.9425
999	M01493	ornithine	Known	Amino acid	7746	rs4764034	A	G	-0.011	0.6869	0.0024	7.669e-06	Allergic conjunctivitis	377277	A	G	-0.00527289	0.742099	0.0116394	0.650534	0.00286667	21.0012
1000	M01493	ornithine	Known	Amino acid	7746	rs4812400	A	T	0.0178	0.9092	0.0039	4.893e-06	Allergic conjunctivitis	377277	A	T	0.0196031	0.923686	0.0192238	0.307858	0.00284273	20.8253
1001	M01493	ornithine	Known	Amino acid	7746	rs6975921	A	G	0.0343	0.9095	0.0071	1.246e-06	Allergic conjunctivitis	377277	A	G	0.00697845	0.897197	0.016745	0.676862	0.013043	23.312
1002	M01494	5-oxoproline	Known	Amino acid	7802	rs1001210	T	C	-0.0106	0.8353	0.0023	3.798e-06	Allergic conjunctivitis	377277	T	C	0.00442473	0.865975	0.0149729	0.7676	0.00287992	21.2343
1003	M01494	5-oxoproline	Known	Amino acid	7802	rs10853533	A	C	0.0103	0.8743	0.0023	6.086e-06	Allergic conjunctivitis	377277	A	C	0.00388634	0.875577	0.0154053	0.80083	0.00271965	20.0494
1004	M01494	5-oxoproline	Known	Amino acid	7802	rs10890517	T	C	-0.0197	0.0433	0.0043	3.448e-06	Allergic conjunctivitis	377277	T	C	-0.00383707	0.032013	0.0289307	0.894486	0.002846	20.9835
1005	M01494	5-oxoproline	Known	Amino acid	7802	rs11582143	C	G	-0.0112	0.1443	0.0023	9.315e-07	Allergic conjunctivitis	377277	C	G	-0.0112795	0.0974959	0.0171723	0.511281	0.00321409	23.7062
1006	M01494	5-oxoproline	Known	Amino acid	7802	rs12143589	A	G	0.0118	0.1428	0.0023	3.381e-07	Allergic conjunctivitis	377277	A	G	-0.00531712	0.186788	0.0130144	0.682864	0.00356642	26.3142
1007	M01494	5-oxoproline	Known	Amino acid	7802	rs12294182	T	C	0.014	0.0987	0.0029	1.071e-06	Allergic conjunctivitis	377277	T	C	0.000418791	0.225297	0.0121911	0.972596	0.00315909	23.2993
1008	M01494	5-oxoproline	Known	Amino acid	7802	rs12550729	T	C	0.0637	0.9233	0.0029	5.97e-110	Allergic conjunctivitis	377277	T	C	-0.00608725	0.925611	0.0194323	0.754088	0.0615689	482.353
1009	M01494	5-oxoproline	Known	Amino acid	7802	rs12611788	T	C	-0.007	0.6267	0.0015	5.507e-06	Allergic conjunctivitis	377277	T	C	0.00440044	0.604804	0.0103747	0.671455	0.00295261	21.7719
1010	M01494	5-oxoproline	Known	Amino acid	7802	rs13013224	C	G	0.0113	0.1794	0.0023	7.044e-07	Allergic conjunctivitis	377277	C	G	0.00926885	0.220087	0.0123366	0.452454	0.00327156	24.1314
1011	M01494	5-oxoproline	Known	Amino acid	7802	rs13159409	T	G	-0.0148	0.0652	0.0032	2.741e-06	Allergic conjunctivitis	377277	T	G	0.00146172	0.0557042	0.0223287	0.947805	0.00290027	21.3848
1012	M01494	5-oxoproline	Known	Amino acid	7802	rs1578743	A	C	0.0075	0.6068	0.0016	1.7e-06	Allergic conjunctivitis	377277	A	C	0.0050289	0.643979	0.0106495	0.636771	0.00297895	21.9667
1013	M01494	5-oxoproline	Known	Amino acid	7802	rs2068157	T	C	0.0137	0.9144	0.0031	8.989e-06	Allergic conjunctivitis	377277	T	C	0.0154349	0.913632	0.0181327	0.39465	0.00264876	19.5254
1014	M01494	5-oxoproline	Known	Amino acid	7802	rs2115151	A	T	0.0103	0.8627	0.0022	3.752e-06	Allergic conjunctivitis	377277	A	T	-0.0432345	0.916359	0.018427	0.0189631	0.00297175	21.9135
1015	M01494	5-oxoproline	Known	Amino acid	7802	rs2592916	T	C	-0.0123	0.1013	0.0027	6.554e-06	Allergic conjunctivitis	377277	T	C	-0.0295207	0.0922412	0.0175805	0.0931194	0.00281407	20.7474
1016	M01494	5-oxoproline	Known	Amino acid	7802	rs306676	A	G	0.0112	0.1304	0.0024	2.484e-06	Allergic conjunctivitis	377277	A	G	0.0072944	0.138913	0.0147366	0.620609	0.00295261	21.7719
1017	M01494	5-oxoproline	Known	Amino acid	7802	rs4646693	T	C	-0.009	0.435	0.002	6.795e-06	Allergic conjunctivitis	377277	T	C	0.00901254	0.384639	0.0104938	0.390427	0.00360818	20.2428
1018	M01494	5-oxoproline	Known	Amino acid	7802	rs5764925	A	G	-0.016	0.0772	0.0031	1.906e-07	Allergic conjunctivitis	377277	A	G	-0.00248481	0.111919	0.0160944	0.877303	0.0036093	26.6317
1019	M01494	5-oxoproline	Known	Amino acid	7802	rs7561255	A	G	-0.0072	0.7086	0.0016	4.719e-06	Allergic conjunctivitis	377277	A	G	-0.006561	0.657269	0.0107159	0.54036	0.00274604	20.2445
1020	M01494	5-oxoproline	Known	Amino acid	7802	rs764206	A	G	0.0071	0.6546	0.0015	4.581e-06	Allergic conjunctivitis	377277	A	G	0.00990422	0.685416	0.0109535	0.365888	0.00303731	22.3984
1021	M01494	5-oxoproline	Known	Amino acid	7802	rs7973508	A	G	-0.0073	0.2831	0.0016	5.403e-06	Allergic conjunctivitis	377277	A	G	-0.00685749	0.351432	0.0106073	0.517965	0.00282263	20.8107
1022	M01494	5-oxoproline	Known	Amino acid	7802	rs9460424	T	G	-0.0097	0.8437	0.0022	9.164e-06	Allergic conjunctivitis	377277	T	G	-0.0111188	0.802384	0.0127421	0.382879	0.0026365	19.4348
1023	M01494	5-oxoproline	Known	Amino acid	7802	rs9964014	T	C	-0.0132	0.1115	0.0025	1.796e-07	Allergic conjunctivitis	377277	T	C	0.00482293	0.131646	0.0150258	0.748228	0.0037766	27.8708
1024	M01494	5-oxoproline	Known	Amino acid	7802	rs9987070	C	G	-0.028	0.9808	0.0059	2.432e-06	Allergic conjunctivitis	377277	C	G	0.00660329	0.947656	0.0228347	0.772446	0.00305324	22.5161
1025	M01508	pantothenate	Known	Cofactors and vitamins	7604	rs10919047	A	C	0.0176	0.1408	0.0035	6.751e-07	Allergic conjunctivitis	377277	A	C	0.00799722	0.093655	0.0175069	0.647811	0.00351921	25.2795
1026	M01508	pantothenate	Known	Cofactors and vitamins	7604	rs11719633	A	G	-0.0206	0.0945	0.0044	3.012e-06	Allergic conjunctivitis	377277	A	G	-0.0237167	0.0625125	0.0210765	0.260476	0.00305203	21.9133
1027	M01508	pantothenate	Known	Cofactors and vitamins	7604	rs12544560	A	G	0.0164	0.148	0.0035	3.318e-06	Allergic conjunctivitis	377277	A	G	0.0130051	0.0940347	0.017463	0.456438	0.00305709	21.9498
1028	M01508	pantothenate	Known	Cofactors and vitamins	7604	rs13212846	A	C	-0.0241	0.9252	0.0052	2.882e-06	Allergic conjunctivitis	377277	A	C	-0.0112494	0.958412	0.0253377	0.657058	0.00299098	21.4737
1029	M01508	pantothenate	Known	Cofactors and vitamins	7604	rs1350858	A	C	0.0152	0.1783	0.0034	8.213e-06	Allergic conjunctivitis	377277	A	C	0.00915146	0.141777	0.0146218	0.531394	0.00278359	19.9806
1030	M01508	pantothenate	Known	Cofactors and vitamins	7604	rs1395	A	G	0.0172	0.7034	0.0027	8.138e-11	Allergic conjunctivitis	377277	A	G	0.0174792	0.702155	0.0111099	0.11565	0.00563588	40.5703
1031	M01508	pantothenate	Known	Cofactors and vitamins	7604	rs17049936	T	C	-0.0187	0.8912	0.0042	9.584e-06	Allergic conjunctivitis	377277	T	C	-0.0335198	0.827238	0.0134264	0.0125404	0.00276103	19.8182
1032	M01508	pantothenate	Known	Cofactors and vitamins	7604	rs17082600	T	C	0.0476	0.0193	0.0094	4.082e-07	Allergic conjunctivitis	377277	T	C	-0.0787714	0.00764173	0.0587725	0.180155	0.00356856	25.6352
1033	M01508	pantothenate	Known	Cofactors and vitamins	7604	rs17751805	A	G	0.0628	0.9645	0.0135	3.399e-06	Allergic conjunctivitis	377277	A	G	0.00793753	0.95815	0.0255691	0.75623	0.0129452	21.6135
1034	M01508	pantothenate	Known	Cofactors and vitamins	7604	rs1975271	T	C	0.0116	0.5872	0.0026	8.682e-06	Allergic conjunctivitis	377277	T	C	-0.00605353	0.58362	0.0102908	0.556365	0.00277237	19.8998
1035	M01508	pantothenate	Known	Cofactors and vitamins	7604	rs2173615	T	G	0.0125	0.3153	0.0026	1.693e-06	Allergic conjunctivitis	377277	T	G	-0.0142993	0.392566	0.0104091	0.169524	0.00321781	23.1074
1036	M01508	pantothenate	Known	Cofactors and vitamins	7604	rs2526477	A	G	-0.012	0.609	0.0026	2.988e-06	Allergic conjunctivitis	377277	A	G	0.0107304	0.519792	0.0101761	0.291669	0.00296628	21.2958
1037	M01508	pantothenate	Known	Cofactors and vitamins	7604	rs2967437	A	G	-0.0126	0.6902	0.0027	1.879e-06	Allergic conjunctivitis	377277	A	G	0.0101318	0.701937	0.0111193	0.362192	0.00303237	21.7717
1038	M01508	pantothenate	Known	Cofactors and vitamins	7604	rs3949865	C	G	-0.0115	0.6187	0.0026	9.491e-06	Allergic conjunctivitis	377277	C	G	0.0190698	0.638875	0.0105934	0.0718373	0.0027249	19.5581
1039	M01508	pantothenate	Known	Cofactors and vitamins	7604	rs4269521	A	G	0.0168	0.8431	0.0034	1.034e-06	Allergic conjunctivitis	377277	A	G	0.0209137	0.829688	0.0136684	0.125998	0.00339836	24.4084
1040	M01508	pantothenate	Known	Cofactors and vitamins	7604	rs4746017	A	C	-0.0122	0.713	0.0027	5.098e-06	Allergic conjunctivitis	377277	A	C	-0.0108555	0.761841	0.0119002	0.361654	0.00284343	20.4113
1041	M01508	pantothenate	Known	Cofactors and vitamins	7604	rs6034318	A	G	0.1083	0.013	0.0236	4.518e-06	Allergic conjunctivitis	377277	A	G	-0.0135235	0.0292696	0.0304022	0.656449	0.012602	21.0332
1042	M01508	pantothenate	Known	Cofactors and vitamins	7604	rs6078500	T	C	-0.0118	0.5117	0.0026	4.468e-06	Allergic conjunctivitis	377277	T	C	-0.025303	0.507615	0.0101566	0.0127283	0.00286851	20.5919
1043	M01508	pantothenate	Known	Cofactors and vitamins	7604	rs6774965	A	G	-0.0163	0.8582	0.0035	3.16e-06	Allergic conjunctivitis	377277	A	G	-0.029928	0.834981	0.0136915	0.0288244	0.00302004	21.6829
1044	M01508	pantothenate	Known	Cofactors and vitamins	7604	rs6848070	A	G	-0.0117	0.3521	0.0027	9.911e-06	Allergic conjunctivitis	377277	A	G	0.00654034	0.498232	0.0101824	0.520666	0.00261573	18.7725
1045	M01508	pantothenate	Known	Cofactors and vitamins	7604	rs7009776	T	C	-0.0268	0.3342	0.006	7.116e-06	Allergic conjunctivitis	377277	T	C	0.00128575	0.355071	0.0106827	0.904199	0.0119471	19.9269
1046	M01508	pantothenate	Known	Cofactors and vitamins	7604	rs7458704	T	G	-0.0544	0.984	0.0109	5.6e-07	Allergic conjunctivitis	377277	T	G	0.000418391	0.96288	0.0266157	0.987458	0.00346676	24.9014
1047	M01508	pantothenate	Known	Cofactors and vitamins	7604	rs7574257	T	C	0.0118	0.325	0.0026	7.764e-06	Allergic conjunctivitis	377277	T	C	0.00780267	0.360524	0.0106208	0.462548	0.00286851	20.5919
1048	M01508	pantothenate	Known	Cofactors and vitamins	7604	rs8065435	A	G	-0.0128	0.327	0.0028	5.034e-06	Allergic conjunctivitis	377277	A	G	-0.00999058	0.392668	0.0104026	0.336857	0.00291022	20.8921
1049	M01508	pantothenate	Known	Cofactors and vitamins	7604	rs9365106	A	G	-0.0117	0.6824	0.0026	8.055e-06	Allergic conjunctivitis	377277	A	G	0.0145254	0.587811	0.0103453	0.1603	0.00282024	20.2443
1050	M01515	salicylate	Known	Xenobiotics	2374	rs10205265	T	C	-0.0901	0.2056	0.0202	7.794e-06	Allergic conjunctivitis	377277	T	C	0.0325995	0.165993	0.0137325	0.0176015	0.00863169	19.8777
1051	M01515	salicylate	Known	Xenobiotics	2374	rs10402106	T	C	0.9529	0.0165	0.1924	7.348e-07	Allergic conjunctivitis	377277	T	C	-0.051512	0.027459	0.0311169	0.0978363	0.0484262	24.4275
1052	M01515	salicylate	Known	Xenobiotics	2374	rs10458721	A	G	-0.0786	0.609	0.0175	7.228e-06	Allergic conjunctivitis	377277	A	G	-0.00815865	0.564286	0.0102329	0.42528	0.00875116	20.1553
1053	M01515	salicylate	Known	Xenobiotics	2374	rs10471169	T	C	0.9362	0.0105	0.1854	4.427e-07	Allergic conjunctivitis	377277	T	C	0.0155952	0.0409771	0.0260086	0.548761	0.0502438	25.3929
1054	M01515	salicylate	Known	Xenobiotics	2374	rs10749553	A	G	-0.0868	0.3074	0.0194	7.554e-06	Allergic conjunctivitis	377277	A	G	-0.00115599	0.331212	0.0108056	0.914805	0.00868483	20.0012
1055	M01515	salicylate	Known	Xenobiotics	2374	rs10977627	T	C	0.8146	0.0168	0.1524	9.061e-08	Allergic conjunctivitis	377277	T	C	-0.0289107	0.0181218	0.0380934	0.447888	0.0559581	28.452
1056	M01515	salicylate	Known	Xenobiotics	2374	rs10984575	A	C	0.1144	0.1164	0.0257	8.271e-06	Allergic conjunctivitis	377277	A	C	0.0182031	0.144135	0.0144411	0.207488	0.00859706	19.7973
1057	M01515	salicylate	Known	Xenobiotics	2374	rs11256026	A	G	-0.2061	0.6357	0.0409	4.601e-07	Allergic conjunctivitis	377277	A	G	-0.011344	0.613304	0.010421	0.276345	0.0500455	25.2874
1058	M01515	salicylate	Known	Xenobiotics	2374	rs1164673	C	G	0.0754	0.3743	0.0168	7.267e-06	Allergic conjunctivitis	377277	C	G	-3.29058e-05	0.394171	0.0104122	0.997478	0.00873829	20.1254
1059	M01515	salicylate	Known	Xenobiotics	2374	rs12005082	A	T	0.1232	0.1814	0.0265	3.354e-06	Allergic conjunctivitis	377277	A	T	0.0153634	0.166762	0.0137337	0.263281	0.00937033	21.5948
1060	M01515	salicylate	Known	Xenobiotics	2374	rs12075728	T	G	-0.4196	0.9442	0.0922	5.394e-06	Allergic conjunctivitis	377277	T	G	0.00898091	0.881007	0.0156209	0.56534	0.0411994	20.6254
1061	M01515	salicylate	Known	Xenobiotics	2374	rs16832600	T	C	0.2205	0.0297	0.0469	2.579e-06	Allergic conjunctivitis	377277	T	C	-0.00199671	0.0298577	0.0301831	0.947256	0.00958086	22.0847
1062	M01515	salicylate	Known	Xenobiotics	2374	rs16862165	T	C	-0.413	0.99	0.089	3.477e-06	Allergic conjunctivitis	377277	T	C	-0.0252039	0.979524	0.0356811	0.479961	0.0118023	21.5099
1063	M01515	salicylate	Known	Xenobiotics	2374	rs17682068	A	G	-0.1299	0.9248	0.029	7.452e-06	Allergic conjunctivitis	377277	A	G	0.0181136	0.915359	0.0184286	0.325651	0.00870441	20.0467
1064	M01515	salicylate	Known	Xenobiotics	2374	rs400214	T	C	0.3258	0.0185	0.0723	6.599e-06	Allergic conjunctivitis	377277	T	C	0.00975554	0.056015	0.0219558	0.656807	0.0088084	20.2883
1065	M01515	salicylate	Known	Xenobiotics	2374	rs7701675	A	G	-0.7943	0.9839	0.1733	4.558e-06	Allergic conjunctivitis	377277	A	G	-0.034257	0.981509	0.0379294	0.366432	0.0417636	20.9202
1066	M01515	salicylate	Known	Xenobiotics	2374	rs8178289	A	C	-0.1064	0.8497	0.0233	5.095e-06	Allergic conjunctivitis	377277	A	C	0.005526	0.832021	0.0135832	0.684137	0.00904357	20.8349
1067	M01515	salicylate	Known	Xenobiotics	2374	rs9453415	A	G	0.374	0.011	0.083	6.605e-06	Allergic conjunctivitis	377277	A	G	-0.050012	0.0120346	0.0464104	0.281211	0.011136	20.2817
1068	M01558	4-acetamidobutanoate	Known	Amino acid	6930	rs10004130	A	G	0.009	0.581	0.002	6.795e-06	Allergic conjunctivitis	377277	A	G	0.0104126	0.597011	0.0104149	0.317421	0.00410314	20.2418
1069	M01558	4-acetamidobutanoate	Known	Amino acid	6930	rs10122824	T	G	0.0087	0.3503	0.0019	2.787e-06	Allergic conjunctivitis	377277	T	G	-0.000480248	0.354135	0.0106154	0.963915	0.00320398	20.9603
1070	M01558	4-acetamidobutanoate	Known	Amino acid	6930	rs10416031	A	G	0.0085	0.3202	0.0018	3.84e-06	Allergic conjunctivitis	377277	A	G	0.00688727	0.273345	0.0114448	0.54732	0.00340693	22.2925
1071	M01558	4-acetamidobutanoate	Known	Amino acid	6930	rs10496826	A	G	-0.008	0.2948	0.0018	7.767e-06	Allergic conjunctivitis	377277	A	G	-0.00157634	0.363132	0.0105891	0.88166	0.00301908	19.747
1072	M01558	4-acetamidobutanoate	Known	Amino acid	6930	rs11023380	A	G	0.0088	0.4591	0.0018	5.374e-07	Allergic conjunctivitis	377277	A	G	-0.00503109	0.595161	0.0103877	0.628149	0.00365077	23.8939
1073	M01558	4-acetamidobutanoate	Known	Amino acid	6930	rs1113643	T	C	0.0094	0.2769	0.0018	2.236e-07	Allergic conjunctivitis	377277	T	C	0.0192968	0.264463	0.0115719	0.0954048	0.00416343	27.2632
1074	M01558	4-acetamidobutanoate	Known	Amino acid	6930	rs11170032	T	C	-0.008	0.64	0.0018	7.178e-06	Allergic conjunctivitis	377277	T	C	-0.0178419	0.695823	0.0110649	0.106859	0.00301908	19.747
1075	M01558	4-acetamidobutanoate	Known	Amino acid	6930	rs11650615	C	G	0.0081	0.6907	0.0018	5.987e-06	Allergic conjunctivitis	377277	C	G	-0.0159454	0.658218	0.0106945	0.135962	0.00309479	20.2438
1076	M01558	4-acetamidobutanoate	Known	Amino acid	6930	rs1280717	A	G	0.0094	0.2512	0.0018	2.006e-07	Allergic conjunctivitis	377277	A	G	0.00228316	0.281529	0.0112659	0.8394	0.00416343	27.2632
1077	M01558	4-acetamidobutanoate	Known	Amino acid	6930	rs13164411	T	C	0.0082	0.7246	0.0018	5.334e-06	Allergic conjunctivitis	377277	T	C	0.0102506	0.770047	0.0120892	0.396485	0.00317143	20.7467
1078	M01558	4-acetamidobutanoate	Known	Amino acid	6930	rs1493031	T	C	0.0208	0.0434	0.0044	1.96e-06	Allergic conjunctivitis	377277	T	C	-0.0169265	0.0608058	0.0212404	0.425506	0.0034142	22.3403
1079	M01558	4-acetamidobutanoate	Known	Amino acid	6930	rs1538330	T	G	-0.0306	0.0213	0.0064	1.728e-06	Allergic conjunctivitis	377277	T	G	0.0418175	0.0168504	0.0399029	0.294646	0.00349234	22.8533
1080	M01558	4-acetamidobutanoate	Known	Amino acid	6930	rs1556880	T	C	0.0081	0.2976	0.0018	6.043e-06	Allergic conjunctivitis	377277	T	C	0.0168604	0.299157	0.011107	0.129016	0.00309479	20.2438
1081	M01558	4-acetamidobutanoate	Known	Amino acid	6930	rs1604290	A	C	-0.0079	0.3851	0.0018	8.13e-06	Allergic conjunctivitis	377277	A	C	0.000801551	0.451072	0.0102346	0.937575	0.00294429	19.2564
1082	M01558	4-acetamidobutanoate	Known	Amino acid	6930	rs164742	A	G	-0.0079	0.4697	0.0018	7.375e-06	Allergic conjunctivitis	377277	A	G	0.0165984	0.416598	0.0103392	0.108407	0.00294429	19.2564
1083	M01558	4-acetamidobutanoate	Known	Amino acid	6930	rs1812125	T	G	-0.0085	0.7578	0.0018	3.484e-06	Allergic conjunctivitis	377277	T	G	0.00704523	0.847675	0.014216	0.620187	0.00340693	22.2925
1084	M01558	4-acetamidobutanoate	Known	Amino acid	6930	rs2055056	T	C	-0.0244	0.968	0.0055	8.566e-06	Allergic conjunctivitis	377277	T	C	-0.0294959	0.981391	0.0377981	0.435183	0.00300814	19.6753
1085	M01558	4-acetamidobutanoate	Known	Amino acid	6930	rs2144834	A	G	0.008	0.2535	0.0018	7.973e-06	Allergic conjunctivitis	377277	A	G	0.00275092	0.259687	0.0116127	0.812743	0.00301908	19.747
1086	M01558	4-acetamidobutanoate	Known	Amino acid	6930	rs2252585	T	C	-0.0081	0.7349	0.0018	5.967e-06	Allergic conjunctivitis	377277	T	C	0.0230578	0.752236	0.0118466	0.0516119	0.00309479	20.2438
1087	M01558	4-acetamidobutanoate	Known	Amino acid	6930	rs2290156	C	G	0.0088	0.2806	0.0018	1.05e-06	Allergic conjunctivitis	377277	C	G	0.00586409	0.321284	0.010863	0.589321	0.00365077	23.8939
1088	M01558	4-acetamidobutanoate	Known	Amino acid	6930	rs2604548	T	C	-0.0086	0.6463	0.0018	1.285e-06	Allergic conjunctivitis	377277	T	C	0.00052275	0.729656	0.0114549	0.963601	0.00348728	22.8202
1089	M01558	4-acetamidobutanoate	Known	Amino acid	6930	rs304171	T	C	-0.0168	0.0624	0.0036	2.168e-06	Allergic conjunctivitis	377277	T	C	0.0197664	0.097265	0.0171259	0.248425	0.0033275	21.7711
1090	M01558	4-acetamidobutanoate	Known	Amino acid	6930	rs3813810	A	C	0.0117	0.1334	0.0026	5.725e-06	Allergic conjunctivitis	377277	A	C	-0.00254748	0.125132	0.0153707	0.868365	0.00309479	20.2438
1091	M01558	4-acetamidobutanoate	Known	Amino acid	6930	rs4443239	T	G	0.02	0.7446	0.0042	2.265e-06	Allergic conjunctivitis	377277	T	G	-0.021397	0.834899	0.0136913	0.118095	0.0139057	22.6475
1092	M01558	4-acetamidobutanoate	Known	Amino acid	6930	rs4687937	T	C	-0.0079	0.3741	0.0018	9.469e-06	Allergic conjunctivitis	377277	T	C	0.0188976	0.431345	0.010255	0.0653627	0.00294429	19.2564
1093	M01558	4-acetamidobutanoate	Known	Amino acid	6930	rs4692012	A	G	-0.0082	0.5389	0.0018	3.347e-06	Allergic conjunctivitis	377277	A	G	0.00286706	0.565794	0.0102952	0.780639	0.00317143	20.7467
1094	M01558	4-acetamidobutanoate	Known	Amino acid	6930	rs4923082	T	C	0.0081	0.2518	0.0018	6.953e-06	Allergic conjunctivitis	377277	T	C	0.0020037	0.215518	0.0123782	0.871406	0.00309479	20.2438
1095	M01558	4-acetamidobutanoate	Known	Amino acid	6930	rs604388	T	C	0.0086	0.6845	0.0018	1.562e-06	Allergic conjunctivitis	377277	T	C	0.0161525	0.665722	0.0107874	0.134305	0.00348728	22.8202
1096	M01558	4-acetamidobutanoate	Known	Amino acid	6930	rs6500864	A	G	-0.0083	0.2762	0.0018	4.339e-06	Allergic conjunctivitis	377277	A	G	0.00121483	0.310448	0.010996	0.91203	0.00324901	21.2558
1097	M01558	4-acetamidobutanoate	Known	Amino acid	6930	rs721399	T	C	-0.0289	0.7176	0.0018	3.948e-58	Allergic conjunctivitis	377277	T	C	0.0140917	0.682009	0.0108899	0.195663	0.0380164	257.702
1098	M01558	4-acetamidobutanoate	Known	Amino acid	6930	rs7228099	T	C	-0.0097	0.4364	0.0018	3.609e-08	Allergic conjunctivitis	377277	T	C	0.00731581	0.383915	0.0104396	0.483444	0.00443223	29.0312
1099	M01558	4-acetamidobutanoate	Known	Amino acid	6930	rs7943587	A	C	-0.0115	0.1515	0.0026	6.326e-06	Allergic conjunctivitis	377277	A	C	-0.0111449	0.188302	0.0129907	0.390943	0.00299021	19.5576
1100	M01558	4-acetamidobutanoate	Known	Amino acid	6930	rs890984	A	G	-0.012	0.1092	0.0027	6.908e-06	Allergic conjunctivitis	377277	A	G	-0.0122871	0.082922	0.018611	0.50912	0.00301908	19.747
1101	M01558	4-acetamidobutanoate	Known	Amino acid	6930	rs9354329	T	C	-0.0081	0.6322	0.0018	5.104e-06	Allergic conjunctivitis	377277	T	C	-0.00512612	0.636722	0.0105498	0.62704	0.00309479	20.2438
1102	M01558	4-acetamidobutanoate	Known	Amino acid	6930	rs9940567	T	C	0.0095	0.7319	0.0018	1.574e-07	Allergic conjunctivitis	377277	T	C	0.0116779	0.806532	0.0128616	0.363899	0.00425211	27.8464
1103	M01561	alpha-tocopherol	Known	Cofactors and vitamins	7725	rs10163969	T	G	-0.0352	0.0412	0.008	9.385e-06	Allergic conjunctivitis	377277	T	G	-0.000737018	0.118975	0.0156549	0.96245	0.00265374	19.3547
1104	M01561	alpha-tocopherol	Known	Cofactors and vitamins	7725	rs10245705	T	C	-0.0663	0.0181	0.0127	1.946e-07	Allergic conjunctivitis	377277	T	C	0.0341326	0.0148812	0.0432465	0.429962	0.00373167	27.2458
1105	M01561	alpha-tocopherol	Known	Cofactors and vitamins	7725	rs10935814	A	G	-0.037	0.1006	0.0083	9.443e-06	Allergic conjunctivitis	377277	A	G	0.0164319	0.111272	0.0162646	0.312357	0.0111713	19.8497
1106	M01561	alpha-tocopherol	Known	Cofactors and vitamins	7725	rs11145330	A	C	0.0324	0.8908	0.0068	1.945e-06	Allergic conjunctivitis	377277	A	C	0.0122587	0.848902	0.0141226	0.385382	0.012742	22.6766
1107	M01561	alpha-tocopherol	Known	Cofactors and vitamins	7725	rs11992435	A	G	0.0327	0.9488	0.0072	6.383e-06	Allergic conjunctivitis	377277	A	G	-0.0399926	0.955079	0.0246502	0.104717	0.00282689	20.6211
1108	M01561	alpha-tocopherol	Known	Cofactors and vitamins	7725	rs1404410	C	G	-0.0236	0.7853	0.0052	4.568e-06	Allergic conjunctivitis	377277	C	G	0.00990172	0.803412	0.0127789	0.43843	0.0115743	20.5742
1109	M01561	alpha-tocopherol	Known	Cofactors and vitamins	7725	rs1532701	A	G	0.0137	0.5456	0.003	5.074e-06	Allergic conjunctivitis	377277	A	G	-0.00359299	0.549219	0.0102336	0.725516	0.002858	20.8487
1110	M01561	alpha-tocopherol	Known	Cofactors and vitamins	7725	rs2074731	A	C	-0.0184	0.1654	0.0039	2.307e-06	Allergic conjunctivitis	377277	A	C	-0.0297028	0.182442	0.0131589	0.0239933	0.00304991	22.2529
1111	M01561	alpha-tocopherol	Known	Cofactors and vitamins	7725	rs261342	C	G	-0.0169	0.794	0.0037	5.405e-06	Allergic conjunctivitis	377277	C	G	-0.0213724	0.778241	0.0122266	0.08046	0.00285913	20.8569
1112	M01561	alpha-tocopherol	Known	Cofactors and vitamins	7725	rs7238006	T	C	0.0281	0.9262	0.0057	6.772e-07	Allergic conjunctivitis	377277	T	C	-0.0150116	0.861655	0.0147063	0.30737	0.00332906	24.2965
1113	M01561	alpha-tocopherol	Known	Cofactors and vitamins	7725	rs7930821	T	C	0.0666	0.0202	0.0149	7.53e-06	Allergic conjunctivitis	377277	T	C	-0.0339713	0.0104758	0.0509449	0.504884	0.0112307	19.9564
1114	M01564	citrate	Known	Energy	7813	rs10043015	T	C	0.0082	0.7113	0.0018	5.582e-06	Allergic conjunctivitis	377277	T	C	0.0128086	0.713086	0.0112857	0.256399	0.00281026	20.7475
1115	M01564	citrate	Known	Energy	7813	rs10514735	A	G	0.0346	0.985	0.0077	6.505e-06	Allergic conjunctivitis	377277	A	G	-0.0194248	0.980189	0.0366946	0.596554	0.00273444	20.1861
1116	M01564	citrate	Known	Energy	7813	rs10787308	A	G	-0.009	0.2701	0.0018	6.039e-07	Allergic conjunctivitis	377277	A	G	0.0209289	0.232752	0.0120351	0.0820389	0.00338341	24.9932
1117	M01564	citrate	Known	Energy	7813	rs10992722	A	C	0.0326	0.0163	0.0069	2.441e-06	Allergic conjunctivitis	377277	A	C	0.0436802	0.0301464	0.0296389	0.14055	0.0030221	22.3161
1118	M01564	citrate	Known	Energy	7813	rs11120725	A	G	-0.0181	0.4596	0.0039	4.609e-06	Allergic conjunctivitis	377277	A	G	-0.00523537	0.490615	0.0102024	0.607847	0.0120834	21.5147
1119	M01564	citrate	Known	Energy	7813	rs1125471	A	C	-0.0085	0.2928	0.0018	4.474e-06	Allergic conjunctivitis	377277	A	C	0.00548976	0.357595	0.0106025	0.604611	0.00301902	22.2933
1120	M01564	citrate	Known	Energy	7813	rs12121428	T	C	-0.0197	0.0535	0.0044	6.094e-06	Allergic conjunctivitis	377277	T	C	-0.0008436	0.0581523	0.0219248	0.969307	0.00271477	20.0405
1121	M01564	citrate	Known	Energy	7813	rs12625828	T	G	0.0086	0.3366	0.0018	2.055e-06	Allergic conjunctivitis	377277	T	G	-0.0119622	0.389288	0.0104262	0.251248	0.00309025	22.821
1122	M01564	citrate	Known	Energy	7813	rs12803308	A	T	-0.0081	0.6752	0.0018	5.967e-06	Allergic conjunctivitis	377277	A	T	0.00706349	0.646505	0.0106371	0.506664	0.00274232	20.2445
1123	M01564	citrate	Known	Energy	7813	rs13130021	T	C	-0.0089	0.4312	0.0018	1.411e-06	Allergic conjunctivitis	377277	T	C	0.0076059	0.386944	0.0104256	0.465669	0.00330889	24.4409
1124	M01564	citrate	Known	Energy	7813	rs1380634	A	G	-0.0083	0.7425	0.0018	5.174e-06	Allergic conjunctivitis	377277	A	G	0.00707141	0.841301	0.0139212	0.611482	0.00287902	21.2566
1125	M01564	citrate	Known	Energy	7813	rs13966	T	C	0.0082	0.467	0.0019	9.994e-06	Allergic conjunctivitis	377277	T	C	0.00233921	0.41772	0.0104085	0.822181	0.00252296	18.621
1126	M01564	citrate	Known	Energy	7813	rs1404373	T	C	-0.0084	0.6525	0.0018	2.917e-06	Allergic conjunctivitis	377277	T	C	0.010782	0.695614	0.0110433	0.328896	0.00294861	21.7719
1127	M01564	citrate	Known	Energy	7813	rs1509123	T	C	-0.0248	0.0476	0.0043	5.203e-09	Allergic conjunctivitis	377277	T	C	-0.0283421	0.0294073	0.0300107	0.344965	0.00449672	33.2544
1128	M01564	citrate	Known	Energy	7813	rs1530219	A	G	-0.0078	0.4797	0.0018	9.942e-06	Allergic conjunctivitis	377277	A	G	-0.0129281	0.533623	0.0101743	0.203849	0.00254346	18.7727
1129	M01564	citrate	Known	Energy	7813	rs170149	A	G	0.0256	0.074	0.0035	1.421e-13	Allergic conjunctivitis	377277	A	G	-0.00592192	0.038877	0.02645	0.822842	0.00721251	53.4842
1130	M01564	citrate	Known	Energy	7813	rs17034684	T	G	0.0081	0.2881	0.0018	7.899e-06	Allergic conjunctivitis	377277	T	G	0.00529318	0.381408	0.0104986	0.614137	0.00274232	20.2445
1131	M01564	citrate	Known	Energy	7813	rs2143327	T	C	0.0392	0.0129	0.0085	4.276e-06	Allergic conjunctivitis	377277	T	C	-0.0797075	0.00784793	0.0572904	0.164138	0.00287984	21.2626
1132	M01564	citrate	Known	Energy	7813	rs2236299	A	G	0.0087	0.3065	0.0018	1.694e-06	Allergic conjunctivitis	377277	A	G	-0.000283332	0.185191	0.0131251	0.982777	0.00316231	23.3548
1133	M01564	citrate	Known	Energy	7813	rs2239337	C	G	0.023	0.0356	0.0051	7.514e-06	Allergic conjunctivitis	377277	C	G	-0.0180171	0.0517561	0.0228747	0.430906	0.00275425	20.3328
1134	M01564	citrate	Known	Energy	7813	rs2370136	T	C	-0.0086	0.4875	0.0018	1.249e-06	Allergic conjunctivitis	377277	T	C	-0.0056912	0.605391	0.0104669	0.586626	0.00309025	22.821
1135	M01564	citrate	Known	Energy	7813	rs2534835	T	G	-0.0083	0.2407	0.0018	6.23e-06	Allergic conjunctivitis	377277	T	G	0.0150655	0.204127	0.0126169	0.23245	0.00287902	21.2566
1136	M01564	citrate	Known	Energy	7813	rs3193970	T	C	0.0081	0.5801	0.0018	6.065e-06	Allergic conjunctivitis	377277	T	C	-0.01362	0.596261	0.010358	0.188535	0.00274232	20.2445
1137	M01564	citrate	Known	Energy	7813	rs4235093	A	G	-0.0083	0.2874	0.0018	5.04e-06	Allergic conjunctivitis	377277	A	G	0.00737233	0.281482	0.0113246	0.515047	0.00287902	21.2566
1138	M01564	citrate	Known	Energy	7813	rs4589188	A	G	0.0122	0.2827	0.0026	3.343e-06	Allergic conjunctivitis	377277	A	G	0.0118642	0.227792	0.0121952	0.330621	0.002981	22.0118
1139	M01564	citrate	Known	Energy	7813	rs4779800	A	G	-0.0122	0.8831	0.0027	6.056e-06	Allergic conjunctivitis	377277	A	G	0.008941	0.865948	0.0148889	0.548162	0.00276488	20.4115
1140	M01564	citrate	Known	Energy	7813	rs4999864	C	G	0.0179	0.9329	0.0035	4.77e-07	Allergic conjunctivitis	377277	C	G	-0.000638574	0.946908	0.0227018	0.977559	0.00353929	26.1488
1141	M01564	citrate	Known	Energy	7813	rs588973	A	G	0.009	0.646	0.002	6.795e-06	Allergic conjunctivitis	377277	A	G	-0.0243153	0.658487	0.0107156	0.0232595	0.00360112	20.2428
1142	M01564	citrate	Known	Energy	7813	rs6077792	T	G	-0.0085	0.3	0.0018	2.821e-06	Allergic conjunctivitis	377277	T	G	0.00480996	0.293401	0.0111523	0.666251	0.00301902	22.2933
1143	M01564	citrate	Known	Energy	7813	rs6507399	A	G	-0.0101	0.6713	0.0018	1.703e-08	Allergic conjunctivitis	377277	A	G	0.00183425	0.648948	0.0106338	0.863051	0.00425727	31.476
1144	M01564	citrate	Known	Energy	7813	rs6678076	A	G	-0.0252	0.0339	0.0052	1.084e-06	Allergic conjunctivitis	377277	A	G	-0.00857674	0.071962	0.0196263	0.66211	0.00317905	23.4788
1145	M01564	citrate	Known	Energy	7813	rs7105815	A	G	0.0091	0.2968	0.0018	4.934e-07	Allergic conjunctivitis	377277	A	G	-0.011732	0.293658	0.0111842	0.294185	0.00345875	25.5517
1146	M01564	citrate	Known	Energy	7813	rs7584253	A	C	0.0083	0.7047	0.0018	5.043e-06	Allergic conjunctivitis	377277	A	C	-0.0183266	0.715854	0.0112918	0.10459	0.00287902	21.2566
1147	M01564	citrate	Known	Energy	7813	rs7710027	T	C	0.0081	0.2886	0.0018	9.155e-06	Allergic conjunctivitis	377277	T	C	-0.0243603	0.317361	0.0109708	0.026387	0.00274232	20.2445
1148	M01564	citrate	Known	Energy	7813	rs7851531	A	G	-0.009	0.6594	0.0018	6.467e-07	Allergic conjunctivitis	377277	A	G	-0.00322786	0.661856	0.0107511	0.763999	0.00338341	24.9932
1149	M01564	citrate	Known	Energy	7813	rs7919076	T	C	-0.0081	0.3416	0.0018	7.791e-06	Allergic conjunctivitis	377277	T	C	0.00373901	0.250393	0.0117863	0.751066	0.00274232	20.2445
1150	M01564	citrate	Known	Energy	7813	rs8017368	A	C	-0.0083	0.6452	0.0018	3.853e-06	Allergic conjunctivitis	377277	A	C	0.00369515	0.693943	0.0110115	0.737194	0.00287902	21.2566
1151	M01564	citrate	Known	Energy	7813	rs807670	A	C	0.011	0.421	0.0018	6.841e-10	Allergic conjunctivitis	377277	A	C	0.0185401	0.408825	0.0103202	0.0724169	0.0050458	37.3355
1152	M01564	citrate	Known	Energy	7813	rs835154	A	G	-0.0114	0.5753	0.0018	1.147e-10	Allergic conjunctivitis	377277	A	G	-0.0105725	0.581752	0.0103274	0.305962	0.00541741	40.1002
1153	M01564	citrate	Known	Energy	7813	rs868395	T	G	0.0101	0.6653	0.0018	2.031e-08	Allergic conjunctivitis	377277	T	G	-0.000137944	0.601568	0.0103755	0.989392	0.00425727	31.476
1154	M01564	citrate	Known	Energy	7813	rs889128	T	G	0.0082	0.6665	0.0018	6.754e-06	Allergic conjunctivitis	377277	T	G	-0.00247982	0.601847	0.0103732	0.81106	0.00281026	20.7475
1155	M01564	citrate	Known	Energy	7813	rs910616	T	C	-0.0093	0.4991	0.0018	1.972e-07	Allergic conjunctivitis	377277	T	C	-0.0203709	0.470235	0.0101713	0.0452002	0.0036119	26.6872
1156	M01564	citrate	Known	Energy	7813	rs9327706	A	C	0.0081	0.5937	0.0018	5.612e-06	Allergic conjunctivitis	377277	A	C	-0.00723171	0.56472	0.0102454	0.480282	0.00274232	20.2445
1157	M01564	citrate	Known	Energy	7813	rs9372398	T	C	0.0081	0.5453	0.0018	6.735e-06	Allergic conjunctivitis	377277	T	C	-0.00630435	0.42632	0.0102861	0.539942	0.00274232	20.2445
1158	M01564	citrate	Known	Energy	7813	rs9389071	A	G	-0.012	0.1579	0.0026	5.638e-06	Allergic conjunctivitis	377277	A	G	-0.0129074	0.128594	0.0152841	0.398393	0.00288435	21.296
1159	M01564	citrate	Known	Energy	7813	rs940697	A	G	0.0082	0.2701	0.0018	5.706e-06	Allergic conjunctivitis	377277	A	G	-0.0113932	0.234334	0.0119922	0.342087	0.00281026	20.7475
1160	M01572	glycerate	Known	Carbohydrate	7778	rs11061416	A	G	-0.0125	0.6428	0.0024	1.763e-07	Allergic conjunctivitis	377277	A	G	0.00107826	0.708754	0.0112217	0.923451	0.00368563	27.1193
1161	M01572	glycerate	Known	Carbohydrate	7778	rs11618222	T	C	-0.0182	0.1008	0.004	5.999e-06	Allergic conjunctivitis	377277	T	C	0.00563517	0.25529	0.0116371	0.628213	0.00281525	20.6969
1162	M01572	glycerate	Known	Carbohydrate	7778	rs11724197	A	G	0.0159	0.8734	0.0034	2.294e-06	Allergic conjunctivitis	377277	A	G	-0.00473933	0.886557	0.0160917	0.76836	0.00297346	21.8634
1163	M01572	glycerate	Known	Carbohydrate	7778	rs12507784	A	G	-0.012	0.2395	0.0025	1.782e-06	Allergic conjunctivitis	377277	A	G	0.00912021	0.224364	0.0121679	0.453537	0.00313212	23.0337
1164	M01572	glycerate	Known	Carbohydrate	7778	rs12866131	A	C	0.011	0.2805	0.0024	5.615e-06	Allergic conjunctivitis	377277	A	C	-0.0183897	0.23808	0.011935	0.123358	0.00285653	21.0012
1165	M01572	glycerate	Known	Carbohydrate	7778	rs13102848	C	G	-0.0152	0.8686	0.0033	3.132e-06	Allergic conjunctivitis	377277	C	G	0.0128036	0.839686	0.0138609	0.355631	0.00288485	21.21
1166	M01572	glycerate	Known	Carbohydrate	7778	rs17011367	T	C	0.0115	0.7325	0.0026	7.378e-06	Allergic conjunctivitis	377277	T	C	0.00214284	0.740214	0.011591	0.85333	0.00266079	19.5583
1167	M01572	glycerate	Known	Carbohydrate	7778	rs17086746	T	C	-0.046	0.02	0.01	4.225e-06	Allergic conjunctivitis	377277	T	C	0.0120306	0.0300758	0.0298583	0.687004	0.00377442	21.1524
1168	M01572	glycerate	Known	Carbohydrate	7778	rs17131975	A	G	-0.0216	0.0607	0.0048	8.184e-06	Allergic conjunctivitis	377277	A	G	0.0270846	0.0301175	0.029828	0.363866	0.00275388	20.2445
1169	M01572	glycerate	Known	Carbohydrate	7778	rs2643891	A	G	-0.018	0.165	0.004	6.795e-06	Allergic conjunctivitis	377277	A	G	-0.00592285	0.254768	0.0116489	0.61114	0.00361268	20.2427
1170	M01572	glycerate	Known	Carbohydrate	7778	rs2907828	C	G	-0.0188	0.1375	0.004	2.736e-06	Allergic conjunctivitis	377277	C	G	-0.00614085	0.156959	0.0139985	0.660896	0.00300336	22.084
1171	M01572	glycerate	Known	Carbohydrate	7778	rs338526	T	C	-0.0111	0.7181	0.0024	5.606e-06	Allergic conjunctivitis	377277	T	C	-0.00948031	0.675644	0.0108529	0.382375	0.00290855	21.3848
1172	M01572	glycerate	Known	Carbohydrate	7778	rs4836200	A	G	-0.0109	0.6785	0.0024	5.909e-06	Allergic conjunctivitis	377277	A	G	0.0182812	0.585654	0.0103036	0.0760186	0.00280497	20.6211
1173	M01572	glycerate	Known	Carbohydrate	7778	rs6743210	T	C	0.0123	0.6199	0.0026	2.209e-06	Allergic conjunctivitis	377277	T	C	0.0123884	0.677949	0.0112347	0.270159	0.00304269	22.3741
1174	M01572	glycerate	Known	Carbohydrate	7778	rs6896132	C	G	0.0121	0.219	0.0025	1.801e-06	Allergic conjunctivitis	377277	C	G	0.0324358	0.352961	0.0106039	0.00222188	0.00318437	23.4192
1175	M01572	glycerate	Known	Carbohydrate	7778	rs7861435	C	G	-0.0115	0.7685	0.0025	4.012e-06	Allergic conjunctivitis	377277	C	G	0.0201668	0.728282	0.0114135	0.0772414	0.00287728	21.1542
1176	M01572	glycerate	Known	Carbohydrate	7778	rs884870	C	G	-0.0202	0.0689	0.0045	7.402e-06	Allergic conjunctivitis	377277	C	G	-0.000644908	0.0474864	0.0238598	0.978437	0.00274034	20.1446
1177	M01573	guanosine	Known	Nucleotide	2343	rs11141909	A	C	0.0808	0.0405	0.0182	9.02e-06	Allergic conjunctivitis	377277	A	C	0.0291672	0.080218	0.0187409	0.119627	0.00844203	19.6927
1178	M01573	guanosine	Known	Nucleotide	2343	rs12052900	A	G	-0.1115	0.9783	0.0242	4.27e-06	Allergic conjunctivitis	377277	A	G	-0.0329721	0.976149	0.0330516	0.318476	0.00908665	21.2101
1179	M01573	guanosine	Known	Nucleotide	2343	rs1577941	A	G	0.0531	0.1187	0.0114	3.485e-06	Allergic conjunctivitis	377277	A	G	0.00537624	0.162825	0.0138036	0.69692	0.0092849	21.6772
1180	M01573	guanosine	Known	Nucleotide	2343	rs16887484	A	G	-0.0991	0.9585	0.0201	8.815e-07	Allergic conjunctivitis	377277	A	G	0.0123918	0.908175	0.0175955	0.481274	0.0145532	24.2788
1181	M01573	guanosine	Known	Nucleotide	2343	rs16933423	A	G	0.0891	0.9651	0.02	8.312e-06	Allergic conjunctivitis	377277	A	G	0.0179101	0.979802	0.0362034	0.620808	0.00850035	19.8299
1182	M01573	guanosine	Known	Nucleotide	2343	rs17224277	A	G	0.0633	0.0789	0.0134	2.291e-06	Allergic conjunctivitis	377277	A	G	0.00134547	0.0599208	0.0215319	0.950175	0.0095473	22.2958
1183	M01573	guanosine	Known	Nucleotide	2343	rs2257243	A	G	0.0354	0.6612	0.0075	2.185e-06	Allergic conjunctivitis	377277	A	G	0.00740396	0.655424	0.0107131	0.489495	0.00953177	22.2592
1184	M01573	guanosine	Known	Nucleotide	2343	rs2846365	A	G	0.0336	0.4476	0.0071	1.976e-06	Allergic conjunctivitis	377277	A	G	-0.00290418	0.505107	0.0101522	0.774829	0.00958141	22.3762
1185	M01573	guanosine	Known	Nucleotide	2343	rs4661299	T	G	0.0319	0.4551	0.0071	7.63e-06	Allergic conjunctivitis	377277	T	G	-0.0154637	0.469761	0.0101959	0.129353	0.00864456	20.1692
1186	M01573	guanosine	Known	Nucleotide	2343	rs4948051	T	C	0.0528	0.1328	0.0115	4.836e-06	Allergic conjunctivitis	377277	T	C	-0.0154281	0.202445	0.0126306	0.221903	0.0126449	21.0545
1187	M01573	guanosine	Known	Nucleotide	2343	rs7137298	C	G	-0.0457	0.176	0.0103	8.822e-06	Allergic conjunctivitis	377277	C	G	-0.0161573	0.241891	0.0119034	0.174662	0.0118186	19.6621
1188	M01573	guanosine	Known	Nucleotide	2343	rs7438272	T	C	0.0589	0.1691	0.0123	1.802e-06	Allergic conjunctivitis	377277	T	C	0.00920477	0.211506	0.0126127	0.465512	0.00980819	22.9111
1189	M01573	guanosine	Known	Nucleotide	2343	rs9353315	A	G	-0.0476	0.8731	0.0105	5.856e-06	Allergic conjunctivitis	377277	A	G	-0.0140185	0.887438	0.0160408	0.382157	0.00879926	20.5334
1190	M01585	N-acetylalanine	Known	Amino acid	7720	rs10090064	T	C	0.0077	0.8026	0.0017	5.931e-06	Allergic conjunctivitis	377277	T	C	-0.0198134	0.770757	0.0120734	0.10078	0.00281362	20.5099
1191	M01585	N-acetylalanine	Known	Amino acid	7720	rs10125203	C	G	0.009	0.8698	0.0018	4.109e-07	Allergic conjunctivitis	377277	C	G	-0.00194706	0.849247	0.0143012	0.891706	0.00342654	24.9931
1192	M01585	N-acetylalanine	Known	Amino acid	7720	rs10757735	A	C	-0.008	0.132	0.0018	7.911e-06	Allergic conjunctivitis	377277	A	C	0.00881756	0.121598	0.0154939	0.569289	0.00270933	19.7477
1193	M01585	N-acetylalanine	Known	Amino acid	7720	rs10850426	T	G	0.0081	0.1199	0.0018	6.845e-06	Allergic conjunctivitis	377277	T	G	0.0220163	0.0701262	0.0201959	0.275652	0.0027773	20.2444
1194	M01585	N-acetylalanine	Known	Amino acid	7720	rs10988352	T	G	0.0084	0.1244	0.0018	3.086e-06	Allergic conjunctivitis	377277	T	G	0.00212801	0.147307	0.0144131	0.882623	0.00298621	21.7718
1195	M01585	N-acetylalanine	Known	Amino acid	7720	rs11045425	A	G	0.0086	0.1266	0.0018	1.832e-06	Allergic conjunctivitis	377277	A	G	-0.00554474	0.119639	0.0157372	0.724588	0.00312965	22.8209
1196	M01585	N-acetylalanine	Known	Amino acid	7720	rs11144136	T	G	0.0097	0.1375	0.0018	4.862e-08	Allergic conjunctivitis	377277	T	G	-0.0109965	0.111621	0.0161351	0.495539	0.00397808	29.0321
1197	M01585	N-acetylalanine	Known	Amino acid	7720	rs11606364	T	C	0.0084	0.1149	0.0019	9.266e-06	Allergic conjunctivitis	377277	T	C	0.0140807	0.0558583	0.0221603	0.525166	0.00268097	19.5403
1198	M01585	N-acetylalanine	Known	Amino acid	7720	rs1554074	A	G	0.0086	0.1925	0.0017	6.392e-07	Allergic conjunctivitis	377277	A	G	-0.0066374	0.166406	0.013643	0.62661	0.00350735	25.5847
1199	M01585	N-acetylalanine	Known	Amino acid	7720	rs2019107	T	C	-0.0078	0.6257	0.0017	6.655e-06	Allergic conjunctivitis	377277	T	C	-0.0044522	0.594756	0.0104096	0.668867	0.00288697	21.0461
1200	M01585	N-acetylalanine	Known	Amino acid	7720	rs2486925	T	G	-0.0082	0.1462	0.0018	3.467e-06	Allergic conjunctivitis	377277	T	G	-0.0208659	0.118581	0.0156659	0.182885	0.0028461	20.7474
1201	M01585	N-acetylalanine	Known	Amino acid	7720	rs2596194	A	T	-0.0083	0.1255	0.0018	2.586e-06	Allergic conjunctivitis	377277	A	T	0.0108139	0.091756	0.0178663	0.544999	0.00291574	21.2565
1202	M01585	N-acetylalanine	Known	Amino acid	7720	rs266742	T	G	0.0082	0.7307	0.0016	5.676e-07	Allergic conjunctivitis	377277	T	G	-0.00905751	0.714099	0.0113224	0.42373	0.00359938	26.2584
1203	M01585	N-acetylalanine	Known	Amino acid	7720	rs2993308	A	G	0.0075	0.338	0.0017	6.833e-06	Allergic conjunctivitis	377277	A	G	0.00164759	0.292474	0.0112042	0.883092	0.00266974	19.4583
1204	M01585	N-acetylalanine	Known	Amino acid	7720	rs513209	A	C	-0.0082	0.8824	0.0018	6.602e-06	Allergic conjunctivitis	377277	A	C	0.000784593	0.829795	0.0135156	0.953708	0.0028461	20.7474
1205	M01585	N-acetylalanine	Known	Amino acid	7720	rs6019504	A	G	0.008	0.8586	0.0018	6.689e-06	Allergic conjunctivitis	377277	A	G	-0.00295407	0.823116	0.0133571	0.824967	0.00270933	19.7477
1206	M01585	N-acetylalanine	Known	Amino acid	7720	rs6462723	A	G	-0.0085	0.121	0.0018	1.921e-06	Allergic conjunctivitis	377277	A	G	0.000251395	0.102079	0.0168278	0.988081	0.00305752	22.2932
1207	M01585	N-acetylalanine	Known	Amino acid	7720	rs662760	A	C	0.0079	0.8723	0.0018	8.042e-06	Allergic conjunctivitis	377277	A	C	-0.00568918	0.896394	0.0166927	0.73324	0.0026422	19.257
1208	M01585	N-acetylalanine	Known	Amino acid	7720	rs6690829	T	C	-0.008	0.24	0.0016	1.242e-06	Allergic conjunctivitis	377277	T	C	-0.00586912	0.260976	0.0115758	0.612143	0.00342654	24.9931
1209	M01585	N-acetylalanine	Known	Amino acid	7720	rs7178551	T	C	0.0081	0.1545	0.0017	2.664e-06	Allergic conjunctivitis	377277	T	C	0.0066163	0.119925	0.0156954	0.673356	0.00311261	22.6962
1210	M01585	N-acetylalanine	Known	Amino acid	7720	rs7250750	T	G	0.0081	0.8583	0.0018	7.029e-06	Allergic conjunctivitis	377277	T	G	0.00369707	0.813248	0.0130794	0.777433	0.0027773	20.2444
1211	M01585	N-acetylalanine	Known	Amino acid	7720	rs732426	A	G	0.0077	0.8218	0.0017	7.541e-06	Allergic conjunctivitis	377277	A	G	-0.017939	0.789186	0.0125129	0.151674	0.00281362	20.5099
1212	M01585	N-acetylalanine	Known	Amino acid	7720	rs9663814	A	G	0.0076	0.6175	0.0016	1.952e-06	Allergic conjunctivitis	377277	A	G	-0.00713753	0.640171	0.0105925	0.500418	0.00309348	22.5563
1213	M01604	urate	Known	Nucleotide	7819	rs10490734	A	G	0.0077	0.8314	0.0017	7.935e-06	Allergic conjunctivitis	377277	A	G	0.00424086	0.777924	0.0122177	0.728511	0.00277556	20.51
1214	M01604	urate	Known	Nucleotide	7819	rs10844317	T	G	-0.0086	0.1637	0.0018	1.122e-06	Allergic conjunctivitis	377277	T	G	-0.00282574	0.109711	0.0162907	0.862292	0.00308733	22.821
1215	M01604	urate	Known	Nucleotide	7819	rs11130013	T	C	-0.0081	0.153	0.0018	5.094e-06	Allergic conjunctivitis	377277	T	C	-0.001984	0.0943284	0.0174083	0.909263	0.00273973	20.2445
1216	M01604	urate	Known	Nucleotide	7819	rs11730320	T	C	0.0097	0.6665	0.0017	7.084e-09	Allergic conjunctivitis	377277	T	C	-0.00425093	0.622677	0.0105966	0.688304	0.00439749	32.5483
1217	M01604	urate	Known	Nucleotide	7819	rs11737601	A	G	0.0104	0.6847	0.0016	1.335e-10	Allergic conjunctivitis	377277	A	G	0.00236087	0.653138	0.010694	0.825275	0.00569925	42.2385
1218	M01604	urate	Known	Nucleotide	7819	rs11741189	T	C	-0.0087	0.177	0.0017	3.781e-07	Allergic conjunctivitis	377277	T	C	-0.0180259	0.14704	0.014415	0.211118	0.00354058	26.1832
1219	M01604	urate	Known	Nucleotide	7819	rs12579148	T	C	-0.0077	0.1887	0.0017	5.919e-06	Allergic conjunctivitis	377277	T	C	0.0208983	0.164724	0.0137193	0.127689	0.00277556	20.51
1220	M01604	urate	Known	Nucleotide	7819	rs1286087	T	C	0.0077	0.8367	0.0017	8.083e-06	Allergic conjunctivitis	377277	T	C	0.00443718	0.904602	0.0173157	0.797756	0.00277556	20.51
1221	M01604	urate	Known	Nucleotide	7819	rs13318012	T	C	-0.0078	0.8378	0.0017	8.359e-06	Allergic conjunctivitis	377277	T	C	-0.0201404	0.832457	0.0135736	0.137863	0.00284791	21.0462
1222	M01604	urate	Known	Nucleotide	7819	rs16953268	A	C	-0.0115	0.0689	0.0026	7.726e-06	Allergic conjunctivitis	377277	A	C	0.020012	0.0477318	0.023799	0.400417	0.00264711	19.5583
1223	M01604	urate	Known	Nucleotide	7819	rs1825043	A	G	0.019	0.9571	0.0038	5.259e-07	Allergic conjunctivitis	377277	A	G	-0.0151129	0.923401	0.0191326	0.429585	0.00338021	24.9932
1224	M01604	urate	Known	Nucleotide	7819	rs2231142	T	G	0.0119	0.1106	0.0024	8.428e-07	Allergic conjunctivitis	377277	T	G	0.0537587	0.0751736	0.019046	0.00476387	0.00332429	24.5784
1225	M01604	urate	Known	Nucleotide	7819	rs233340	A	G	-0.0125	0.0707	0.0026	2.535e-06	Allergic conjunctivitis	377277	A	G	0.0127747	0.119097	0.0157005	0.415845	0.00312599	23.1076
1226	M01604	urate	Known	Nucleotide	7819	rs235320	A	G	-0.0079	0.8241	0.0017	3.677e-06	Allergic conjunctivitis	377277	A	G	0.000338497	0.878627	0.0155635	0.982648	0.00292119	21.5893
1227	M01604	urate	Known	Nucleotide	7819	rs510032	T	C	0.009	0.169	0.002	6.795e-06	Allergic conjunctivitis	377277	T	C	-0.00411579	0.210454	0.0124865	0.741688	0.00360048	20.2428
1228	M01604	urate	Known	Nucleotide	7819	rs6731691	A	G	-0.008	0.1705	0.0018	5.301e-06	Allergic conjunctivitis	377277	A	G	-0.00177914	0.150982	0.0141614	0.900022	0.00267268	19.7477
1229	M01604	urate	Known	Nucleotide	7819	rs6927639	A	G	-0.0078	0.8458	0.0018	9.274e-06	Allergic conjunctivitis	377277	A	G	-0.0110666	0.74011	0.0115868	0.339527	0.00254105	18.7727
1230	M01604	urate	Known	Nucleotide	7819	rs7906282	T	G	0.008	0.3075	0.0016	1.105e-06	Allergic conjunctivitis	377277	T	G	0.0108642	0.23393	0.0120045	0.36546	0.00338021	24.9932
1231	M01604	urate	Known	Nucleotide	7819	rs872114	A	C	-0.0208	0.9736	0.0044	2.294e-06	Allergic conjunctivitis	377277	A	C	-0.0171325	0.991219	0.0559321	0.759369	0.0030226	22.341
1232	M01604	urate	Known	Nucleotide	7819	rs938554	C	G	-0.0348	0.2256	0.0017	5.85e-93	Allergic conjunctivitis	377277	C	G	-0.001919	0.172474	0.013479	0.886788	0.0537924	418.931
1233	M01604	urate	Known	Nucleotide	7819	rs9549021	T	C	-0.0135	0.6112	0.0029	2.944e-06	Allergic conjunctivitis	377277	T	C	0.0024358	0.618937	0.0104661	0.815969	0.0121155	21.6461
1234	M01604	urate	Known	Nucleotide	7819	rs9557545	A	T	0.018	0.032	0.004	7.829e-06	Allergic conjunctivitis	377277	A	T	0.00841572	0.133205	0.0149447	0.57335	0.00273973	20.2445
1235	M01605	ursodeoxycholate	Known	Lipid	5477	rs10174534	A	G	-0.028	0.5571	0.0063	7.572e-06	Allergic conjunctivitis	377277	A	G	0.000514794	0.461979	0.0101951	0.959729	0.00381205	19.7454
1236	M01605	ursodeoxycholate	Known	Lipid	5477	rs11736497	T	C	0.1146	0.0214	0.0252	5.557e-06	Allergic conjunctivitis	377277	T	C	0.0153288	0.0526369	0.0228658	0.502614	0.00399037	20.6728
1237	M01605	ursodeoxycholate	Known	Lipid	5477	rs12587564	A	G	0.0456	0.1148	0.0097	2.63e-06	Allergic conjunctivitis	377277	A	G	0.0119053	0.072051	0.0195968	0.543511	0.00426298	22.0911
1238	M01605	ursodeoxycholate	Known	Lipid	5477	rs17118371	T	C	0.0343	0.2298	0.0071	1.442e-06	Allergic conjunctivitis	377277	T	C	-0.00806788	0.307126	0.0110158	0.463928	0.00450085	23.3294
1239	M01605	ursodeoxycholate	Known	Lipid	5477	rs2421668	A	G	0.034	0.644	0.0073	2.867e-06	Allergic conjunctivitis	377277	A	G	-0.0109693	0.669282	0.0107941	0.309522	0.00512987	21.6823
1240	M01605	ursodeoxycholate	Known	Lipid	5477	rs2720445	T	C	0.033	0.536	0.0073	5.56e-06	Allergic conjunctivitis	377277	T	C	0.00465534	0.55939	0.0103298	0.652226	0.00483398	20.4256
1241	M01605	ursodeoxycholate	Known	Lipid	5477	rs312306	C	G	-0.0654	0.2278	0.0145	6.231e-06	Allergic conjunctivitis	377277	C	G	-0.0116189	0.203883	0.0126	0.356459	0.0208575	20.3006
1242	M01605	ursodeoxycholate	Known	Lipid	5477	rs3760877	T	C	0.0577	0.4762	0.013	9.553e-06	Allergic conjunctivitis	377277	T	C	0.0125513	0.517645	0.0102443	0.220501	0.0202113	19.6587
1243	M01605	ursodeoxycholate	Known	Lipid	5477	rs6763802	T	G	-0.0576	0.0798	0.0116	6.503e-07	Allergic conjunctivitis	377277	T	G	0.0149284	0.0565115	0.0220242	0.497887	0.00475381	24.6468
1244	M01605	ursodeoxycholate	Known	Lipid	5477	rs7463380	C	G	0.0763	0.8421	0.0169	6.402e-06	Allergic conjunctivitis	377277	C	G	-0.0110119	0.843869	0.0140119	0.431928	0.0208978	20.3407
1245	M01605	ursodeoxycholate	Known	Lipid	5477	rs9573265	T	C	0.2216	0.0158	0.0488	5.552e-06	Allergic conjunctivitis	377277	T	C	0.03794	0.0631222	0.0207936	0.0680613	0.0211358	20.5773
1246	M01638	arginine	Known	Amino acid	7528	rs10922038	T	C	0.0102	0.4354	0.0023	7.569e-06	Allergic conjunctivitis	377277	T	C	0.0112809	0.38418	0.0104441	0.280088	0.00276084	19.6618
1247	M01638	arginine	Known	Amino acid	7528	rs11114987	T	C	-0.0324	0.0439	0.0067	1.414e-06	Allergic conjunctivitis	377277	T	C	-0.0121861	0.0198914	0.0371675	0.743011	0.00328103	23.3786
1248	M01638	arginine	Known	Amino acid	7528	rs1153903	A	G	-0.0106	0.3856	0.0023	4.187e-06	Allergic conjunctivitis	377277	A	G	-0.00525478	0.389531	0.0104489	0.615034	0.00298096	21.2341
1249	M01638	arginine	Known	Amino acid	7528	rs12714263	A	G	-0.0107	0.5733	0.0023	3.976e-06	Allergic conjunctivitis	377277	A	G	0.0131371	0.679822	0.010888	0.227601	0.0030373	21.6366
1250	M01638	arginine	Known	Amino acid	7528	rs12985777	T	C	-0.0141	0.2402	0.0032	8.861e-06	Allergic conjunctivitis	377277	T	C	0.00176165	0.262008	0.0115448	0.87872	0.00272552	19.4096
1251	M01638	arginine	Known	Amino acid	7528	rs17706531	A	G	0.0105	0.6331	0.0023	6.973e-06	Allergic conjunctivitis	377277	A	G	0.0253722	0.693746	0.0110228	0.0213467	0.00292515	20.8353
1252	M01638	arginine	Known	Amino acid	7528	rs2180566	T	C	-0.0109	0.6433	0.0023	2.105e-06	Allergic conjunctivitis	377277	T	C	-0.000666688	0.59221	0.0103707	0.948743	0.00315154	22.453
1253	M01638	arginine	Known	Amino acid	7528	rs2246012	T	C	-0.0166	0.8388	0.0032	2.227e-07	Allergic conjunctivitis	377277	T	C	0.0121188	0.76879	0.0120195	0.313329	0.00377373	26.9026
1254	M01638	arginine	Known	Amino acid	7528	rs2916148	A	G	-0.0101	0.4534	0.0023	9.235e-06	Allergic conjunctivitis	377277	A	G	0.00600707	0.364894	0.0105878	0.57047	0.00270712	19.2781
1255	M01638	arginine	Known	Amino acid	7528	rs2933871	A	G	0.0178	0.6938	0.004	7.648e-06	Allergic conjunctivitis	377277	A	G	0.00958468	0.794711	0.0127366	0.451732	0.0112847	19.7797
1256	M01638	arginine	Known	Amino acid	7528	rs3011362	A	G	-0.0349	0.0334	0.0074	2.37e-06	Allergic conjunctivitis	377277	A	G	-0.00122658	0.051116	0.0230102	0.957488	0.0126577	22.2171
1257	M01638	arginine	Known	Amino acid	7528	rs511304	A	C	0.0191	0.4368	0.0039	1.014e-06	Allergic conjunctivitis	377277	A	C	0.0232462	0.445468	0.0102638	0.0235201	0.0136356	23.9572
1258	M01638	arginine	Known	Amino acid	7528	rs6479442	A	C	0.0101	0.4837	0.0023	9.586e-06	Allergic conjunctivitis	377277	A	C	0.0066022	0.507336	0.0101532	0.515524	0.00270712	19.2781
1259	M01638	arginine	Known	Amino acid	7528	rs6920504	T	C	-0.0135	0.7729	0.003	7.527e-06	Allergic conjunctivitis	377277	T	C	0.0136478	0.840453	0.0139331	0.327323	0.0028424	20.2443
1260	M01638	arginine	Known	Amino acid	7528	rs7036499	T	C	0.0217	0.8519	0.0049	8.857e-06	Allergic conjunctivitis	377277	T	C	0.0225003	0.87788	0.0155117	0.14691	0.0111775	19.5896
1261	M01638	arginine	Known	Amino acid	7528	rs715	T	C	0.0144	0.7064	0.0028	2.902e-07	Allergic conjunctivitis	377277	T	C	-0.0119656	0.688032	0.010997	0.27656	0.0037093	26.4415
1262	M01638	arginine	Known	Amino acid	7528	rs720118	T	C	-0.0105	0.6152	0.0023	4.547e-06	Allergic conjunctivitis	377277	T	C	-0.00248771	0.6148	0.0104936	0.812603	0.00292515	20.8353
1263	M01638	arginine	Known	Amino acid	7528	rs7535809	A	G	0.0138	0.8331	0.0031	7.276e-06	Allergic conjunctivitis	377277	A	G	0.00132659	0.845481	0.014069	0.924878	0.00278178	19.8113
1264	M01638	arginine	Known	Amino acid	7528	rs7717247	A	C	0.0162	0.8061	0.0035	3.347e-06	Allergic conjunctivitis	377277	A	C	0.0121797	0.817994	0.0132023	0.356247	0.00300665	21.4176
1265	M01638	arginine	Known	Amino acid	7528	rs837763	T	C	0.0114	0.5528	0.0025	6.027e-06	Allergic conjunctivitis	377277	T	C	0.00297344	0.553057	0.0102032	0.77073	0.00291848	20.7877
1266	M01638	arginine	Known	Amino acid	7528	rs901272	A	C	-0.0105	0.6207	0.0023	6.493e-06	Allergic conjunctivitis	377277	A	C	0.00203942	0.660296	0.0107	0.848839	0.00292515	20.8353
1267	M01640	ascorbate (Vitamin C)	Known	Cofactors and vitamins	2085	rs11167905	T	C	0.0804	0.8545	0.0164	9.826e-07	Allergic conjunctivitis	377277	T	C	0.00525676	0.874807	0.0153926	0.732718	0.0115158	24.0106
1268	M01640	ascorbate (Vitamin C)	Known	Cofactors and vitamins	2085	rs13069990	T	C	-0.0506	0.3781	0.011	4.442e-06	Allergic conjunctivitis	377277	T	C	0.0134397	0.375116	0.0105232	0.201548	0.0101528	21.1395
1269	M01640	ascorbate (Vitamin C)	Known	Cofactors and vitamins	2085	rs13103690	T	G	-0.0474	0.5359	0.0104	5.195e-06	Allergic conjunctivitis	377277	T	G	0.023122	0.559497	0.0102516	0.024104	0.00996873	20.7524
1270	M01640	ascorbate (Vitamin C)	Known	Cofactors and vitamins	2085	rs2070006	T	C	0.0512	0.3713	0.0112	4.762e-06	Allergic conjunctivitis	377277	T	C	0.00270196	0.460468	0.0101857	0.790801	0.0100283	20.8777
1271	M01640	ascorbate (Vitamin C)	Known	Cofactors and vitamins	2085	rs577596	A	G	-0.0567	0.3267	0.0114	6.679e-07	Allergic conjunctivitis	377277	A	G	0.00441123	0.423572	0.010314	0.668874	0.011849	24.7136
1272	M01640	ascorbate (Vitamin C)	Known	Cofactors and vitamins	2085	rs6713914	T	C	0.0593	0.5741	0.0116	3.22e-07	Allergic conjunctivitis	377277	T	C	0.0103337	0.567975	0.0102795	0.314768	0.0164037	26.0999
1273	M01640	ascorbate (Vitamin C)	Known	Cofactors and vitamins	2085	rs6826474	T	C	-0.1383	0.0393	0.0288	1.561e-06	Allergic conjunctivitis	377277	T	C	-0.019142	0.0197306	0.0366145	0.601116	0.0110543	23.0376
1274	M01640	ascorbate (Vitamin C)	Known	Cofactors and vitamins	2085	rs6834631	T	G	0.1306	0.9596	0.0267	1.032e-06	Allergic conjunctivitis	377277	T	G	0.0123546	0.980028	0.0365685	0.735477	0.0114645	23.9025
1275	M01640	ascorbate (Vitamin C)	Known	Cofactors and vitamins	2085	rs7112460	T	C	0.1084	0.0658	0.0223	1.135e-06	Allergic conjunctivitis	377277	T	C	0.0103937	0.0484357	0.0237072	0.661085	0.0113241	23.6063
1276	M01640	ascorbate (Vitamin C)	Known	Cofactors and vitamins	2085	rs8057559	T	C	0.1395	0.0312	0.0314	9.098e-06	Allergic conjunctivitis	377277	T	C	0.00488552	0.0268999	0.0311626	0.875422	0.00947664	19.7182
1277	M01640	ascorbate (Vitamin C)	Known	Cofactors and vitamins	2085	rs808686	A	G	0.0598	0.6086	0.0128	3.013e-06	Allergic conjunctivitis	377277	A	G	0.0137665	0.605539	0.0104309	0.186907	0.0137374	21.7986
1278	M01640	ascorbate (Vitamin C)	Known	Cofactors and vitamins	2085	rs8105491	T	G	-0.0698	0.154	0.0148	2.304e-06	Allergic conjunctivitis	377277	T	G	-0.0120553	0.177218	0.0133078	0.364999	0.0106667	22.2211
1279	M01640	ascorbate (Vitamin C)	Known	Cofactors and vitamins	2085	rs9419004	C	G	-0.254	0.186	0.0563	6.531e-06	Allergic conjunctivitis	377277	C	G	0.00262487	0.237126	0.0119503	0.826145	0.0394188	20.272
1280	M01640	ascorbate (Vitamin C)	Known	Cofactors and vitamins	2085	rs9606290	A	G	0.159	0.241	0.0352	6.316e-06	Allergic conjunctivitis	377277	A	G	0.0140989	0.166724	0.0137251	0.304312	0.0395111	20.3214
1281	M01644	heptanoate (7:0)	Known	Lipid	7802	rs10092877	T	C	0.0087	0.4173	0.0018	1.25e-06	Allergic conjunctivitis	377277	T	C	2.92018e-05	0.318894	0.0108954	0.997862	0.00316617	23.3548
1282	M01644	heptanoate (7:0)	Known	Lipid	7802	rs10153405	A	G	-0.0103	0.5342	0.0018	9.267e-09	Allergic conjunctivitis	377277	A	G	-0.0257879	0.605907	0.0104228	0.013354	0.00443218	32.7349
1283	M01644	heptanoate (7:0)	Known	Lipid	7802	rs10266726	T	C	-0.0083	0.4261	0.0018	4.002e-06	Allergic conjunctivitis	377277	T	C	0.0020979	0.437362	0.010266	0.838077	0.00288254	21.2566
1284	M01644	heptanoate (7:0)	Known	Lipid	7802	rs10492225	T	C	-0.0128	0.8498	0.0027	1.596e-06	Allergic conjunctivitis	377277	T	C	-0.00883358	0.843083	0.0139717	0.527224	0.00304638	22.4685
1285	M01644	heptanoate (7:0)	Known	Lipid	7802	rs10740323	T	C	0.0084	0.5935	0.0018	4.096e-06	Allergic conjunctivitis	377277	T	C	-0.00698049	0.421239	0.0103124	0.498467	0.00295221	21.7719
1286	M01644	heptanoate (7:0)	Known	Lipid	7802	rs10848196	A	G	-0.0098	0.5584	0.0018	5.252e-08	Allergic conjunctivitis	377277	A	G	-0.00850536	0.558913	0.0102154	0.405069	0.004014	29.6339
1287	M01644	heptanoate (7:0)	Known	Lipid	7802	rs12953375	A	T	0.0126	0.8162	0.0026	1.344e-06	Allergic conjunctivitis	377277	A	T	0.0111289	0.804366	0.0128838	0.387706	0.00318293	23.4788
1288	M01644	heptanoate (7:0)	Known	Lipid	7802	rs13002121	A	G	0.0115	0.766	0.0026	6.943e-06	Allergic conjunctivitis	377277	A	G	0.0243174	0.70732	0.0111599	0.0293319	0.00265285	19.5583
1289	M01644	heptanoate (7:0)	Known	Lipid	7802	rs13083714	T	C	0.0194	0.5762	0.0042	4.84e-06	Allergic conjunctivitis	377277	T	C	-0.00312922	0.514185	0.0101437	0.75771	0.0119371	21.3114
1290	M01644	heptanoate (7:0)	Known	Lipid	7802	rs13109093	A	C	0.0085	0.614	0.0018	4.247e-06	Allergic conjunctivitis	377277	A	C	0.00283689	0.63239	0.0106083	0.789145	0.0030227	22.2933
1291	M01644	heptanoate (7:0)	Known	Lipid	7802	rs17002476	T	C	-0.0119	0.1459	0.0027	8.317e-06	Allergic conjunctivitis	377277	T	C	0.00255297	0.196719	0.0127881	0.841765	0.00263414	19.42
1292	M01644	heptanoate (7:0)	Known	Lipid	7802	rs17287933	T	C	0.0083	0.4687	0.0018	5.243e-06	Allergic conjunctivitis	377277	T	C	-0.00360255	0.479945	0.010175	0.723294	0.00288254	21.2566
1293	M01644	heptanoate (7:0)	Known	Lipid	7802	rs17520583	A	G	0.0093	0.332	0.0018	3.599e-07	Allergic conjunctivitis	377277	A	G	0.0145422	0.239055	0.0119018	0.221765	0.0036163	26.6872
1294	M01644	heptanoate (7:0)	Known	Lipid	7802	rs17739107	A	G	-0.0198	0.942	0.0044	8.091e-06	Allergic conjunctivitis	377277	A	G	-0.0279705	0.967899	0.028876	0.332725	0.00274567	20.2445
1295	M01644	heptanoate (7:0)	Known	Lipid	7802	rs1836862	A	C	-0.008	0.6051	0.0018	9.366e-06	Allergic conjunctivitis	377277	A	C	-0.00597344	0.63181	0.0105411	0.570931	0.00267847	19.7477
1296	M01644	heptanoate (7:0)	Known	Lipid	7802	rs1889463	T	C	0.0089	0.628	0.0019	3.358e-06	Allergic conjunctivitis	377277	T	C	0.01277	0.639008	0.010695	0.232472	0.00297438	21.9359
1297	M01644	heptanoate (7:0)	Known	Lipid	7802	rs203591	T	C	-0.0086	0.3697	0.0018	2.014e-06	Allergic conjunctivitis	377277	T	C	0.00103526	0.377449	0.0104812	0.921318	0.00309402	22.821
1298	M01644	heptanoate (7:0)	Known	Lipid	7802	rs2073805	T	C	-0.009	0.407	0.002	6.795e-06	Allergic conjunctivitis	377277	T	C	-0.0161924	0.328551	0.0110713	0.143589	0.00361011	20.2428
1299	M01644	heptanoate (7:0)	Known	Lipid	7802	rs2091331	A	G	0.0082	0.4127	0.0018	5.705e-06	Allergic conjunctivitis	377277	A	G	0.0167377	0.443292	0.0102399	0.102144	0.00281369	20.7474
1300	M01644	heptanoate (7:0)	Known	Lipid	7802	rs2291199	A	G	0.0083	0.5373	0.0018	5.175e-06	Allergic conjunctivitis	377277	A	G	-0.0111267	0.49467	0.0101868	0.274717	0.00288254	21.2566
1301	M01644	heptanoate (7:0)	Known	Lipid	7802	rs269194	A	C	-0.0081	0.4386	0.0018	9.008e-06	Allergic conjunctivitis	377277	A	C	0.00438567	0.484048	0.0101489	0.665647	0.00274567	20.2445
1302	M01644	heptanoate (7:0)	Known	Lipid	7802	rs4618485	A	G	-0.0085	0.595	0.0018	3.037e-06	Allergic conjunctivitis	377277	A	G	0.0145254	0.588503	0.0103369	0.159963	0.0030227	22.2933
1303	M01644	heptanoate (7:0)	Known	Lipid	7802	rs498266	A	G	0.0082	0.5852	0.0018	6.145e-06	Allergic conjunctivitis	377277	A	G	-0.0148262	0.521068	0.0101681	0.144809	0.00281369	20.7474
1304	M01644	heptanoate (7:0)	Known	Lipid	7802	rs6051643	A	G	0.0441	0.986	0.0095	3.759e-06	Allergic conjunctivitis	377277	A	G	-0.0184637	0.963391	0.0275113	0.502137	0.0029213	21.5433
1305	M01644	heptanoate (7:0)	Known	Lipid	7802	rs630782	T	C	0.0093	0.4713	0.0018	2.324e-07	Allergic conjunctivitis	377277	T	C	-0.00363169	0.46956	0.0101798	0.721275	0.0036163	26.6872
1306	M01644	heptanoate (7:0)	Known	Lipid	7802	rs676094	A	G	0.0191	0.4178	0.0042	6.606e-06	Allergic conjunctivitis	377277	A	G	-0.0111045	0.432456	0.0102422	0.278279	0.011575	20.6574
1307	M01644	heptanoate (7:0)	Known	Lipid	7802	rs6860349	A	G	-0.0089	0.4108	0.0018	8.673e-07	Allergic conjunctivitis	377277	A	G	0.0144841	0.360231	0.010989	0.187489	0.00331292	24.4409
1308	M01644	heptanoate (7:0)	Known	Lipid	7802	rs7436874	T	C	0.0083	0.6135	0.0019	9.886e-06	Allergic conjunctivitis	377277	T	C	0.0105376	0.58856	0.010342	0.308244	0.00258786	19.0779
1309	M01644	heptanoate (7:0)	Known	Lipid	7802	rs8006663	A	G	-0.0086	0.4556	0.0018	1.785e-06	Allergic conjunctivitis	377277	A	G	-0.00143859	0.511897	0.0101762	0.88758	0.00309402	22.821
1310	M01644	heptanoate (7:0)	Known	Lipid	7802	rs8079173	A	G	0.0118	0.1402	0.0026	8.927e-06	Allergic conjunctivitis	377277	A	G	-0.00534273	0.228523	0.0121279	0.65955	0.00279267	20.592
1311	M01644	heptanoate (7:0)	Known	Lipid	7802	rs864428	T	C	0.0101	0.4058	0.0018	2.986e-08	Allergic conjunctivitis	377277	T	C	-0.00196236	0.409488	0.0103321	0.849365	0.00426246	31.476
1312	M01644	heptanoate (7:0)	Known	Lipid	7802	rs9607028	T	G	-0.0084	0.4268	0.0019	7.286e-06	Allergic conjunctivitis	377277	T	G	0.00427263	0.404312	0.0103503	0.67975	0.00265043	19.5404
1313	M01644	heptanoate (7:0)	Known	Lipid	7802	rs989248	A	G	-0.0085	0.6475	0.0018	2.962e-06	Allergic conjunctivitis	377277	A	G	-0.0283132	0.75678	0.011894	0.017291	0.0030227	22.2933
1314	M01644	heptanoate (7:0)	Known	Lipid	7802	rs990054	T	C	-0.0087	0.5955	0.0018	1.325e-06	Allergic conjunctivitis	377277	T	C	0.0120562	0.613813	0.0104443	0.248366	0.00316617	23.3548
1315	M01644	heptanoate (7:0)	Known	Lipid	7802	rs9997602	A	C	-0.0081	0.5717	0.0018	7.565e-06	Allergic conjunctivitis	377277	A	C	0.00586928	0.536287	0.0101976	0.564915	0.00274567	20.2445
1316	M01645	laurate (12:0)	Known	Lipid	7793	rs10039731	A	G	0.0198	0.5787	0.004	8.465e-07	Allergic conjunctivitis	377277	A	G	0.0268489	0.615589	0.0104784	0.0103978	0.0136771	24.4748
1317	M01645	laurate (12:0)	Known	Lipid	7793	rs11036901	A	G	-0.0079	0.433	0.0018	7.855e-06	Allergic conjunctivitis	377277	A	G	0.0149976	0.295985	0.0111274	0.177719	0.0026153	19.2571
1318	M01645	laurate (12:0)	Known	Lipid	7793	rs11193635	T	C	0.0084	0.6725	0.0018	3.797e-06	Allergic conjunctivitis	377277	T	C	-0.00659309	0.705704	0.0112803	0.5589	0.00295581	21.7718
1319	M01645	laurate (12:0)	Known	Lipid	7793	rs11589855	T	C	-0.0084	0.3809	0.0018	2.222e-06	Allergic conjunctivitis	377277	T	C	-0.00656432	0.453801	0.0102574	0.522199	0.00295581	21.7718
1320	M01645	laurate (12:0)	Known	Lipid	7793	rs11731117	A	G	0.0081	0.5958	0.0018	4.324e-06	Allergic conjunctivitis	377277	A	G	0.00335957	0.621149	0.010487	0.7487	0.00274902	20.2445
1321	M01645	laurate (12:0)	Known	Lipid	7793	rs11857879	T	G	0.0112	0.1952	0.0025	8.18e-06	Allergic conjunctivitis	377277	T	G	-0.00487967	0.204307	0.0126597	0.699905	0.00272471	20.0649
1322	M01645	laurate (12:0)	Known	Lipid	7793	rs11978728	A	T	-0.0089	0.6876	0.0018	5.182e-07	Allergic conjunctivitis	377277	A	T	-0.00933294	0.738755	0.0116018	0.421143	0.00331697	24.4409
1323	M01645	laurate (12:0)	Known	Lipid	7793	rs12466053	A	G	0.0087	0.402	0.0018	8.441e-07	Allergic conjunctivitis	377277	A	G	-0.00631106	0.37707	0.0106635	0.553958	0.00317003	23.3548
1324	M01645	laurate (12:0)	Known	Lipid	7793	rs12862464	T	C	0.0146	0.0842	0.0033	9.825e-06	Allergic conjunctivitis	377277	T	C	-0.0311169	0.111344	0.0162173	0.0550161	0.00265749	19.5686
1325	M01645	laurate (12:0)	Known	Lipid	7793	rs12940605	A	C	-0.0096	0.6059	0.0018	1.823e-07	Allergic conjunctivitis	377277	A	C	-0.0140001	0.64078	0.0106131	0.187126	0.00385716	28.4367
1326	M01645	laurate (12:0)	Known	Lipid	7793	rs13393013	A	G	0.0314	0.0213	0.0065	1.312e-06	Allergic conjunctivitis	377277	A	G	-0.00297581	0.0341712	0.0278241	0.914828	0.00316668	23.33
1327	M01645	laurate (12:0)	Known	Lipid	7793	rs1487052	T	C	0.008	0.3063	0.0018	7.664e-06	Allergic conjunctivitis	377277	T	C	-0.00221418	0.341945	0.010696	0.836002	0.00268175	19.7477
1328	M01645	laurate (12:0)	Known	Lipid	7793	rs1530439	T	G	0.009	0.2946	0.0018	6.08e-07	Allergic conjunctivitis	377277	T	G	0.0123198	0.295963	0.0111776	0.270382	0.00339167	24.9932
1329	M01645	laurate (12:0)	Known	Lipid	7793	rs16942446	A	G	-0.0259	0.0314	0.0056	3.318e-06	Allergic conjunctivitis	377277	A	G	0.0173463	0.0380639	0.0265131	0.512949	0.00290342	21.3848
1330	M01645	laurate (12:0)	Known	Lipid	7793	rs16990450	T	C	0.0161	0.0722	0.0035	4.178e-06	Allergic conjunctivitis	377277	T	C	0.0381059	0.0967912	0.0171812	0.0265626	0.00287221	21.1542
1331	M01645	laurate (12:0)	Known	Lipid	7793	rs2069151	A	G	0.009	0.7083	0.0018	4.682e-07	Allergic conjunctivitis	377277	A	G	0.00127742	0.736744	0.0115607	0.912016	0.00339167	24.9932
1332	M01645	laurate (12:0)	Known	Lipid	7793	rs2140495	T	C	0.0638	0.0158	0.0144	9.505e-06	Allergic conjunctivitis	377277	T	C	0.0058041	0.0584936	0.0216627	0.788753	0.0109871	19.6076
1333	M01645	laurate (12:0)	Known	Lipid	7793	rs2255059	T	C	-0.008	0.5192	0.0018	7.397e-06	Allergic conjunctivitis	377277	T	C	0.00760503	0.544988	0.0102526	0.458229	0.00268175	19.7477
1334	M01645	laurate (12:0)	Known	Lipid	7793	rs2304767	A	G	0.0091	0.3402	0.0019	1.216e-06	Allergic conjunctivitis	377277	A	G	-0.000809533	0.306459	0.0110742	0.941726	0.00311294	22.9328
1335	M01645	laurate (12:0)	Known	Lipid	7793	rs2423542	A	G	0.0153	0.8036	0.0032	1.914e-06	Allergic conjunctivitis	377277	A	G	0.00465994	0.873721	0.0157211	0.766915	0.00310229	22.8541
1336	M01645	laurate (12:0)	Known	Lipid	7793	rs2491274	A	G	-0.0297	0.9732	0.0065	4.627e-06	Allergic conjunctivitis	377277	A	G	-0.00785822	0.978669	0.0354613	0.824625	0.00283402	20.8722
1337	M01645	laurate (12:0)	Known	Lipid	7793	rs287276	A	G	0.0084	0.3317	0.0018	2.647e-06	Allergic conjunctivitis	377277	A	G	0.0033247	0.375952	0.010488	0.751244	0.00295581	21.7718
1338	M01645	laurate (12:0)	Known	Lipid	7793	rs369895	A	G	-0.0114	0.574	0.0023	1.075e-06	Allergic conjunctivitis	377277	A	G	0.000988177	0.502826	0.0102981	0.923555	0.00333314	24.5604
1339	M01645	laurate (12:0)	Known	Lipid	7793	rs4327548	A	G	-0.0093	0.2904	0.0018	2.156e-07	Allergic conjunctivitis	377277	A	G	0.0107902	0.328334	0.0108387	0.31948	0.00362072	26.6872
1340	M01645	laurate (12:0)	Known	Lipid	7793	rs4333677	A	G	0.008	0.5848	0.0018	5.985e-06	Allergic conjunctivitis	377277	A	G	0.00992483	0.595399	0.0103418	0.337214	0.00268175	19.7477
1341	M01645	laurate (12:0)	Known	Lipid	7793	rs4680878	T	G	0.0079	0.6552	0.0018	9.163e-06	Allergic conjunctivitis	377277	T	G	-0.00304844	0.613597	0.0104772	0.771081	0.0026153	19.2571
1342	M01645	laurate (12:0)	Known	Lipid	7793	rs4789698	T	C	-0.0079	0.4508	0.0018	6.828e-06	Allergic conjunctivitis	377277	T	C	-0.00283962	0.469197	0.0101848	0.780391	0.0026153	19.2571
1343	M01645	laurate (12:0)	Known	Lipid	7793	rs4930046	A	G	0.0088	0.4652	0.0019	2.716e-06	Allergic conjunctivitis	377277	A	G	0.0123247	0.52556	0.010181	0.226065	0.00291166	21.4457
1344	M01645	laurate (12:0)	Known	Lipid	7793	rs6112257	A	G	-0.0092	0.6843	0.0018	3.386e-07	Allergic conjunctivitis	377277	A	G	-0.0284965	0.71063	0.0112341	0.0111933	0.00354355	26.1163
1345	M01645	laurate (12:0)	Known	Lipid	7793	rs6441206	A	G	0.0099	0.4638	0.0018	2.088e-08	Allergic conjunctivitis	377277	A	G	-0.0100191	0.444831	0.0102328	0.327523	0.004101	30.2418
1346	M01645	laurate (12:0)	Known	Lipid	7793	rs6502896	A	G	-0.0187	0.7619	0.0042	9.701e-06	Allergic conjunctivitis	377277	A	G	0.0233563	0.701008	0.0110787	0.0350114	0.0110944	19.8013
1347	M01645	laurate (12:0)	Known	Lipid	7793	rs6765113	T	C	0.0082	0.5408	0.0018	8.162e-06	Allergic conjunctivitis	377277	T	C	0.00178313	0.606914	0.0104192	0.864114	0.00281713	20.7474
1348	M01645	laurate (12:0)	Known	Lipid	7793	rs696979	T	C	0.0084	0.6026	0.0018	2.048e-06	Allergic conjunctivitis	377277	T	C	-0.00674183	0.691589	0.0110402	0.541422	0.00295581	21.7718
1349	M01645	laurate (12:0)	Known	Lipid	7793	rs6973824	A	G	0.009	0.3374	0.0018	4.019e-07	Allergic conjunctivitis	377277	A	G	0.00146784	0.30505	0.0110193	0.89403	0.00339167	24.9932
1350	M01645	laurate (12:0)	Known	Lipid	7793	rs699015	A	G	0.0391	0.955	0.0089	9.928e-06	Allergic conjunctivitis	377277	A	G	0.0274233	0.95392	0.0243852	0.260762	0.0108049	19.2789
1351	M01645	laurate (12:0)	Known	Lipid	7793	rs7011528	A	C	-0.0082	0.4515	0.0018	4.005e-06	Allergic conjunctivitis	377277	A	C	-0.00168886	0.454405	0.0101959	0.868439	0.00281713	20.7474
1352	M01645	laurate (12:0)	Known	Lipid	7793	rs853907	T	C	0.0079	0.4778	0.0018	7.637e-06	Allergic conjunctivitis	377277	T	C	0.0141408	0.340678	0.0108977	0.194428	0.0026153	19.2571
1353	M01645	laurate (12:0)	Known	Lipid	7793	rs891531	T	G	0.0113	0.1846	0.0024	3.809e-06	Allergic conjunctivitis	377277	T	G	-0.00573423	0.256454	0.0117405	0.625256	0.00300867	22.1624
1354	M01645	laurate (12:0)	Known	Lipid	7793	rs9563502	A	G	-0.01	0.7115	0.0018	2.56e-08	Allergic conjunctivitis	377277	A	G	-0.000461506	0.58916	0.0103171	0.964321	0.00418392	30.8558
1355	M01645	laurate (12:0)	Known	Lipid	7793	rs9815886	A	C	-0.0083	0.4756	0.0018	2.55e-06	Allergic conjunctivitis	377277	A	C	0.0094727	0.580803	0.0102909	0.357315	0.00288606	21.2566
1356	M01645	laurate (12:0)	Known	Lipid	7793	rs9852606	C	G	-0.0085	0.3771	0.0018	1.476e-06	Allergic conjunctivitis	377277	C	G	-0.010254	0.409011	0.0103395	0.321328	0.00302639	22.2933
1357	M01649	valine	Known	Amino acid	7808	rs10050054	T	C	-0.0336	0.9828	0.0072	3.177e-06	Allergic conjunctivitis	377277	T	C	-0.00586769	0.993943	0.0666655	0.929863	0.012202	21.7531
1358	M01649	valine	Known	Amino acid	7808	rs10181551	A	G	-0.0055	0.296	0.0012	3.876e-06	Allergic conjunctivitis	377277	A	G	0.00267034	0.275743	0.0113956	0.814728	0.00284647	21.0012
1359	M01649	valine	Known	Amino acid	7808	rs12552913	A	T	-0.0059	0.2932	0.0012	1.164e-06	Allergic conjunctivitis	377277	A	T	-0.00944532	0.362301	0.0105483	0.370554	0.00327415	24.167
1360	M01649	valine	Known	Amino acid	7808	rs1440581	T	C	-0.0081	0.4577	0.0012	2.558e-12	Allergic conjunctivitis	377277	T	C	-0.00433605	0.509708	0.0102993	0.67375	0.0061533	45.5501
1361	M01649	valine	Known	Amino acid	7808	rs2373642	A	G	-0.054	0.0138	0.011	9.775e-07	Allergic conjunctivitis	377277	A	G	-0.0329699	0.0320801	0.0289307	0.254446	0.0134851	24.0718
1362	M01649	valine	Known	Amino acid	7808	rs3762466	T	C	0.0058	0.6819	0.0012	1.063e-06	Allergic conjunctivitis	377277	T	C	-0.00772525	0.694377	0.0110139	0.483047	0.00316445	23.3548
1363	M01670	urea	Known	Amino acid	7796	rs12654812	A	G	0.0118	0.2913	0.0025	3.362e-06	Allergic conjunctivitis	377277	A	G	0.0325583	0.367176	0.0105032	0.00193629	0.00302274	22.2723
1364	M01670	urea	Known	Amino acid	7796	rs1569823	T	C	-0.0152	0.8757	0.0034	8.248e-06	Allergic conjunctivitis	377277	T	C	0.031548	0.890415	0.0163351	0.0534454	0.00271257	19.9807
1365	M01670	urea	Known	Amino acid	7796	rs1792544	A	G	-0.0155	0.8963	0.0034	5.829e-06	Allergic conjunctivitis	377277	A	G	0.00934325	0.778065	0.0122368	0.445143	0.00282039	20.7772
1366	M01670	urea	Known	Amino acid	7796	rs2049664	C	G	0.0123	0.1916	0.0026	3.006e-06	Allergic conjunctivitis	377277	C	G	-0.0313792	0.201645	0.0127168	0.0136041	0.0030365	22.3741
1367	M01670	urea	Known	Amino acid	7796	rs2170700	A	G	0.0326	0.8663	0.0069	2.431e-06	Allergic conjunctivitis	377277	A	G	-0.0260304	0.906581	0.0174785	0.136414	0.0125172	22.2968
1368	M01670	urea	Known	Amino acid	7796	rs2424200	T	C	0.0152	0.1163	0.0034	6.428e-06	Allergic conjunctivitis	377277	T	C	-0.0080205	0.128395	0.0152485	0.598898	0.00271257	19.9807
1369	M01670	urea	Known	Amino acid	7796	rs6074893	A	C	-0.0115	0.7512	0.0026	8.524e-06	Allergic conjunctivitis	377277	A	C	-0.00182364	0.786932	0.0124826	0.883847	0.00265537	19.5583
1370	M01670	urea	Known	Amino acid	7796	rs6753621	A	G	-0.0117	0.2183	0.0026	7.017e-06	Allergic conjunctivitis	377277	A	G	0.0187401	0.239734	0.0119344	0.116353	0.00274828	20.2445
1371	M01670	urea	Known	Amino acid	7796	rs686346	T	C	0.0128	0.7658	0.0027	1.443e-06	Allergic conjunctivitis	377277	T	C	-0.00205546	0.734008	0.0114806	0.857908	0.00304928	22.4685
1372	M01670	urea	Known	Amino acid	7796	rs7739842	T	G	0.0134	0.8202	0.0027	8.001e-07	Allergic conjunctivitis	377277	T	G	0.00749742	0.787489	0.0124318	0.546453	0.00334087	24.6243
1373	M01670	urea	Known	Amino acid	7796	rs9646626	T	C	-0.0226	0.948	0.0051	7.979e-06	Allergic conjunctivitis	377277	T	C	-0.0292024	0.954407	0.0245384	0.234019	0.00266531	19.6317
1374	M01670	urea	Known	Amino acid	7796	rs980922	C	G	-0.012	0.8056	0.0026	3.569e-06	Allergic conjunctivitis	377277	C	G	0.0132805	0.714034	0.0112568	0.238089	0.00289061	21.296
1375	M01712	cortisol	Known	Lipid	7795	rs1010874	A	G	-0.0491	0.0629	0.0096	3.169e-07	Allergic conjunctivitis	377277	A	G	0.0748043	0.0395075	0.0254855	0.00333357	0.014703	26.1291
1376	M01712	cortisol	Known	Lipid	7795	rs11013837	A	T	-0.015	0.2463	0.0034	8.163e-06	Allergic conjunctivitis	377277	A	T	-0.0375477	0.223918	0.012294	0.00225704	0.00264256	19.4584
1377	M01712	cortisol	Known	Lipid	7795	rs1173842	A	G	-0.0217	0.567	0.0049	8.343e-06	Allergic conjunctivitis	377277	A	G	0.000427006	0.553747	0.0103072	0.966955	0.011064	19.5899
1378	M01712	cortisol	Known	Lipid	7795	rs11855136	A	G	-0.0618	0.0406	0.0121	2.991e-07	Allergic conjunctivitis	377277	A	G	0.00147113	0.0456969	0.0246834	0.952474	0.0146625	26.0562
1379	M01712	cortisol	Known	Lipid	7795	rs11987983	T	C	-0.0457	0.099	0.0102	7.164e-06	Allergic conjunctivitis	377277	T	C	0.00308504	0.0364189	0.0273706	0.910258	0.0113215	20.051
1380	M01712	cortisol	Known	Lipid	7795	rs12210538	A	G	0.0254	0.8442	0.0057	9.185e-06	Allergic conjunctivitis	377277	A	G	-0.00331458	0.838588	0.0137924	0.810083	0.00269584	19.8518
1381	M01712	cortisol	Known	Lipid	7795	rs12883490	T	C	0.0166	0.6656	0.0033	3.756e-07	Allergic conjunctivitis	377277	T	C	-0.0247057	0.57655	0.0103105	0.016568	0.00343276	25.2971
1382	M01712	cortisol	Known	Lipid	7795	rs1381274	T	C	-0.0146	0.4672	0.0032	3.625e-06	Allergic conjunctivitis	377277	T	C	0.00700511	0.502986	0.0102117	0.492719	0.0028257	20.8107
1383	M01712	cortisol	Known	Lipid	7795	rs1448767	T	C	-0.0144	0.6289	0.0033	9.947e-06	Allergic conjunctivitis	377277	T	C	0.00614725	0.657069	0.0107375	0.566982	0.00258537	19.0361
1384	M01712	cortisol	Known	Lipid	7795	rs1491606	A	T	0.0182	0.2992	0.004	5.796e-06	Allergic conjunctivitis	377277	A	T	-0.0122044	0.357551	0.010615	0.250252	0.00281028	20.6969
1385	M01712	cortisol	Known	Lipid	7795	rs4439706	T	C	0.0151	0.7156	0.0033	3.775e-06	Allergic conjunctivitis	377277	T	C	0.0187026	0.780455	0.0122662	0.127326	0.0028421	20.9319
1386	M01712	cortisol	Known	Lipid	7795	rs9446392	T	C	-0.0331	0.9533	0.0075	9.272e-06	Allergic conjunctivitis	377277	T	C	-0.0154587	0.950328	0.0234711	0.510135	0.00264443	19.4722
1387	M01712	cortisol	Known	Lipid	7795	rs9533798	C	G	-0.0142	0.3667	0.0032	8.363e-06	Allergic conjunctivitis	377277	C	G	-0.0211494	0.36514	0.0105642	0.0452856	0.0026734	19.686
1388	M01769	cortisone	Known	Lipid	7575	rs10102742	T	C	0.0078	0.4035	0.0018	8.73e-06	Allergic conjunctivitis	377277	T	C	-0.0127952	0.428952	0.0103462	0.216198	0.00262451	18.7725
1389	M01769	cortisone	Known	Lipid	7575	rs10454657	T	C	0.0083	0.5849	0.0017	1.637e-06	Allergic conjunctivitis	377277	T	C	-0.00647769	0.584447	0.0103061	0.529656	0.00332932	23.8307
1390	M01769	cortisone	Known	Lipid	7575	rs10824300	A	G	0.009	0.383	0.002	6.795e-06	Allergic conjunctivitis	377277	A	G	-0.013351	0.44622	0.0102209	0.191469	0.00372089	20.2425
1391	M01769	cortisone	Known	Lipid	7575	rs10851734	A	G	0.0078	0.6345	0.0017	6.048e-06	Allergic conjunctivitis	377277	A	G	0.0130419	0.645704	0.0106467	0.220586	0.00294142	21.046
1392	M01769	cortisone	Known	Lipid	7575	rs10938815	T	G	0.0099	0.5932	0.0017	8.381e-09	Allergic conjunctivitis	377277	T	G	-0.00375682	0.563297	0.0102376	0.713646	0.00472997	33.904
1393	M01769	cortisone	Known	Lipid	7575	rs1115509	A	C	-0.0999	0.0138	0.0211	2.125e-06	Allergic conjunctivitis	377277	A	C	-0.0883751	0.015879	0.0405463	0.0292867	0.0129096	22.3903
1394	M01769	cortisone	Known	Lipid	7575	rs11532668	A	G	0.0168	0.8339	0.0038	9.746e-06	Allergic conjunctivitis	377277	A	G	-0.0145059	0.744681	0.0118641	0.221454	0.00273155	19.5402
1395	M01769	cortisone	Known	Lipid	7575	rs1173830	T	C	-0.0171	0.6542	0.0034	6.602e-07	Allergic conjunctivitis	377277	T	C	0.011606	0.669986	0.0107992	0.282506	0.0145432	25.2655
1396	M01769	cortisone	Known	Lipid	7575	rs13280205	A	C	0.0121	0.805	0.0025	2.015e-06	Allergic conjunctivitis	377277	A	C	0.0154731	0.642951	0.0106517	0.146323	0.00327199	23.419
1397	M01769	cortisone	Known	Lipid	7575	rs1334235	C	G	0.0077	0.3644	0.0017	9.969e-06	Allergic conjunctivitis	377277	C	G	-0.0065085	0.418019	0.0103108	0.527891	0.0028667	20.5098
1398	M01769	cortisone	Known	Lipid	7575	rs1438564	T	C	0.0114	0.8089	0.0025	5.103e-06	Allergic conjunctivitis	377277	T	C	-0.0135206	0.75509	0.0118635	0.254419	0.00290544	20.7878
1399	M01769	cortisone	Known	Lipid	7575	rs17248331	T	C	-0.0089	0.5848	0.0017	1.699e-07	Allergic conjunctivitis	377277	T	C	0.00192116	0.530756	0.0101884	0.850435	0.00382615	27.4006
1400	M01769	cortisone	Known	Lipid	7575	rs2058473	A	G	-0.0077	0.6494	0.0017	7.478e-06	Allergic conjunctivitis	377277	A	G	-1.7072e-05	0.616199	0.0104381	0.998695	0.0028667	20.5098
1401	M01769	cortisone	Known	Lipid	7575	rs2118096	A	C	0.0084	0.6068	0.0017	1.133e-06	Allergic conjunctivitis	377277	A	C	0.0135094	0.682795	0.0109692	0.218106	0.00340975	24.4084
1402	M01769	cortisone	Known	Lipid	7575	rs219918	C	G	-0.0299	0.0224	0.0063	2.477e-06	Allergic conjunctivitis	377277	C	G	-0.0125825	0.030086	0.0297608	0.67245	0.00314657	22.5185
1403	M01769	cortisone	Known	Lipid	7575	rs2272663	A	G	0.0077	0.5321	0.0017	9.389e-06	Allergic conjunctivitis	377277	A	G	0.000387629	0.486784	0.0101741	0.969608	0.0028667	20.5098
1404	M01769	cortisone	Known	Lipid	7575	rs227421	T	C	0.0116	0.1489	0.0025	4.035e-06	Allergic conjunctivitis	377277	T	C	-0.0144687	0.209563	0.0124794	0.24629	0.00300797	21.5236
1405	M01769	cortisone	Known	Lipid	7575	rs2325727	T	C	-0.0076	0.4423	0.0017	9.34e-06	Allergic conjunctivitis	377277	T	C	-0.0142534	0.432553	0.0102606	0.164789	0.00279293	19.9806
1406	M01769	cortisone	Known	Lipid	7575	rs2351174	T	G	-0.0081	0.6063	0.0017	2.628e-06	Allergic conjunctivitis	377277	T	G	-0.0249866	0.709902	0.0112791	0.0267399	0.0031713	22.6961
1407	M01769	cortisone	Known	Lipid	7575	rs2364598	A	C	-0.014	0.149	0.003	3.061e-06	Allergic conjunctivitis	377277	A	C	-0.000582718	0.103465	0.0167038	0.972171	0.00400049	21.7697
1408	M01769	cortisone	Known	Lipid	7575	rs3095571	A	G	0.0078	0.4465	0.0017	6.744e-06	Allergic conjunctivitis	377277	A	G	-0.00638275	0.361547	0.010561	0.545597	0.00294142	21.046
1409	M01769	cortisone	Known	Lipid	7575	rs4470135	A	C	0.0088	0.5203	0.0018	5.174e-07	Allergic conjunctivitis	377277	A	C	0.000404965	0.53599	0.0102137	0.968373	0.00333821	23.8945
1410	M01769	cortisone	Known	Lipid	7575	rs4653629	T	C	-0.0084	0.5584	0.0017	1.249e-06	Allergic conjunctivitis	377277	T	C	-0.012695	0.591895	0.0103383	0.219463	0.00340975	24.4084
1411	M01769	cortisone	Known	Lipid	7575	rs4717222	A	C	-0.0086	0.4686	0.0017	4.344e-07	Allergic conjunctivitis	377277	A	C	0.0144036	0.489386	0.0101615	0.156347	0.00357346	25.5845
1412	M01769	cortisone	Known	Lipid	7575	rs4930767	T	C	-0.0079	0.4862	0.0017	3.687e-06	Allergic conjunctivitis	377277	T	C	0.00220153	0.480469	0.0101856	0.828878	0.0030171	21.5891
1413	M01769	cortisone	Known	Lipid	7575	rs527793	T	G	-0.0149	0.1085	0.0033	4.668e-06	Allergic conjunctivitis	377277	T	G	0.0206648	0.102021	0.0169331	0.22232	0.00284873	20.3809
1414	M01769	cortisone	Known	Lipid	7575	rs6017596	T	C	-0.0084	0.5825	0.0017	8.308e-07	Allergic conjunctivitis	377277	T	C	-0.00606301	0.458163	0.0102133	0.552753	0.00340975	24.4084
1415	M01769	cortisone	Known	Lipid	7575	rs6539409	T	G	-0.0078	0.5663	0.0017	4.953e-06	Allergic conjunctivitis	377277	T	G	-0.000509305	0.650896	0.0106621	0.961901	0.00294142	21.046
1416	M01769	cortisone	Known	Lipid	7575	rs6910731	A	G	0.0087	0.4495	0.0018	9.064e-07	Allergic conjunctivitis	377277	A	G	0.00628866	0.382252	0.0104644	0.547869	0.00326302	23.3546
1417	M01769	cortisone	Known	Lipid	7575	rs7562418	A	C	0.0077	0.5075	0.0017	6.809e-06	Allergic conjunctivitis	377277	A	C	-0.00811267	0.532256	0.0101605	0.424609	0.0028667	20.5098
1418	M01769	cortisone	Known	Lipid	7575	rs7661472	A	C	-0.0082	0.4922	0.0017	1.379e-06	Allergic conjunctivitis	377277	A	C	-0.0117352	0.450261	0.0102579	0.252616	0.00324984	23.2599
1419	M01769	cortisone	Known	Lipid	7575	rs7670890	A	G	-0.0076	0.6344	0.0017	9.639e-06	Allergic conjunctivitis	377277	A	G	0.00257482	0.694941	0.0110381	0.815555	0.00279293	19.9806
1420	M01769	cortisone	Known	Lipid	7575	rs7814638	A	G	-0.0133	0.141	0.0025	1.231e-07	Allergic conjunctivitis	377277	A	G	-0.00986166	0.0845028	0.0182877	0.589715	0.00395048	28.2945
1421	M01769	cortisone	Known	Lipid	7575	rs7837792	T	C	-0.0081	0.5936	0.0017	2.782e-06	Allergic conjunctivitis	377277	T	C	-0.00107821	0.610562	0.0104174	0.917565	0.0031713	22.6961
1422	M01769	cortisone	Known	Lipid	7575	rs7915877	T	C	-0.0078	0.5509	0.0017	4.416e-06	Allergic conjunctivitis	377277	T	C	-0.000765525	0.619428	0.0104785	0.941761	0.00294142	21.046
1423	M01769	cortisone	Known	Lipid	7575	rs9379820	T	C	-0.0076	0.5914	0.0017	8.316e-06	Allergic conjunctivitis	377277	T	C	-0.0133065	0.587871	0.0103136	0.196985	0.00279293	19.9806
1424	M01769	cortisone	Known	Lipid	7575	rs9391679	A	C	0.0123	0.157	0.0025	5.815e-07	Allergic conjunctivitis	377277	A	C	-0.0232263	0.242309	0.0118501	0.0499954	0.00338068	24.1996
1425	M01769	cortisone	Known	Lipid	7575	rs940511	A	G	-0.0077	0.4652	0.0017	6.713e-06	Allergic conjunctivitis	377277	A	G	0.00516213	0.491135	0.0101556	0.61124	0.0028667	20.5098
1426	M01769	cortisone	Known	Lipid	7575	rs960381	A	C	0.008	0.5958	0.0017	3.559e-06	Allergic conjunctivitis	377277	A	C	0.00552746	0.655481	0.0106724	0.604512	0.00309372	22.1391
1427	M01769	cortisone	Known	Lipid	7575	rs9674799	A	G	0.0157	0.8784	0.0032	7.465e-07	Allergic conjunctivitis	377277	A	G	0.00567443	0.779768	0.0123292	0.645342	0.00336188	24.0645
1428	M01898	proline	Known	Amino acid	7816	rs10183099	A	G	-0.0084	0.6391	0.0018	2.443e-06	Allergic conjunctivitis	377277	A	G	-0.00497305	0.615165	0.0104727	0.634886	0.00294741	21.7719
1429	M01898	proline	Known	Amino acid	7816	rs10501294	T	C	-0.0124	0.8715	0.0027	3.11e-06	Allergic conjunctivitis	377277	T	C	-0.0180985	0.870901	0.0151766	0.233053	0.00285485	21.0862
1430	M01898	proline	Known	Amino acid	7816	rs10512634	A	G	0.0117	0.1405	0.0026	8.593e-06	Allergic conjunctivitis	377277	A	G	0.00125742	0.130546	0.0150779	0.933537	0.00274121	20.2445
1431	M01898	proline	Known	Amino acid	7816	rs10747856	A	G	-0.0079	0.5243	0.0017	6.032e-06	Allergic conjunctivitis	377277	A	G	0.0192087	0.522625	0.0101911	0.0594497	0.00292277	21.5893
1432	M01898	proline	Known	Amino acid	7816	rs10954090	T	C	0.013	0.1522	0.0026	3.971e-07	Allergic conjunctivitis	377277	T	C	0.0209482	0.11204	0.0161557	0.194754	0.00338203	24.9932
1433	M01898	proline	Known	Amino acid	7816	rs11075967	T	C	-0.0087	0.6699	0.0018	8.671e-07	Allergic conjunctivitis	377277	T	C	-0.0164548	0.58282	0.010338	0.111456	0.00316102	23.3548
1434	M01898	proline	Known	Amino acid	7816	rs11183620	A	G	0.0082	0.4679	0.0017	2.343e-06	Allergic conjunctivitis	377277	A	G	0.00446114	0.35792	0.0107158	0.67718	0.00314825	23.2601
1435	M01898	proline	Known	Amino acid	7816	rs11784679	T	G	-0.0116	0.7763	0.0025	3.615e-06	Allergic conjunctivitis	377277	T	G	0.00227497	0.828089	0.0135852	0.867009	0.00291392	21.5238
1436	M01898	proline	Known	Amino acid	7816	rs11848063	A	G	0.0087	0.5861	0.0018	7.138e-07	Allergic conjunctivitis	377277	A	G	0.0247713	0.646988	0.0106918	0.0205116	0.00316102	23.3548
1437	M01898	proline	Known	Amino acid	7816	rs12243290	A	G	-0.0157	0.8997	0.0034	4e-06	Allergic conjunctivitis	377277	A	G	0.0327923	0.883314	0.0158224	0.0382164	0.002886	21.3169
1438	M01898	proline	Known	Amino acid	7816	rs1394836	T	C	0.0083	0.6032	0.0018	2.227e-06	Allergic conjunctivitis	377277	T	C	-0.000389121	0.564952	0.0102674	0.969768	0.00287785	21.2566
1439	M01898	proline	Known	Amino acid	7816	rs1564080	A	T	0.0079	0.324	0.0018	7.531e-06	Allergic conjunctivitis	377277	A	T	0.0207129	0.368186	0.0105696	0.0500346	0.00260786	19.2571
1440	M01898	proline	Known	Amino acid	7816	rs1615586	T	G	-0.0196	0.7674	0.0043	4.182e-06	Allergic conjunctivitis	377277	T	G	0.00331626	0.727994	0.0114202	0.771521	0.011628	20.7531
1441	M01898	proline	Known	Amino acid	7816	rs175866	T	G	-0.0086	0.5784	0.0018	1.139e-06	Allergic conjunctivitis	377277	T	G	6.06057e-05	0.656509	0.0106751	0.99547	0.003089	22.821
1442	M01898	proline	Known	Amino acid	7816	rs1888182	T	C	0.0079	0.4159	0.0018	7.927e-06	Allergic conjunctivitis	377277	T	C	-0.00723088	0.433827	0.0102915	0.4823	0.00260786	19.2571
1443	M01898	proline	Known	Amino acid	7816	rs2185865	A	C	0.0177	0.9245	0.0034	1.698e-07	Allergic conjunctivitis	377277	A	C	-0.000317473	0.912371	0.0179602	0.985897	0.00366525	27.0939
1444	M01898	proline	Known	Amino acid	7816	rs2518802	A	C	-0.0534	0.903	0.0033	4.152e-59	Allergic conjunctivitis	377277	A	C	0.00131898	0.899442	0.0168938	0.937768	0.0343238	261.78
1445	M01898	proline	Known	Amino acid	7816	rs2935623	A	G	-0.0079	0.6235	0.0018	8.71e-06	Allergic conjunctivitis	377277	A	G	-0.00714061	0.527854	0.0101394	0.48128	0.00260786	19.2571
1446	M01898	proline	Known	Amino acid	7816	rs4580644	T	C	0.0157	0.4937	0.0035	8.163e-06	Allergic conjunctivitis	377277	T	C	0.00357838	0.474727	0.010174	0.725048	0.0112655	20.0988
1447	M01898	proline	Known	Amino acid	7816	rs4978836	A	G	0.009	0.391	0.002	6.795e-06	Allergic conjunctivitis	377277	A	G	0.00407082	0.378613	0.0104808	0.697715	0.0036024	20.2428
1448	M01898	proline	Known	Amino acid	7816	rs535633	A	G	-0.0086	0.5847	0.0018	1.049e-06	Allergic conjunctivitis	377277	A	G	-0.00862258	0.610537	0.0104532	0.409441	0.003089	22.821
1449	M01898	proline	Known	Amino acid	7816	rs6085132	T	C	-0.0272	0.9725	0.0059	4.011e-06	Allergic conjunctivitis	377277	T	C	0.0148578	0.981407	0.0373851	0.691052	0.00287668	21.2479
1450	M01898	proline	Known	Amino acid	7816	rs6769362	C	G	-0.0079	0.6423	0.0018	7.756e-06	Allergic conjunctivitis	377277	C	G	-0.00860415	0.641947	0.0106007	0.416988	0.00260786	19.2571
1451	M01898	proline	Known	Amino acid	7816	rs6798346	A	G	-0.0167	0.627	0.0038	8.776e-06	Allergic conjunctivitis	377277	A	G	0.000853	0.598257	0.0103561	0.934355	0.0108181	19.2918
1452	M01898	proline	Known	Amino acid	7816	rs7029664	T	C	0.0077	0.5057	0.0017	9.66e-06	Allergic conjunctivitis	377277	T	C	-0.00382704	0.504374	0.010266	0.709307	0.00277706	20.51
1453	M01898	proline	Known	Amino acid	7816	rs7208186	T	C	0.0139	0.8619	0.0026	6.262e-08	Allergic conjunctivitis	377277	T	C	-0.00683387	0.847456	0.0141413	0.628914	0.00386465	28.5736
1454	M01898	proline	Known	Amino acid	7816	rs7288481	A	G	-0.0139	0.2805	0.0024	7.268e-09	Allergic conjunctivitis	377277	A	G	-0.0223459	0.210194	0.0125367	0.0746793	0.00453256	33.5343
1455	M01898	proline	Known	Amino acid	7816	rs7296105	A	C	0.0262	0.8773	0.0055	2.349e-06	Allergic conjunctivitis	377277	A	C	0.0284125	0.945005	0.0222711	0.202042	0.0126865	22.6665
1456	M01898	proline	Known	Amino acid	7816	rs7560860	A	G	0.0079	0.4253	0.0018	6.427e-06	Allergic conjunctivitis	377277	A	G	0.0019373	0.386827	0.0104138	0.852419	0.00260786	19.2571
1457	M01898	proline	Known	Amino acid	7816	rs7858706	T	C	-0.0077	0.4952	0.0017	9.664e-06	Allergic conjunctivitis	377277	T	C	0.0118809	0.480544	0.0101667	0.242562	0.00277706	20.51
1458	M01898	proline	Known	Amino acid	7816	rs893175	A	C	-0.0086	0.5884	0.0018	1.527e-06	Allergic conjunctivitis	377277	A	C	-0.0181693	0.614393	0.0104911	0.0832952	0.003089	22.821
1459	M01898	proline	Known	Amino acid	7816	rs9360494	T	C	-0.0083	0.5977	0.0018	2.689e-06	Allergic conjunctivitis	377277	T	C	-0.002522	0.495565	0.0101648	0.804047	0.00287785	21.2566
1460	M01898	proline	Known	Amino acid	7816	rs950755	T	C	-0.0116	0.8596	0.0026	8.512e-06	Allergic conjunctivitis	377277	T	C	0.00724041	0.81843	0.0131221	0.581103	0.00269468	19.8999
1461	M01898	proline	Known	Amino acid	7816	rs9540462	T	G	-0.012	0.8756	0.0026	4.797e-06	Allergic conjunctivitis	377277	T	G	-0.0080747	0.85864	0.0145579	0.579126	0.00288318	21.296
1462	M02132	citrulline	Known	Amino acid	7773	rs10164524	A	G	-0.01	0.6775	0.0017	1.059e-08	Allergic conjunctivitis	377277	A	G	-0.0100491	0.654666	0.0107163	0.348378	0.00470162	34.5926
1463	M02132	citrulline	Known	Amino acid	7773	rs10234187	T	C	0.0085	0.3185	0.0017	1.074e-06	Allergic conjunctivitis	377277	T	C	0.0132204	0.330925	0.0107854	0.220286	0.00340136	24.9932
1464	M02132	citrulline	Known	Amino acid	7773	rs10477454	T	C	-0.0374	0.0169	0.0082	4.645e-06	Allergic conjunctivitis	377277	T	C	-0.125124	0.00994942	0.0513594	0.0148409	0.00283189	20.7968
1465	M02132	citrulline	Known	Amino acid	7773	rs10489008	A	C	-0.0076	0.4919	0.0017	7.369e-06	Allergic conjunctivitis	377277	A	C	0.00153135	0.474031	0.0101711	0.880324	0.00272106	19.9807
1466	M02132	citrulline	Known	Amino acid	7773	rs10858075	T	C	-0.0091	0.4061	0.0017	1.124e-07	Allergic conjunctivitis	377277	T	C	0.000182284	0.325684	0.0108692	0.98662	0.00389656	28.6462
1467	M02132	citrulline	Known	Amino acid	7773	rs10901047	T	C	-0.009	0.5877	0.0018	2.964e-07	Allergic conjunctivitis	377277	T	C	-0.0172018	0.567889	0.0102981	0.094844	0.00340136	24.9932
1468	M02132	citrulline	Known	Amino acid	7773	rs10901320	A	G	0.0087	0.4313	0.0017	4.343e-07	Allergic conjunctivitis	377277	A	G	0.00883874	0.371727	0.0105296	0.401236	0.00356273	26.1832
1469	M02132	citrulline	Known	Amino acid	7773	rs11119951	T	C	0.0119	0.1175	0.0026	4.358e-06	Allergic conjunctivitis	377277	T	C	-0.0112481	0.177696	0.0132834	0.39712	0.00285167	20.9425
1470	M02132	citrulline	Known	Amino acid	7773	rs11993007	A	G	-0.0127	0.3167	0.0028	5.239e-06	Allergic conjunctivitis	377277	A	G	-0.0121743	0.297812	0.011108	0.273081	0.00280069	20.5671
1471	M02132	citrulline	Known	Amino acid	7773	rs12147171	C	G	-0.0118	0.1169	0.0026	4.758e-06	Allergic conjunctivitis	377277	C	G	-0.014618	0.100665	0.0168981	0.387	0.00280408	20.592
1472	M02132	citrulline	Known	Amino acid	7773	rs12701265	A	G	0.0086	0.3919	0.0017	7.372e-07	Allergic conjunctivitis	377277	A	G	-0.010911	0.381744	0.0104952	0.298516	0.00348158	25.5847
1473	M02132	citrulline	Known	Amino acid	7773	rs13105113	A	C	0.0114	0.8769	0.0026	9.176e-06	Allergic conjunctivitis	377277	A	C	0.00483134	0.823865	0.013322	0.716859	0.00261768	19.2196
1474	M02132	citrulline	Known	Amino acid	7773	rs13208172	T	C	0.0216	0.9562	0.0049	9.915e-06	Allergic conjunctivitis	377277	T	C	-0.0174448	0.944334	0.0221882	0.431739	0.0026458	19.4266
1475	M02132	citrulline	Known	Amino acid	7773	rs13267180	A	G	0.0081	0.4794	0.0017	3.775e-06	Allergic conjunctivitis	377277	A	G	-0.0212008	0.394229	0.0105271	0.044018	0.00308973	22.6962
1476	M02132	citrulline	Known	Amino acid	7773	rs1437588	A	G	0.0078	0.479	0.0018	7.672e-06	Allergic conjunctivitis	377277	A	G	0.000978078	0.551124	0.0102238	0.923785	0.00255696	18.7727
1477	M02132	citrulline	Known	Amino acid	7773	rs1509820	A	G	0.0096	0.5299	0.0017	1.749e-08	Allergic conjunctivitis	377277	A	G	-0.000723612	0.483415	0.0101836	0.943353	0.00433461	31.8806
1478	M02132	citrulline	Known	Amino acid	7773	rs1511589	A	G	0.0077	0.4559	0.0017	7.553e-06	Allergic conjunctivitis	377277	A	G	0.00545271	0.30524	0.0110164	0.620627	0.00279294	20.51
1479	M02132	citrulline	Known	Amino acid	7773	rs1610360	A	T	0.008	0.6678	0.0018	4.628e-06	Allergic conjunctivitis	377277	A	T	0.010275	0.7677	0.0120674	0.394512	0.00268941	19.7477
1480	M02132	citrulline	Known	Amino acid	7773	rs16841570	T	C	0.0248	0.9726	0.0056	8.589e-06	Allergic conjunctivitis	377277	T	C	0.0364537	0.929244	0.0199364	0.0674746	0.00267029	19.6069
1481	M02132	citrulline	Known	Amino acid	7773	rs17142889	T	G	0.0111	0.1339	0.0025	9.909e-06	Allergic conjunctivitis	377277	T	G	-0.0110141	0.103858	0.0167138	0.509907	0.00268405	19.7082
1482	M02132	citrulline	Known	Amino acid	7773	rs17681684	A	G	0.0085	0.3158	0.0017	1.038e-06	Allergic conjunctivitis	377277	A	G	0.0083836	0.320078	0.0108929	0.441514	0.00340136	24.9932
1483	M02132	citrulline	Known	Amino acid	7773	rs17821771	T	G	-0.0082	0.3485	0.0017	1.917e-06	Allergic conjunctivitis	377277	T	G	0.0166549	0.252741	0.0118017	0.158175	0.00316625	23.2601
1484	M02132	citrulline	Known	Amino acid	7773	rs1920325	T	C	-0.0081	0.6425	0.0017	3.658e-06	Allergic conjunctivitis	377277	T	C	-0.0109192	0.629542	0.0105329	0.299884	0.00308973	22.6962
1485	M02132	citrulline	Known	Amino acid	7773	rs1935815	A	T	0.0111	0.3513	0.0017	1.548e-10	Allergic conjunctivitis	377277	A	T	0.015906	0.30825	0.0110097	0.148535	0.00578656	42.6216
1486	M02132	citrulline	Known	Amino acid	7773	rs229084	A	G	-0.0077	0.4727	0.0017	6.574e-06	Allergic conjunctivitis	377277	A	G	0.00634411	0.569969	0.0102526	0.53606	0.00279294	20.51
1487	M02132	citrulline	Known	Amino acid	7773	rs2350885	A	T	-0.0079	0.3481	0.0018	8.717e-06	Allergic conjunctivitis	377277	A	T	0.0015367	0.343422	0.010684	0.885633	0.00262277	19.2571
1488	M02132	citrulline	Known	Amino acid	7773	rs2487410	T	C	-0.0081	0.4696	0.0017	1.841e-06	Allergic conjunctivitis	377277	T	C	-0.0141682	0.510894	0.010149	0.162707	0.00308973	22.6962
1489	M02132	citrulline	Known	Amino acid	7773	rs2506864	T	G	-0.0076	0.4103	0.0017	8.81e-06	Allergic conjunctivitis	377277	T	G	0.0109889	0.468787	0.0101884	0.280783	0.00272106	19.9807
1490	M02132	citrulline	Known	Amino acid	7773	rs310101	A	G	0.0367	0.9579	0.0079	3.86e-06	Allergic conjunctivitis	377277	A	G	-0.000125087	0.927952	0.0196166	0.994912	0.0121614	21.5567
1491	M02132	citrulline	Known	Amino acid	7773	rs4768769	T	C	-0.0078	0.6012	0.0017	6.637e-06	Allergic conjunctivitis	377277	T	C	-0.00597548	0.698832	0.0111029	0.590444	0.00286574	21.0462
1492	M02132	citrulline	Known	Amino acid	7773	rs539904	A	G	-0.0086	0.7056	0.0018	1.507e-06	Allergic conjunctivitis	377277	A	G	0.00013611	0.698326	0.0110958	0.990213	0.00310665	22.8209
1493	M02132	citrulline	Known	Amino acid	7773	rs554710	T	C	-0.0084	0.7074	0.0018	1.587e-06	Allergic conjunctivitis	377277	T	C	0.0292935	0.768486	0.0120566	0.0151126	0.00296426	21.7718
1494	M02132	citrulline	Known	Amino acid	7773	rs6040877	A	G	-0.0081	0.2715	0.0018	4.01e-06	Allergic conjunctivitis	377277	A	G	-0.0151351	0.318293	0.0108955	0.164798	0.00275688	20.2445
1495	M02132	citrulline	Known	Amino acid	7773	rs682103	T	C	-0.0097	0.7055	0.0018	4.257e-08	Allergic conjunctivitis	377277	T	C	0.0119733	0.698882	0.011061	0.279036	0.00394887	29.0322
1496	M02132	citrulline	Known	Amino acid	7773	rs6889120	T	C	-0.034	0.9378	0.0076	7.436e-06	Allergic conjunctivitis	377277	T	C	0.0190288	0.969002	0.029674	0.521352	0.011288	19.991
1497	M02132	citrulline	Known	Amino acid	7773	rs6994363	A	G	-0.0121	0.8662	0.0026	2.495e-06	Allergic conjunctivitis	377277	A	G	0.0162601	0.918489	0.018666	0.383694	0.00294805	21.6524
1498	M02132	citrulline	Known	Amino acid	7773	rs7012395	T	C	-0.0081	0.3041	0.0018	4.962e-06	Allergic conjunctivitis	377277	T	C	0.0232257	0.267177	0.0115287	0.0439461	0.00275688	20.2445
1499	M02132	citrulline	Known	Amino acid	7773	rs758186	T	C	-0.0077	0.6536	0.0017	8.687e-06	Allergic conjunctivitis	377277	T	C	-0.0056078	0.608436	0.0104008	0.58977	0.00279294	20.51
1500	M02132	citrulline	Known	Amino acid	7773	rs7597477	A	G	-0.0155	0.9327	0.0034	6.797e-06	Allergic conjunctivitis	377277	A	G	0.0281814	0.963944	0.0273153	0.302211	0.00282922	20.7772
1501	M02132	citrulline	Known	Amino acid	7773	rs7615965	T	C	0.0086	0.7121	0.0019	4.149e-06	Allergic conjunctivitis	377277	T	C	0.0146107	0.745821	0.0117072	0.21203	0.00278913	20.4819
1502	M02132	citrulline	Known	Amino acid	7773	rs779463	T	G	-0.0077	0.3012	0.0017	9.458e-06	Allergic conjunctivitis	377277	T	G	-0.0153554	0.385657	0.0104716	0.142545	0.00279294	20.51
1503	M02132	citrulline	Known	Amino acid	7773	rs8021336	A	G	-0.0086	0.313	0.0018	9.887e-07	Allergic conjunctivitis	377277	A	G	0.0114419	0.330925	0.0107799	0.288503	0.00310665	22.8209
1504	M02132	citrulline	Known	Amino acid	7773	rs8033140	T	C	0.008	0.3547	0.0017	4.323e-06	Allergic conjunctivitis	377277	T	C	-0.00555102	0.343186	0.0106917	0.603627	0.00301414	22.1393
1505	M02132	citrulline	Known	Amino acid	7773	rs879126	T	G	-0.0086	0.3286	0.0017	7.474e-07	Allergic conjunctivitis	377277	T	G	0.028177	0.279249	0.0113246	0.0128416	0.00348158	25.5847
1506	M02132	citrulline	Known	Amino acid	7773	rs9354336	T	C	0.0113	0.8733	0.0025	8.569e-06	Allergic conjunctivitis	377277	T	C	-0.00910999	0.843626	0.0139374	0.513347	0.00278138	20.4248
1507	M02132	citrulline	Known	Amino acid	7773	rs9400834	T	C	0.008	0.7024	0.0018	5.619e-06	Allergic conjunctivitis	377277	T	C	-0.000752525	0.620419	0.0104467	0.942574	0.00268941	19.7477
1508	M02137	biliverdin	Known	Cofactors and vitamins	6686	rs10170160	T	C	0.0338	0.5675	0.0057	2.711e-09	Allergic conjunctivitis	377277	T	C	-0.00723139	0.627469	0.0107195	0.499927	0.0055928	35.1516
1509	M02137	biliverdin	Known	Cofactors and vitamins	6686	rs1019595	T	C	-0.0345	0.9326	0.0076	5.463e-06	Allergic conjunctivitis	377277	T	C	-0.00360997	0.948418	0.0230426	0.875509	0.00328521	20.6002
1510	M02137	biliverdin	Known	Cofactors and vitamins	6686	rs12371604	T	C	-0.0205	0.7709	0.0043	2.18e-06	Allergic conjunctivitis	377277	T	C	0.00125269	0.65921	0.0107591	0.907312	0.00362223	22.7212
1511	M02137	biliverdin	Known	Cofactors and vitamins	6686	rs12496969	A	G	0.0202	0.7844	0.0044	4.279e-06	Allergic conjunctivitis	377277	A	G	0.00333298	0.694332	0.0110416	0.762762	0.00335983	21.0697
1512	M02137	biliverdin	Known	Cofactors and vitamins	6686	rs17868378	A	C	-0.034	0.932	0.0075	6.487e-06	Allergic conjunctivitis	377277	A	C	0.00020426	0.936093	0.0208792	0.992194	0.00327636	20.5445
1513	M02137	biliverdin	Known	Cofactors and vitamins	6686	rs1891053	A	G	0.1831	0.0145	0.0371	8.028e-07	Allergic conjunctivitis	377277	A	G	0.0790215	0.002422	0.104404	0.44912	0.0203086	24.3158
1514	M02137	biliverdin	Known	Cofactors and vitamins	6686	rs2349945	T	C	-0.0347	0.3863	0.0077	7.253e-06	Allergic conjunctivitis	377277	T	C	-0.000317487	0.493271	0.0101637	0.97508	0.0169902	20.2739
1515	M02137	biliverdin	Known	Cofactors and vitamins	6686	rs2760277	A	G	0.0197	0.7946	0.0044	8.256e-06	Allergic conjunctivitis	377277	A	G	0.0210261	0.881415	0.0157736	0.182534	0.00319608	20.0396
1516	M02137	biliverdin	Known	Cofactors and vitamins	6686	rs280194	T	C	-0.0197	0.7311	0.0043	5.766e-06	Allergic conjunctivitis	377277	T	C	0.00129951	0.682971	0.0109188	0.905263	0.00334596	20.9825
1517	M02137	biliverdin	Known	Cofactors and vitamins	6686	rs4944238	A	G	-0.0241	0.8712	0.0053	4.882e-06	Allergic conjunctivitis	377277	A	G	0.00762184	0.833011	0.0136246	0.575877	0.00329632	20.6701
1518	M02137	biliverdin	Known	Cofactors and vitamins	6686	rs6503066	T	C	0.0317	0.0984	0.0065	9.488e-07	Allergic conjunctivitis	377277	T	C	0.0231126	0.070901	0.020062	0.249297	0.00378987	23.7768
1519	M02137	biliverdin	Known	Cofactors and vitamins	6686	rs6823453	A	G	0.0231	0.2233	0.0044	1.781e-07	Allergic conjunctivitis	377277	A	G	0.00957453	0.194914	0.0127891	0.454069	0.00438924	27.5537
1520	M02137	biliverdin	Known	Cofactors and vitamins	6686	rs7045137	A	G	-0.0169	0.3947	0.0037	3.995e-06	Allergic conjunctivitis	377277	A	G	0.00764199	0.423524	0.010259	0.456327	0.00332586	20.856
1521	M02137	biliverdin	Known	Cofactors and vitamins	6686	rs741382	T	C	-0.0472	0.2234	0.0093	3.742e-07	Allergic conjunctivitis	377277	T	C	0.0325967	0.14734	0.014371	0.0233152	0.0214517	25.7145
1522	M02137	biliverdin	Known	Cofactors and vitamins	6686	rs7440035	T	G	-0.0405	0.7877	0.0091	9.286e-06	Allergic conjunctivitis	377277	T	G	0.00725025	0.792644	0.0125505	0.563475	0.0165779	19.7737
1523	M02137	biliverdin	Known	Cofactors and vitamins	6686	rs838705	A	G	0.0266	0.6134	0.0036	1.228e-13	Allergic conjunctivitis	377277	A	G	-0.00202323	0.615365	0.010466	0.846713	0.00865692	54.5782
1524	M02137	biliverdin	Known	Cofactors and vitamins	6686	rs887829	T	C	0.1131	0.3411	0.0041	2.5e-168	Allergic conjunctivitis	377277	T	C	0.000142103	0.39172	0.0104102	0.989109	0.108507	760.709
1525	M02342	serotonin (5HT)	Known	Amino acid	6139	rs10516056	T	C	-0.0222	0.1978	0.0045	6.992e-07	Allergic conjunctivitis	377277	T	C	0.0120208	0.202306	0.0128029	0.347775	0.0041851	24.3294
1526	M02342	serotonin (5HT)	Known	Amino acid	6139	rs10881427	T	G	-0.015	0.5558	0.0032	3.688e-06	Allergic conjunctivitis	377277	T	G	-0.010489	0.551301	0.0102321	0.305313	0.00377993	21.9651
1527	M02342	serotonin (5HT)	Known	Amino acid	6139	rs10953038	T	C	0.022	0.8497	0.0048	4.116e-06	Allergic conjunctivitis	377277	T	C	0.0231801	0.794654	0.0125497	0.0647366	0.0036144	20.9997
1528	M02342	serotonin (5HT)	Known	Amino acid	6139	rs11781043	T	C	-0.0187	0.6731	0.0042	8.808e-06	Allergic conjunctivitis	377277	T	C	0.00276127	0.611762	0.0104777	0.792135	0.00341151	19.8168
1529	M02342	serotonin (5HT)	Known	Amino acid	6139	rs12646122	T	C	-0.0497	0.0308	0.0104	1.802e-06	Allergic conjunctivitis	377277	T	C	-0.016623	0.0944026	0.0173571	0.33821	0.00392811	22.8295
1530	M02342	serotonin (5HT)	Known	Amino acid	6139	rs17708932	A	G	-0.0766	0.0376	0.0171	7.215e-06	Allergic conjunctivitis	377277	A	G	-0.00208539	0.0561228	0.0222272	0.925251	0.0113944	20.0432
1531	M02342	serotonin (5HT)	Known	Amino acid	6139	rs2036136	T	C	-0.0256	0.4587	0.0056	5.114e-06	Allergic conjunctivitis	377277	T	C	0.00836694	0.358317	0.0105976	0.429813	0.011861	20.874
1532	M02342	serotonin (5HT)	Known	Amino acid	6139	rs2742351	C	G	-0.0235	0.2209	0.0046	3.227e-07	Allergic conjunctivitis	377277	C	G	-0.00866104	0.177975	0.0133781	0.517371	0.00448656	26.0898
1533	M02342	serotonin (5HT)	Known	Amino acid	6139	rs3753556	T	C	0.015	0.4325	0.0032	3.663e-06	Allergic conjunctivitis	377277	T	C	0.0171123	0.426113	0.0102947	0.0964628	0.00377993	21.9651
1534	M02342	serotonin (5HT)	Known	Amino acid	6139	rs5764174	T	C	-0.0194	0.2445	0.004	9.608e-07	Allergic conjunctivitis	377277	T	C	0.0158676	0.323155	0.0108392	0.143221	0.00404547	23.5144
1535	M02342	serotonin (5HT)	Known	Amino acid	6139	rs6466265	A	G	0.0186	0.7977	0.004	4.146e-06	Allergic conjunctivitis	377277	A	G	0.0195415	0.758624	0.0118747	0.0998367	0.00371992	21.615
1536	M02342	serotonin (5HT)	Known	Amino acid	6139	rs7868774	A	G	-0.0188	0.2709	0.0039	1.779e-06	Allergic conjunctivitis	377277	A	G	0.00853273	0.208929	0.0125522	0.496645	0.00399663	23.2293
1537	M02342	serotonin (5HT)	Known	Amino acid	6139	rs8113773	A	G	0.016	0.5616	0.0033	1.117e-06	Allergic conjunctivitis	377277	A	G	0.0178848	0.458973	0.0102172	0.0800387	0.00404296	23.4997
1538	M02342	serotonin (5HT)	Known	Amino acid	6139	rs825278	T	C	-0.0913	0.0201	0.0192	2.062e-06	Allergic conjunctivitis	377277	T	C	-0.00324901	0.059373	0.0215283	0.88004	0.0128214	22.586
1539	M02342	serotonin (5HT)	Known	Amino acid	6139	rs988694	A	G	-0.0145	0.477	0.0033	8.39e-06	Allergic conjunctivitis	377277	A	G	0.00460626	0.53771	0.0101903	0.651252	0.00332284	19.3
1540	M02342	serotonin (5HT)	Known	Amino acid	6139	rs9953702	A	G	0.0146	0.3601	0.0033	9.22e-06	Allergic conjunctivitis	377277	A	G	-0.017429	0.401683	0.0103667	0.092715	0.00336867	19.5672
1541	M02730	gamma-glutamylglutamine	Known	Peptide	7662	rs10432570	A	G	0.0738	0.0145	0.0138	9.502e-08	Allergic conjunctivitis	377277	A	G	-0.0381688	0.0699343	0.0198749	0.0548012	0.0159363	28.5669
1542	M02730	gamma-glutamylglutamine	Known	Peptide	7662	rs10497174	T	C	0.0103	0.2732	0.0022	4.162e-06	Allergic conjunctivitis	377277	T	C	0.000628064	0.276632	0.0113932	0.956038	0.00302424	21.9134
1543	M02730	gamma-glutamylglutamine	Known	Peptide	7662	rs11151406	A	T	0.0301	0.9444	0.0066	5.611e-06	Allergic conjunctivitis	377277	A	T	0.00678585	0.934135	0.0204705	0.740271	0.0116404	20.7756
1544	M02730	gamma-glutamylglutamine	Known	Peptide	7662	rs1260326	T	C	-0.0121	0.4122	0.0021	5.608e-09	Allergic conjunctivitis	377277	T	C	0.0136792	0.349343	0.010678	0.200171	0.00457344	33.1904
1545	M02730	gamma-glutamylglutamine	Known	Peptide	7662	rs12737843	T	C	0.012	0.7976	0.0023	1.959e-07	Allergic conjunctivitis	377277	T	C	-0.000678998	0.798357	0.0126757	0.95728	0.00375298	27.2136
1546	M02730	gamma-glutamylglutamine	Known	Peptide	7662	rs17041868	T	C	0.0196	0.939	0.0042	4.018e-06	Allergic conjunctivitis	377277	T	C	-0.00565285	0.95741	0.025183	0.822391	0.00300475	21.7718
1547	M02730	gamma-glutamylglutamine	Known	Peptide	7662	rs1751956	T	G	0.016	0.8647	0.0029	2.353e-08	Allergic conjunctivitis	377277	T	G	0.0113913	0.893274	0.0164502	0.488642	0.00419489	30.4315
1548	M02730	gamma-glutamylglutamine	Known	Peptide	7662	rs17602430	T	C	0.0172	0.079	0.0036	1.574e-06	Allergic conjunctivitis	377277	T	C	0.0104039	0.0767364	0.0189943	0.583871	0.00314908	22.8208
1549	M02730	gamma-glutamylglutamine	Known	Peptide	7662	rs1832664	T	C	-0.0097	0.2818	0.0022	7.735e-06	Allergic conjunctivitis	377277	T	C	-0.00823169	0.398951	0.01039	0.4282	0.00268308	19.4347
1550	M02730	gamma-glutamylglutamine	Known	Peptide	7662	rs192598	A	C	0.0103	0.3185	0.0022	1.989e-06	Allergic conjunctivitis	377277	A	C	0.0102882	0.268571	0.0114442	0.368662	0.00302424	21.9134
1551	M02730	gamma-glutamylglutamine	Known	Peptide	7662	rs2085545	T	G	0.0098	0.2883	0.0022	9.855e-06	Allergic conjunctivitis	377277	T	G	-0.0204052	0.277185	0.0113463	0.0721124	0.00273853	19.8375
1552	M02730	gamma-glutamylglutamine	Known	Peptide	7662	rs2657879	A	G	0.0238	0.8262	0.0027	5.854e-19	Allergic conjunctivitis	377277	A	G	-0.00791483	0.818203	0.0131592	0.547529	0.0106386	77.6795
1553	M02730	gamma-glutamylglutamine	Known	Peptide	7662	rs3094600	A	G	-0.0099	0.2637	0.0022	6.213e-06	Allergic conjunctivitis	377277	A	G	-0.00345608	0.236006	0.0119657	0.772711	0.00279455	20.2444
1554	M02730	gamma-glutamylglutamine	Known	Peptide	7662	rs35592	T	C	0.0107	0.7618	0.0022	1.241e-06	Allergic conjunctivitis	377277	T	C	0.00884722	0.698397	0.0110354	0.422718	0.00326291	23.6484
1555	M02730	gamma-glutamylglutamine	Known	Peptide	7662	rs4587207	A	G	-0.0129	0.8566	0.0028	3.194e-06	Allergic conjunctivitis	377277	A	G	-0.0141701	0.850029	0.0141925	0.318074	0.00292881	21.2199
1556	M02730	gamma-glutamylglutamine	Known	Peptide	7662	rs4880550	T	C	0.015	0.1292	0.003	6.317e-07	Allergic conjunctivitis	377277	T	C	-0.00289125	0.160625	0.0138472	0.834606	0.0034478	24.9931
1557	M02730	gamma-glutamylglutamine	Known	Peptide	7662	rs4981468	A	G	0.0207	0.0509	0.0045	4.761e-06	Allergic conjunctivitis	377277	A	G	-0.0258416	0.031282	0.0294052	0.379505	0.00291976	21.1541
1558	M02730	gamma-glutamylglutamine	Known	Peptide	7662	rs6488270	A	G	0.0096	0.4076	0.0021	4.947e-06	Allergic conjunctivitis	377277	A	G	-0.013973	0.367392	0.0105719	0.186266	0.00288371	20.8922
1559	M02730	gamma-glutamylglutamine	Known	Peptide	7662	rs832404	T	C	-0.013	0.8684	0.0029	7.525e-06	Allergic conjunctivitis	377277	T	C	-0.00264757	0.8797	0.0156232	0.865432	0.00277324	20.0896
1560	M02730	gamma-glutamylglutamine	Known	Peptide	7662	rs849039	T	G	-0.0135	0.779	0.0028	1.405e-06	Allergic conjunctivitis	377277	T	G	0.0176458	0.635805	0.0105976	0.0958959	0.0032067	23.2397
1561	M02730	gamma-glutamylglutamine	Known	Peptide	7662	rs9436667	T	C	0.0135	0.1138	0.003	7.3e-06	Allergic conjunctivitis	377277	T	C	-0.0124553	0.113889	0.0160646	0.438146	0.00279455	20.2444
1562	M02734	gamma-glutamyltyrosine	Known	Peptide	7468	rs10013737	A	G	0.0087	0.6839	0.0018	7.895e-07	Allergic conjunctivitis	377277	A	G	0.00779554	0.695068	0.0110706	0.481331	0.00330877	23.3545
1563	M02734	gamma-glutamyltyrosine	Known	Peptide	7468	rs10498270	A	G	0.0088	0.6222	0.0017	4.734e-07	Allergic conjunctivitis	377277	A	G	0.00651104	0.584312	0.0103104	0.527711	0.00379341	26.7882
1564	M02734	gamma-glutamyltyrosine	Known	Peptide	7468	rs10774085	A	C	0.008	0.6817	0.0018	7.6e-06	Allergic conjunctivitis	377277	A	C	-0.0042084	0.655667	0.0107353	0.695045	0.00279917	19.7475
1565	M02734	gamma-glutamyltyrosine	Known	Peptide	7468	rs11165454	T	C	0.0089	0.5583	0.0017	2.786e-07	Allergic conjunctivitis	377277	T	C	-0.00593662	0.622362	0.0105004	0.571821	0.00387977	27.4005
1566	M02734	gamma-glutamyltyrosine	Known	Peptide	7468	rs11199176	A	C	0.0077	0.5221	0.0017	9.328e-06	Allergic conjunctivitis	377277	A	C	-0.00386549	0.60195	0.0103926	0.709932	0.00290691	20.5097
1567	M02734	gamma-glutamyltyrosine	Known	Peptide	7468	rs11776904	C	G	0.0214	0.1522	0.0048	7.47e-06	Allergic conjunctivitis	377277	C	G	-0.0159944	0.16018	0.0139005	0.249884	0.0117832	19.8529
1568	M02734	gamma-glutamyltyrosine	Known	Peptide	7468	rs12192718	A	T	0.0142	0.1412	0.0025	2.096e-08	Allergic conjunctivitis	377277	A	T	-0.000802797	0.102663	0.0167623	0.961801	0.00456376	32.2532
1569	M02734	gamma-glutamyltyrosine	Known	Peptide	7468	rs12276109	T	C	-0.0084	0.4352	0.0017	1.564e-06	Allergic conjunctivitis	377277	T	C	0.0186975	0.325224	0.0108705	0.0854299	0.00345755	24.4083
1570	M02734	gamma-glutamyltyrosine	Known	Peptide	7468	rs12429206	A	G	0.0086	0.3376	0.0018	1.847e-06	Allergic conjunctivitis	377277	A	G	-0.00599503	0.39941	0.0104801	0.567296	0.00323339	22.8207
1571	M02734	gamma-glutamyltyrosine	Known	Peptide	7468	rs12546042	T	C	0.0077	0.4197	0.0017	8.353e-06	Allergic conjunctivitis	377277	T	C	0.0275211	0.376972	0.0104493	0.00844403	0.00290691	20.5097
1572	M02734	gamma-glutamyltyrosine	Known	Peptide	7468	rs1340971	T	C	-0.008	0.6654	0.0017	4.663e-06	Allergic conjunctivitis	377277	T	C	0.000546676	0.677528	0.0109308	0.960112	0.00313711	22.139
1573	M02734	gamma-glutamyltyrosine	Known	Peptide	7468	rs1418942	A	C	-0.0077	0.5768	0.0017	9.848e-06	Allergic conjunctivitis	377277	A	C	-0.00234701	0.654561	0.0107071	0.826494	0.00290691	20.5097
1574	M02734	gamma-glutamyltyrosine	Known	Peptide	7468	rs1512342	T	C	0.0095	0.3393	0.0017	4.659e-08	Allergic conjunctivitis	377277	T	C	-0.00693	0.3853	0.0104027	0.505302	0.00441813	31.2195
1575	M02734	gamma-glutamyltyrosine	Known	Peptide	7468	rs151743	T	C	-0.009	0.426	0.002	6.795e-06	Allergic conjunctivitis	377277	T	C	-0.0145784	0.488892	0.0104082	0.161314	0.00375678	20.2425
1576	M02734	gamma-glutamyltyrosine	Known	Peptide	7468	rs1560792	A	G	0.009	0.3354	0.0018	3.331e-07	Allergic conjunctivitis	377277	A	G	0.00930743	0.471814	0.0102043	0.361713	0.00354007	24.9929
1577	M02734	gamma-glutamyltyrosine	Known	Peptide	7468	rs17115614	T	C	0.0081	0.3631	0.0017	3.979e-06	Allergic conjunctivitis	377277	T	C	0.0238486	0.212779	0.012471	0.0558354	0.00321578	22.696
1578	M02734	gamma-glutamyltyrosine	Known	Peptide	7468	rs17558863	A	G	-0.0222	0.955	0.005	8.011e-06	Allergic conjunctivitis	377277	A	G	-0.0207509	0.9631	0.0267464	0.437845	0.0027936	19.708
1579	M02734	gamma-glutamyltyrosine	Known	Peptide	7468	rs17593458	C	G	0.0144	0.8978	0.0032	7.088e-06	Allergic conjunctivitis	377277	C	G	-0.000981794	0.935875	0.0209431	0.96261	0.00286939	20.2442
1580	M02734	gamma-glutamyltyrosine	Known	Peptide	7468	rs17616555	A	G	-0.0112	0.1597	0.0025	9.579e-06	Allergic conjunctivitis	377277	A	G	0.00136492	0.126167	0.0153513	0.929151	0.00284401	20.0647
1581	M02734	gamma-glutamyltyrosine	Known	Peptide	7468	rs17720371	T	C	-0.0078	0.4737	0.0017	6.329e-06	Allergic conjunctivitis	377277	T	C	0.0209093	0.42311	0.0103279	0.0429151	0.00298268	21.0459
1582	M02734	gamma-glutamyltyrosine	Known	Peptide	7468	rs2250515	T	G	-0.0083	0.5346	0.0017	1.595e-06	Allergic conjunctivitis	377277	T	G	-0.0121165	0.545372	0.0102114	0.2354	0.003376	23.8306
1583	M02734	gamma-glutamyltyrosine	Known	Peptide	7468	rs2254174	T	C	-0.0148	0.8981	0.0033	7.444e-06	Allergic conjunctivitis	377277	T	C	-0.0136705	0.852904	0.0143722	0.341516	0.00285015	20.1081
1584	M02734	gamma-glutamyltyrosine	Known	Peptide	7468	rs2396461	T	C	0.0117	0.121	0.0026	8.377e-06	Allergic conjunctivitis	377277	T	C	0.02284	0.235055	0.0120013	0.0570243	0.00286939	20.2442
1585	M02734	gamma-glutamyltyrosine	Known	Peptide	7468	rs2504282	A	G	0.0191	0.9338	0.0042	6.703e-06	Allergic conjunctivitis	377277	A	G	-0.00238646	0.932031	0.020167	0.905802	0.00293026	20.675
1586	M02734	gamma-glutamyltyrosine	Known	Peptide	7468	rs2933568	T	C	-0.008	0.3125	0.0018	6.225e-06	Allergic conjunctivitis	377277	T	C	-0.0140229	0.267058	0.0115188	0.223455	0.00279917	19.7475
1587	M02734	gamma-glutamyltyrosine	Known	Peptide	7468	rs322614	A	G	0.0084	0.3892	0.0017	1.7e-06	Allergic conjunctivitis	377277	A	G	-0.00422201	0.450728	0.0102151	0.67938	0.00345755	24.4083
1588	M02734	gamma-glutamyltyrosine	Known	Peptide	7468	rs353620	A	G	-0.0077	0.6613	0.0017	9.8e-06	Allergic conjunctivitis	377277	A	G	0.0160968	0.668295	0.010813	0.136578	0.00290691	20.5097
1589	M02734	gamma-glutamyltyrosine	Known	Peptide	7468	rs3819535	T	C	-0.0079	0.618	0.0017	5.016e-06	Allergic conjunctivitis	377277	T	C	0.0128538	0.54694	0.0102075	0.20794	0.00305941	21.589
1590	M02734	gamma-glutamyltyrosine	Known	Peptide	7468	rs3936152	T	C	0.0079	0.6051	0.0018	5.924e-06	Allergic conjunctivitis	377277	T	C	0.00395902	0.577109	0.010321	0.701284	0.00272982	19.2569
1591	M02734	gamma-glutamyltyrosine	Known	Peptide	7468	rs4465961	T	C	0.0083	0.3479	0.0018	3.115e-06	Allergic conjunctivitis	377277	T	C	0.0095018	0.345896	0.0106706	0.373218	0.00301241	21.2563
1592	M02734	gamma-glutamyltyrosine	Known	Peptide	7468	rs4487134	T	G	-0.0083	0.355	0.0017	1.99e-06	Allergic conjunctivitis	377277	T	G	-0.00553313	0.394884	0.0104295	0.595749	0.003376	23.8306
1593	M02734	gamma-glutamyltyrosine	Known	Peptide	7468	rs4572660	T	G	-0.0088	0.6118	0.0017	4.685e-07	Allergic conjunctivitis	377277	T	G	-0.0105012	0.484328	0.0102392	0.305088	0.00379341	26.7882
1594	M02734	gamma-glutamyltyrosine	Known	Peptide	7468	rs5010651	T	C	-0.0132	0.8332	0.0025	1.765e-07	Allergic conjunctivitis	377277	T	C	0.000802268	0.632135	0.0105254	0.939242	0.00394606	27.8705
1595	M02734	gamma-glutamyltyrosine	Known	Peptide	7468	rs5751902	T	C	0.012	0.3762	0.0025	2.381e-06	Allergic conjunctivitis	377277	T	C	-0.0035807	0.398779	0.0103722	0.729928	0.00326344	23.0335
1596	M02734	gamma-glutamyltyrosine	Known	Peptide	7468	rs6456786	T	C	-0.008	0.3582	0.0018	5.665e-06	Allergic conjunctivitis	377277	T	C	0.0101842	0.438886	0.0102383	0.319876	0.00279917	19.7475
1597	M02734	gamma-glutamyltyrosine	Known	Peptide	7468	rs8013373	A	G	-0.0091	0.3428	0.0018	4.988e-07	Allergic conjunctivitis	377277	A	G	-0.00127576	0.412977	0.0103166	0.901583	0.00361889	25.5514
1598	M02734	gamma-glutamyltyrosine	Known	Peptide	7468	rs8132248	T	C	0.018	0.0986	0.0037	1.431e-06	Allergic conjunctivitis	377277	T	C	-0.0076437	0.123154	0.0155297	0.622578	0.00335194	23.6602
1599	M02734	gamma-glutamyltyrosine	Known	Peptide	7468	rs848767	T	C	-0.0179	0.0696	0.0039	3.455e-06	Allergic conjunctivitis	377277	T	C	0.00786202	0.0681694	0.0202821	0.698287	0.00298463	21.0598
1600	M02734	gamma-glutamyltyrosine	Known	Peptide	7468	rs875740	A	C	0.0102	0.6656	0.0018	6.345e-09	Allergic conjunctivitis	377277	A	C	-0.0105547	0.585281	0.0102916	0.305098	0.00454245	32.102
1601	M02734	gamma-glutamyltyrosine	Known	Peptide	7468	rs9310707	A	G	-0.0082	0.3473	0.0018	6.378e-06	Allergic conjunctivitis	377277	A	G	-0.00816064	0.405811	0.0103464	0.430263	0.00294047	20.7472
1602	M02734	gamma-glutamyltyrosine	Known	Peptide	7468	rs956966	A	G	-0.0101	0.4858	0.0018	1.475e-08	Allergic conjunctivitis	377277	A	G	0.0121427	0.47816	0.0101913	0.233466	0.00445422	31.4756
1603	M02734	gamma-glutamyltyrosine	Known	Peptide	7468	rs9895157	T	C	-0.0079	0.6536	0.0018	6.332e-06	Allergic conjunctivitis	377277	T	C	0.00871311	0.667183	0.0107912	0.419419	0.00272982	19.2569
1604	M02734	gamma-glutamyltyrosine	Known	Peptide	7468	rs9940990	A	T	-0.0104	0.3545	0.0018	4.745e-09	Allergic conjunctivitis	377277	A	T	-0.0106211	0.370928	0.0105418	0.313682	0.00472149	33.3732
1605	M03127	hypoxanthine	Known	Nucleotide	7287	rs10878072	A	G	0.0137	0.6887	0.003	7.135e-06	Allergic conjunctivitis	377277	A	G	-0.00911862	0.621737	0.0105077	0.385502	0.00299553	20.8484
1606	M03127	hypoxanthine	Known	Nucleotide	7287	rs113515	C	G	-0.0109	0.5982	0.0024	8.092e-06	Allergic conjunctivitis	377277	C	G	0.0241176	0.630067	0.0105356	0.0220699	0.00296292	20.6208
1607	M03127	hypoxanthine	Known	Nucleotide	7287	rs11595079	T	G	-0.0214	0.0951	0.0045	1.888e-06	Allergic conjunctivitis	377277	T	G	-0.00879736	0.145605	0.0143975	0.541178	0.00324764	22.6088
1608	M03127	hypoxanthine	Known	Nucleotide	7287	rs1433818	T	C	0.0206	0.0808	0.0046	6.99e-06	Allergic conjunctivitis	377277	T	C	-0.0455885	0.058453	0.0217718	0.0362669	0.002881	20.049
1609	M03127	hypoxanthine	Known	Nucleotide	7287	rs1587235	A	G	-0.0132	0.3312	0.0029	6.47e-06	Allergic conjunctivitis	377277	A	G	-0.0117051	0.398698	0.0103944	0.260122	0.00297602	20.7122
1610	M03127	hypoxanthine	Known	Nucleotide	7287	rs16948294	A	T	-0.041	0.0694	0.0085	1.354e-06	Allergic conjunctivitis	377277	A	T	0.0056051	0.121535	0.0155569	0.718624	0.0131578	23.2398
1611	M03127	hypoxanthine	Known	Nucleotide	7287	rs17280018	A	T	-0.0234	0.2083	0.0052	6.914e-06	Allergic conjunctivitis	377277	A	T	0.00148856	0.27617	0.0116963	0.898729	0.00290896	20.2442
1612	M03127	hypoxanthine	Known	Nucleotide	7287	rs1824583	A	G	-0.0145	0.7906	0.0031	3.381e-06	Allergic conjunctivitis	377277	A	G	-0.0237384	0.780568	0.0122757	0.0531423	0.00314213	21.8719
1613	M03127	hypoxanthine	Known	Nucleotide	7287	rs2113305	T	G	-0.0134	0.2651	0.0029	4.952e-06	Allergic conjunctivitis	377277	T	G	0.00445293	0.319008	0.0108902	0.682617	0.0030666	21.3446
1614	M03127	hypoxanthine	Known	Nucleotide	7287	rs2145985	T	C	-0.0152	0.16	0.0033	3.911e-06	Allergic conjunctivitis	377277	T	C	0.0232402	0.134484	0.0148959	0.118717	0.00304728	21.2097
1615	M03127	hypoxanthine	Known	Nucleotide	7287	rs2247330	T	C	0.0124	0.6524	0.0025	4.564e-07	Allergic conjunctivitis	377277	T	C	0.00947543	0.625738	0.0104883	0.366299	0.00353187	24.5945
1616	M03127	hypoxanthine	Known	Nucleotide	7287	rs275721	A	C	-0.016	0.509	0.003	9.643e-08	Allergic conjunctivitis	377277	A	C	-0.00311295	0.444398	0.0102215	0.76071	0.00544449	28.4335
1617	M03127	hypoxanthine	Known	Nucleotide	7287	rs2900071	T	C	-0.014	0.2178	0.0031	7.459e-06	Allergic conjunctivitis	377277	T	C	-0.011255	0.242581	0.0118361	0.34165	0.00292979	20.3895
1618	M03127	hypoxanthine	Known	Nucleotide	7287	rs2939707	A	C	0.0109	0.5698	0.0024	7.392e-06	Allergic conjunctivitis	377277	A	C	0.0240043	0.586379	0.010295	0.0197188	0.00296292	20.6208
1619	M03127	hypoxanthine	Known	Nucleotide	7287	rs3793568	A	T	-0.0133	0.2657	0.003	8.887e-06	Allergic conjunctivitis	377277	A	T	-0.00104823	0.275758	0.0114366	0.926971	0.00282365	19.6488
1620	M03127	hypoxanthine	Known	Nucleotide	7287	rs4147184	A	G	0.0112	0.6082	0.0025	6.728e-06	Allergic conjunctivitis	377277	A	G	-0.0378034	0.695048	0.0110223	0.000604227	0.00288323	20.0646
1621	M03127	hypoxanthine	Known	Nucleotide	7287	rs4676313	T	C	0.0179	0.8778	0.0039	3.535e-06	Allergic conjunctivitis	377277	T	C	0.01063	0.900652	0.0169508	0.530589	0.00302579	21.0597
1622	M03127	hypoxanthine	Known	Nucleotide	7287	rs4776752	A	G	0.0178	0.1512	0.0039	4.234e-06	Allergic conjunctivitis	377277	A	G	0.024089	0.201478	0.0126618	0.0571058	0.00299218	20.825
1623	M03127	hypoxanthine	Known	Nucleotide	7287	rs6459467	A	G	0.0202	0.3888	0.0025	1.931e-16	Allergic conjunctivitis	377277	A	G	-0.0157024	0.507099	0.0101662	0.122449	0.00931826	65.2676
1624	M03127	hypoxanthine	Known	Nucleotide	7287	rs6567408	C	G	0.0134	0.3922	0.003	8.066e-06	Allergic conjunctivitis	377277	C	G	-0.0185403	0.282848	0.0113135	0.10126	0.00286615	19.9454
1625	M03127	hypoxanthine	Known	Nucleotide	7287	rs7644390	A	T	0.0129	0.3478	0.0025	1.756e-07	Allergic conjunctivitis	377277	A	T	-0.011644	0.37021	0.0105127	0.268029	0.00382133	26.6179
1626	M03127	hypoxanthine	Known	Nucleotide	7287	rs7924591	T	C	0.0108	0.5985	0.0024	9.521e-06	Allergic conjunctivitis	377277	T	C	0.00375969	0.662484	0.0107701	0.727024	0.00290896	20.2442
1627	M03127	hypoxanthine	Known	Nucleotide	7287	rs9379061	C	G	-0.0456	0.9562	0.0099	3.918e-06	Allergic conjunctivitis	377277	C	G	-0.0271438	0.959023	0.025789	0.292555	0.012012	21.1915
1628	M03141	betaine	Known	Amino acid	7806	rs10153066	T	G	0.0085	0.4356	0.0018	2.118e-06	Allergic conjunctivitis	377277	T	G	-0.00994613	0.357433	0.0105979	0.347987	0.00302188	22.2933
1629	M03141	betaine	Known	Amino acid	7806	rs11943623	A	G	-0.0115	0.1709	0.0026	8.402e-06	Allergic conjunctivitis	377277	A	G	-0.000655833	0.130682	0.0152058	0.965598	0.00265213	19.5583
1630	M03141	betaine	Known	Amino acid	7806	rs12151827	T	C	-0.0141	0.8159	0.0026	6.347e-08	Allergic conjunctivitis	377277	T	C	-0.0121196	0.830513	0.0135252	0.370215	0.0039816	29.4018
1631	M03141	betaine	Known	Amino acid	7806	rs12190141	A	G	0.0616	0.9723	0.0139	9.9e-06	Allergic conjunctivitis	377277	A	G	0.0137853	0.963982	0.0272752	0.613266	0.0110419	19.6172
1632	M03141	betaine	Known	Amino acid	7806	rs12569219	A	C	-0.0118	0.1612	0.0026	5.823e-06	Allergic conjunctivitis	377277	A	C	-0.0210123	0.148031	0.0142776	0.141102	0.00279192	20.592
1633	M03141	betaine	Known	Amino acid	7806	rs1535039	T	C	0.0175	0.912	0.0035	4.491e-07	Allergic conjunctivitis	377277	T	C	-0.0189168	0.945957	0.0224917	0.400316	0.00338662	24.9932
1634	M03141	betaine	Known	Amino acid	7806	rs164372	T	C	0.012	0.8036	0.0025	2.641e-06	Allergic conjunctivitis	377277	T	C	-0.00707055	0.758806	0.0118623	0.55114	0.00312193	23.0337
1635	M03141	betaine	Known	Amino acid	7806	rs16876394	T	C	0.0304	0.8993	0.0034	1.488e-19	Allergic conjunctivitis	377277	T	C	-0.0308077	0.908436	0.0175618	0.0793889	0.0107497	79.9229
1636	M03141	betaine	Known	Amino acid	7806	rs17750747	T	C	0.0164	0.9165	0.0035	2.885e-06	Allergic conjunctivitis	377277	T	C	-0.0414803	0.94901	0.0231016	0.0725655	0.00297548	21.9499
1637	M03141	betaine	Known	Amino acid	7806	rs2396726	T	C	-0.0179	0.5395	0.0039	4.519e-06	Allergic conjunctivitis	377277	T	C	0.00847304	0.509067	0.010185	0.405456	0.0118343	21.0418
1638	M03141	betaine	Known	Amino acid	7806	rs3797248	A	G	0.012	0.1651	0.0026	4.624e-06	Allergic conjunctivitis	377277	A	G	-0.0141029	0.200403	0.0127382	0.268237	0.00288708	21.296
1639	M03141	betaine	Known	Amino acid	7806	rs4327704	A	C	-0.0219	0.9547	0.005	9.94e-06	Allergic conjunctivitis	377277	A	C	0.00351517	0.957158	0.0249944	0.888156	0.00260086	19.1792
1640	M03141	betaine	Known	Amino acid	7806	rs4646359	T	C	-0.0083	0.5297	0.0018	3.202e-06	Allergic conjunctivitis	377277	T	C	0.0182767	0.482974	0.0101699	0.0723119	0.00288176	21.2566
1641	M03141	betaine	Known	Amino acid	7806	rs495360	A	C	-0.019	0.497	0.003	2.399e-10	Allergic conjunctivitis	377277	A	C	0.00555642	0.529199	0.010241	0.587428	0.00711428	40.0968
1642	M03141	betaine	Known	Amino acid	7806	rs567754	T	C	0.0162	0.3247	0.0025	4.962e-11	Allergic conjunctivitis	377277	T	C	0.00634311	0.402827	0.0104159	0.542538	0.00567515	41.979
1643	M03141	betaine	Known	Amino acid	7806	rs6908726	C	G	0.0155	0.9098	0.0035	7.173e-06	Allergic conjunctivitis	377277	C	G	-0.0302918	0.947248	0.0227539	0.183097	0.00265871	19.6069
1644	M03141	betaine	Known	Amino acid	7806	rs7126003	T	C	0.0185	0.6259	0.0039	2.575e-06	Allergic conjunctivitis	377277	T	C	-0.00941051	0.599882	0.010408	0.365911	0.0126307	22.4761
1645	M03141	betaine	Known	Amino acid	7806	rs715	T	C	0.0221	0.713	0.0025	2.077e-19	Allergic conjunctivitis	377277	T	C	-0.0119656	0.688032	0.010997	0.27656	0.0105103	78.1244
1646	M03141	betaine	Known	Amino acid	7806	rs7668550	T	G	-0.0368	0.0157	0.0081	5.536e-06	Allergic conjunctivitis	377277	T	G	0.0388837	0.0101706	0.0499684	0.436472	0.00279774	20.6351
1647	M03141	betaine	Known	Amino acid	7806	rs7781104	T	C	0.0208	0.2683	0.0047	7.755e-06	Allergic conjunctivitis	377277	T	C	0.00539629	0.211071	0.0125424	0.667019	0.0110117	19.5631
1648	M03141	betaine	Known	Amino acid	7806	rs7896866	A	C	0.0108	0.2982	0.0024	8.34e-06	Allergic conjunctivitis	377277	A	C	0.00779478	0.37917	0.0104874	0.45733	0.00274493	20.2445
1649	M03141	betaine	Known	Amino acid	7806	rs9462856	T	C	-0.0093	0.4711	0.0018	1.995e-07	Allergic conjunctivitis	377277	T	C	-0.0101065	0.552547	0.0102949	0.32625	0.00361532	26.6872
1650	M03141	betaine	Known	Amino acid	7806	rs9886534	T	C	-0.0079	0.5101	0.0018	8.744e-06	Allergic conjunctivitis	377277	T	C	-0.00181331	0.435478	0.0102491	0.859568	0.0026114	19.2571
1651	M03147	xanthine	Known	Nucleotide	6845	rs11250123	A	G	-0.0494	0.043	0.0097	3.833e-07	Allergic conjunctivitis	377277	A	G	0.00947776	0.0277231	0.0311734	0.761102	0.0146208	25.9068
1652	M03147	xanthine	Known	Nucleotide	6845	rs4673167	A	G	-0.021	0.889	0.0044	1.702e-06	Allergic conjunctivitis	377277	A	G	-0.00908572	0.948224	0.023071	0.693716	0.0034842	22.7719
1653	M03147	xanthine	Known	Nucleotide	6845	rs4694292	T	C	0.0201	0.1089	0.0045	6.439e-06	Allergic conjunctivitis	377277	T	C	-0.0402679	0.0996396	0.0169729	0.0176693	0.00305299	19.945
1654	M10642	caprate (10:0)	Known	Lipid	7799	rs10514491	T	C	0.0094	0.6781	0.0017	4.46e-08	Allergic conjunctivitis	377277	T	C	0.0244018	0.717283	0.0112903	0.0306711	0.00390499	30.5666
1655	M10642	caprate (10:0)	Known	Lipid	7799	rs11196097	A	G	0.0111	0.1128	0.0025	9.83e-06	Allergic conjunctivitis	377277	A	G	-0.0248305	0.0699715	0.0199064	0.212265	0.00252134	19.7085
1656	M10642	caprate (10:0)	Known	Lipid	7799	rs11664190	T	C	-0.0082	0.592	0.0016	6.47e-07	Allergic conjunctivitis	377277	T	C	-0.00116488	0.659725	0.0107246	0.913506	0.00335652	26.2589
1657	M10642	caprate (10:0)	Known	Lipid	7799	rs12136055	T	C	-0.0731	0.0129	0.0153	1.75e-06	Allergic conjunctivitis	377277	T	C	-0.0404373	0.00436185	0.079529	0.611131	0.00291839	22.8213
1658	M10642	caprate (10:0)	Known	Lipid	7799	rs12586821	T	C	0.0129	0.1222	0.0025	1.62e-07	Allergic conjunctivitis	377277	T	C	0.00390462	0.126854	0.015206	0.797348	0.00340236	26.6188
1659	M10642	caprate (10:0)	Known	Lipid	7799	rs13380271	T	C	-0.0077	0.4149	0.0016	2.9e-06	Allergic conjunctivitis	377277	T	C	0.0115401	0.383263	0.0104654	0.270158	0.00296084	23.1542
1660	M10642	caprate (10:0)	Known	Lipid	7799	rs1391933	T	G	-0.0075	0.4399	0.0016	5.79e-06	Allergic conjunctivitis	377277	T	G	-0.000596728	0.437617	0.0102424	0.953541	0.00280945	21.967
1661	M10642	caprate (10:0)	Known	Lipid	7799	rs1530919	A	G	0.0076	0.3006	0.0017	5.92e-06	Allergic conjunctivitis	377277	A	G	0.0125533	0.306954	0.0109926	0.253463	0.00255611	19.981
1662	M10642	caprate (10:0)	Known	Lipid	7799	rs1549556	T	C	-0.0075	0.3719	0.0017	7.95e-06	Allergic conjunctivitis	377277	T	C	-0.0155888	0.339455	0.0107204	0.145913	0.00248945	19.4587
1663	M10642	caprate (10:0)	Known	Lipid	7799	rs1576171	A	T	-0.043	0.984	0.009	1.77e-06	Allergic conjunctivitis	377277	A	T	-0.0102806	0.643527	0.0105899	0.33165	0.00291839	22.8213
1664	M10642	caprate (10:0)	Known	Lipid	7799	rs17169194	A	C	-0.0117	0.8806	0.0026	6.65e-06	Allergic conjunctivitis	377277	A	C	-0.0342628	0.902912	0.0172777	0.0473598	0.00258976	20.2448
1665	M10642	caprate (10:0)	Known	Lipid	7799	rs17616891	A	T	-0.0076	0.6964	0.0017	4.65e-06	Allergic conjunctivitis	377277	A	T	-0.00118856	0.80821	0.0129116	0.926655	0.00255611	19.981
1666	M10642	caprate (10:0)	Known	Lipid	7799	rs17695897	T	C	0.011	0.153	0.0025	8.03e-06	Allergic conjunctivitis	377277	T	C	0.00541691	0.138004	0.014813	0.714598	0.00247622	19.355
1667	M10642	caprate (10:0)	Known	Lipid	7799	rs2720692	A	G	-0.0272	0.0648	0.006	5.63e-06	Allergic conjunctivitis	377277	A	G	0.0190058	0.105521	0.0164616	0.248273	0.00262817	20.5458
1668	M10642	caprate (10:0)	Known	Lipid	7799	rs2725779	T	C	0.0077	0.4523	0.0017	3.27e-06	Allergic conjunctivitis	377277	T	C	0.00278757	0.411758	0.0103554	0.787784	0.00262364	20.5103
1669	M10642	caprate (10:0)	Known	Lipid	7799	rs2938330	T	C	-0.0117	0.8105	0.0025	2.15e-06	Allergic conjunctivitis	377277	T	C	-0.011033	0.745561	0.0117574	0.348045	0.0028005	21.8968
1670	M10642	caprate (10:0)	Known	Lipid	7799	rs3781273	A	G	0.0074	0.5139	0.0017	8.52e-06	Allergic conjunctivitis	377277	A	G	-0.000172372	0.458054	0.010266	0.986604	0.00242367	18.9432
1671	M10642	caprate (10:0)	Known	Lipid	7799	rs4436895	C	G	-0.01	0.252	0.0022	3.47e-06	Allergic conjunctivitis	377277	C	G	-0.00565726	0.292012	0.0111688	0.612487	0.00264221	20.6559
1672	M10642	caprate (10:0)	Known	Lipid	7799	rs4483514	T	G	0.009	0.357	0.002	6.8e-06	Allergic conjunctivitis	377277	T	G	0.00144431	0.36516	0.0105322	0.890926	0.00258976	20.2448
1673	M10642	caprate (10:0)	Known	Lipid	7799	rs4812805	C	G	-0.0109	0.8421	0.0024	5.88e-06	Allergic conjunctivitis	377277	C	G	-0.00640556	0.822476	0.013329	0.630819	0.00263782	20.6214
1674	M10642	caprate (10:0)	Known	Lipid	7799	rs4818244	T	C	0.0136	0.0939	0.003	6.61e-06	Allergic conjunctivitis	377277	T	C	-0.00209438	0.136573	0.0148526	0.887861	0.00262817	20.5458
1675	M10642	caprate (10:0)	Known	Lipid	7799	rs569114	A	G	-0.0079	0.6199	0.0017	1.99e-06	Allergic conjunctivitis	377277	A	G	0.0042907	0.642948	0.0106092	0.685896	0.00276132	21.5896
1676	M10642	caprate (10:0)	Known	Lipid	7799	rs6540619	T	C	0.0076	0.434	0.0016	3.71e-06	Allergic conjunctivitis	377277	T	C	-0.00174291	0.583616	0.0103263	0.865968	0.00288465	22.5567
1677	M10642	caprate (10:0)	Known	Lipid	7799	rs6557106	T	C	0.0076	0.6715	0.0017	5.42e-06	Allergic conjunctivitis	377277	T	C	0.00716143	0.680815	0.0108682	0.50994	0.00255611	19.981
1678	M10642	caprate (10:0)	Known	Lipid	7799	rs6828152	T	G	0.009	0.359	0.002	6.8e-06	Allergic conjunctivitis	377277	T	G	0.0037218	0.355689	0.010637	0.72642	0.00258976	20.2448
1679	M10642	caprate (10:0)	Known	Lipid	7799	rs7735310	T	G	-0.0078	0.7188	0.0017	3.38e-06	Allergic conjunctivitis	377277	T	G	-0.00150373	0.695755	0.0110347	0.891605	0.00269204	21.0465
1680	M10642	caprate (10:0)	Known	Lipid	7799	rs7859597	A	G	-0.009	0.737	0.002	6.8e-06	Allergic conjunctivitis	377277	A	G	0.00291268	0.80633	0.0128997	0.821362	0.00258976	20.2448
1681	M10642	caprate (10:0)	Known	Lipid	7799	rs8043217	A	G	0.009	0.524	0.0016	2.79e-08	Allergic conjunctivitis	377277	A	G	-0.0017773	0.541132	0.0102535	0.862388	0.00404062	31.6325
1682	M10642	caprate (10:0)	Known	Lipid	7799	rs8128639	A	C	-0.0113	0.1698	0.0025	6.51e-06	Allergic conjunctivitis	377277	A	C	0.0232688	0.194972	0.012828	0.0696915	0.00261277	20.4252
1683	M10642	caprate (10:0)	Known	Lipid	7799	rs947099	A	G	-0.008	0.3625	0.0017	1.22e-06	Allergic conjunctivitis	377277	A	G	0.0170535	0.304494	0.0110775	0.12369	0.00283147	22.1396
1684	M10642	caprate (10:0)	Known	Lipid	7799	rs9529827	T	C	-0.0397	0.9843	0.0087	5.14e-06	Allergic conjunctivitis	377277	T	C	0.0667487	0.974472	0.0324702	0.0398126	0.00266284	20.8176
1685	M11438	phosphate	Known	Energy	7789	rs10404980	A	G	-0.0744	0.9877	0.0158	2.337e-06	Allergic conjunctivitis	377277	A	G	-0.000747346	0.993085	0.0619767	0.990379	0.0124139	22.1482
1686	M11438	phosphate	Known	Energy	7789	rs1466522	T	C	-0.0067	0.7645	0.0013	3.149e-07	Allergic conjunctivitis	377277	T	C	-0.00621658	0.695427	0.0110402	0.573375	0.00360528	26.5549
1687	M11438	phosphate	Known	Energy	7789	rs4641759	T	C	-0.0135	0.7521	0.003	6.66e-06	Allergic conjunctivitis	377277	T	C	0.0041754	0.640804	0.0105967	0.693558	0.0113493	20.227
1688	M11438	phosphate	Known	Energy	7789	rs6126354	T	C	-0.0134	0.7906	0.0029	5.463e-06	Allergic conjunctivitis	377277	T	C	0.000262408	0.54816	0.0102468	0.979569	0.0119589	21.3266
1689	M12017	3-methoxytyrosine	Known	Amino acid	5997	rs10012175	T	C	0.0194	0.1065	0.0043	5.781e-06	Allergic conjunctivitis	377277	T	C	-0.0159759	0.127171	0.015237	0.29441	0.00358589	20.3476
1690	M12017	3-methoxytyrosine	Known	Amino acid	5997	rs10800623	A	G	-0.0262	0.2767	0.0058	6.168e-06	Allergic conjunctivitis	377277	A	G	0.0203956	0.391299	0.0104775	0.051581	0.0138586	20.3774
1691	M12017	3-methoxytyrosine	Known	Amino acid	5997	rs10963172	A	G	0.0352	0.9724	0.0078	6.987e-06	Allergic conjunctivitis	377277	A	G	0.0262172	0.939917	0.0212889	0.218137	0.00358778	20.3583
1692	M12017	3-methoxytyrosine	Known	Amino acid	5997	rs11192702	A	G	-0.0275	0.0456	0.0062	7.881e-06	Allergic conjunctivitis	377277	A	G	0.00117217	0.0229064	0.0344907	0.972889	0.00346629	19.6666
1693	M12017	3-methoxytyrosine	Known	Amino acid	5997	rs11564710	A	C	0.0166	0.3886	0.0034	9.788e-07	Allergic conjunctivitis	377277	A	C	-0.0216586	0.368396	0.0105515	0.0401061	0.00419684	23.8289
1694	M12017	3-methoxytyrosine	Known	Amino acid	5997	rs12131781	A	G	0.0126	0.7091	0.0027	2.588e-06	Allergic conjunctivitis	377277	A	G	-0.00210193	0.734761	0.0115913	0.856104	0.00383562	21.7701
1695	M12017	3-methoxytyrosine	Known	Amino acid	5997	rs12538514	C	G	0.0124	0.3714	0.0026	2.434e-06	Allergic conjunctivitis	377277	C	G	0.00167035	0.368258	0.0105168	0.873806	0.00400538	22.7375
1696	M12017	3-methoxytyrosine	Known	Amino acid	5997	rs12815706	A	G	0.019	0.2806	0.0039	9.104e-07	Allergic conjunctivitis	377277	A	G	-0.00360512	0.439434	0.0103546	0.727714	0.00417878	23.726
1697	M12017	3-methoxytyrosine	Known	Amino acid	5997	rs339707	T	G	-0.0142	0.6768	0.0026	6.347e-08	Allergic conjunctivitis	377277	T	G	0.0100232	0.725888	0.0114328	0.380649	0.0052461	29.8179
1698	M12017	3-methoxytyrosine	Known	Amino acid	5997	rs6442530	T	C	-0.026	0.3254	0.0055	2.745e-06	Allergic conjunctivitis	377277	T	C	-0.00455336	0.256957	0.0115892	0.694396	0.0151573	22.3163
1699	M12017	3-methoxytyrosine	Known	Amino acid	5997	rs6592988	T	C	0.0167	0.1439	0.0035	2.4e-06	Allergic conjunctivitis	377277	T	C	0.015194	0.096051	0.0173595	0.381434	0.00400906	22.7585
1700	M12017	3-methoxytyrosine	Known	Amino acid	5997	rs7253109	T	G	0.0125	0.3395	0.0026	2.343e-06	Allergic conjunctivitis	377277	T	G	-0.0102299	0.376367	0.0105604	0.332693	0.00406998	23.1057
1701	M12017	3-methoxytyrosine	Known	Amino acid	5997	rs7514881	C	G	0.012	0.2524	0.0027	8.532e-06	Allergic conjunctivitis	377277	C	G	-0.00396957	0.260932	0.0115438	0.730944	0.00348026	19.7461
1702	M12017	3-methoxytyrosine	Known	Amino acid	5997	rs7908166	A	G	-0.0356	0.9724	0.0079	7.678e-06	Allergic conjunctivitis	377277	A	G	0.032049	0.981157	0.0379332	0.398179	0.0035775	20.2998
1703	M12017	3-methoxytyrosine	Known	Amino acid	5997	rs9323203	A	C	-0.0118	0.7331	0.0027	9.5e-06	Allergic conjunctivitis	377277	A	C	0.0378468	0.706063	0.0111849	0.000715072	0.0033656	19.0934
1704	M12035	pelargonate (9:0)	Known	Lipid	7803	rs10435813	A	G	0.0114	0.8033	0.0026	8.312e-06	Allergic conjunctivitis	377277	A	G	0.00875951	0.804324	0.0128567	0.495668	0.00260668	19.2196
1705	M12035	pelargonate (9:0)	Known	Lipid	7803	rs10514491	T	C	0.0122	0.6801	0.0024	6.729e-07	Allergic conjunctivitis	377277	T	C	0.0244018	0.717283	0.0112903	0.0306711	0.00350052	25.8333
1706	M12035	pelargonate (9:0)	Known	Lipid	7803	rs10738508	A	G	-0.008	0.3472	0.0018	6.613e-06	Allergic conjunctivitis	377277	A	G	-0.0108343	0.364414	0.0105427	0.30411	0.00267811	19.7477
1707	M12035	pelargonate (9:0)	Known	Lipid	7803	rs10848204	T	C	0.0093	0.5451	0.0018	1.258e-07	Allergic conjunctivitis	377277	T	C	1.99912e-05	0.578328	0.0102782	0.998448	0.00361581	26.6872
1708	M12035	pelargonate (9:0)	Known	Lipid	7803	rs10967809	C	G	0.0082	0.5893	0.0017	2.641e-06	Allergic conjunctivitis	377277	C	G	0.00306587	0.613377	0.0104511	0.769253	0.00315295	23.2601
1709	M12035	pelargonate (9:0)	Known	Lipid	7803	rs1097296	T	C	0.0078	0.3933	0.0018	9.221e-06	Allergic conjunctivitis	377277	T	C	0.0277149	0.335691	0.0107789	0.010134	0.00254622	18.7727
1710	M12035	pelargonate (9:0)	Known	Lipid	7803	rs11734565	T	C	0.0248	0.0402	0.0056	9.288e-06	Allergic conjunctivitis	377277	T	C	-0.00482398	0.0645715	0.0206881	0.815624	0.00265907	19.6069
1711	M12035	pelargonate (9:0)	Known	Lipid	7803	rs11895467	T	G	0.0094	0.3807	0.0018	8.425e-08	Allergic conjunctivitis	377277	T	G	-0.000908104	0.289592	0.0112306	0.935553	0.0036937	27.2642
1712	M12035	pelargonate (9:0)	Known	Lipid	7803	rs11937702	A	G	0.0157	0.1122	0.0033	2.387e-06	Allergic conjunctivitis	377277	A	G	-0.00457412	0.0661399	0.0205513	0.823869	0.00306758	22.6284
1713	M12035	pelargonate (9:0)	Known	Lipid	7803	rs1229590	A	G	-0.0084	0.505	0.0018	5.231e-06	Allergic conjunctivitis	377277	A	G	0.0135885	0.581075	0.0103135	0.18766	0.00295181	21.7719
1714	M12035	pelargonate (9:0)	Known	Lipid	7803	rs1447842	A	G	0.0082	0.5745	0.0017	2.849e-06	Allergic conjunctivitis	377277	A	G	0.00972289	0.499076	0.0101599	0.338572	0.00315295	23.2601
1715	M12035	pelargonate (9:0)	Known	Lipid	7803	rs16886123	A	G	-0.0119	0.8616	0.0026	3.714e-06	Allergic conjunctivitis	377277	A	G	0.0155096	0.903904	0.0172317	0.368087	0.00283969	20.9425
1716	M12035	pelargonate (9:0)	Known	Lipid	7803	rs16944339	A	T	-0.0228	0.1545	0.0049	3.751e-06	Allergic conjunctivitis	377277	A	T	-0.00697481	0.243602	0.0118368	0.555696	0.0121114	21.6265
1717	M12035	pelargonate (9:0)	Known	Lipid	7803	rs1846975	A	G	0.0083	0.3554	0.0018	2.56e-06	Allergic conjunctivitis	377277	A	G	0.0298806	0.242402	0.0118977	0.0120232	0.00288215	21.2566
1718	M12035	pelargonate (9:0)	Known	Lipid	7803	rs1938479	T	C	-0.01	0.6445	0.0018	1.784e-08	Allergic conjunctivitis	377277	T	C	-0.0127542	0.747762	0.0116904	0.275272	0.00417825	30.8558
1719	M12035	pelargonate (9:0)	Known	Lipid	7803	rs2049534	T	C	-0.0082	0.5044	0.0018	3.175e-06	Allergic conjunctivitis	377277	T	C	-0.00558379	0.501466	0.0101778	0.583262	0.00281331	20.7474
1720	M12035	pelargonate (9:0)	Known	Lipid	7803	rs2147618	A	C	-0.0081	0.5036	0.0018	5.308e-06	Allergic conjunctivitis	377277	A	C	0.00197127	0.505295	0.0101594	0.84615	0.0027453	20.2445
1721	M12035	pelargonate (9:0)	Known	Lipid	7803	rs2286396	T	C	0.0117	0.1505	0.0026	5.595e-06	Allergic conjunctivitis	377277	T	C	-0.00203195	0.169488	0.0135381	0.880692	0.0027453	20.2445
1722	M12035	pelargonate (9:0)	Known	Lipid	7803	rs2863202	T	C	0.0114	0.178	0.0025	6.934e-06	Allergic conjunctivitis	377277	T	C	0.00918289	0.325349	0.0108674	0.398113	0.00281879	20.7879
1723	M12035	pelargonate (9:0)	Known	Lipid	7803	rs4646880	A	G	-0.0085	0.5434	0.0018	1.498e-06	Allergic conjunctivitis	377277	A	G	-0.0037128	0.476998	0.010234	0.71676	0.00302229	22.2933
1724	M12035	pelargonate (9:0)	Known	Lipid	7803	rs4834846	A	G	0.0079	0.5501	0.0018	6.516e-06	Allergic conjunctivitis	377277	A	G	-0.0044928	0.546245	0.0102058	0.659777	0.00261175	19.2571
1725	M12035	pelargonate (9:0)	Known	Lipid	7803	rs4848532	T	C	-0.0079	0.4842	0.0018	9.764e-06	Allergic conjunctivitis	377277	T	C	-0.0108552	0.443764	0.010216	0.287977	0.00261175	19.2571
1726	M12035	pelargonate (9:0)	Known	Lipid	7803	rs511545	T	C	0.0081	0.583	0.0018	4.633e-06	Allergic conjunctivitis	377277	T	C	-0.0148081	0.513395	0.010175	0.145572	0.0027453	20.2445
1727	M12035	pelargonate (9:0)	Known	Lipid	7803	rs630782	T	C	0.0077	0.4728	0.0017	9.38e-06	Allergic conjunctivitis	377277	T	C	-0.00363169	0.46956	0.0101798	0.721275	0.0027812	20.51
1728	M12035	pelargonate (9:0)	Known	Lipid	7803	rs6864461	C	G	0.0088	0.3644	0.0018	6.755e-07	Allergic conjunctivitis	377277	C	G	0.010464	0.291979	0.0111645	0.348631	0.00323869	23.8947
1729	M12035	pelargonate (9:0)	Known	Lipid	7803	rs7002819	T	C	0.008	0.5269	0.0018	6.153e-06	Allergic conjunctivitis	377277	T	C	0.00537239	0.587872	0.0103766	0.604639	0.00267811	19.7477
1730	M12035	pelargonate (9:0)	Known	Lipid	7803	rs7136574	T	C	0.0093	0.4345	0.0018	1.325e-07	Allergic conjunctivitis	377277	T	C	0.0168267	0.402822	0.0103737	0.104794	0.00361581	26.6872
1731	M12035	pelargonate (9:0)	Known	Lipid	7803	rs7214330	T	C	0.0144	0.1256	0.0032	9.757e-06	Allergic conjunctivitis	377277	T	C	-0.00828377	0.164477	0.01368	0.54482	0.0027453	20.2445
1732	M12035	pelargonate (9:0)	Known	Lipid	7803	rs7642054	T	C	-0.0171	0.5887	0.0037	4.638e-06	Allergic conjunctivitis	377277	T	C	0.0109133	0.558301	0.0102309	0.286108	0.0119502	21.3352
1733	M12035	pelargonate (9:0)	Known	Lipid	7803	rs7809262	A	G	-0.0088	0.425	0.0017	4.409e-07	Allergic conjunctivitis	377277	A	G	-0.00040138	0.439341	0.0102564	0.968783	0.0036295	26.7886
1734	M12035	pelargonate (9:0)	Known	Lipid	7803	rs8015724	T	C	-0.0078	0.3913	0.0018	9.164e-06	Allergic conjunctivitis	377277	T	C	0.0159487	0.403161	0.0103716	0.124113	0.00254622	18.7727
1735	M12035	pelargonate (9:0)	Known	Lipid	7803	rs8079173	A	G	0.0119	0.1414	0.0026	3.422e-06	Allergic conjunctivitis	377277	A	G	-0.00534273	0.228523	0.0121279	0.65955	0.00283969	20.9425
1736	M12035	pelargonate (9:0)	Known	Lipid	7803	rs899227	A	G	-0.0084	0.3958	0.0018	2.971e-06	Allergic conjunctivitis	377277	A	G	-0.0069867	0.536673	0.0102297	0.494616	0.00295181	21.7719
1737	M12035	pelargonate (9:0)	Known	Lipid	7803	rs9033	A	G	0.0082	0.5521	0.0018	4.24e-06	Allergic conjunctivitis	377277	A	G	0.0197058	0.536619	0.0102299	0.054068	0.00281331	20.7474
1738	M12035	pelargonate (9:0)	Known	Lipid	7803	rs9513489	T	C	0.0078	0.5888	0.0018	8.48e-06	Allergic conjunctivitis	377277	T	C	-0.0108353	0.598362	0.0104032	0.29763	0.00254622	18.7727
1739	M12067	undecanoate (11:0)	Known	Lipid	7500	rs10435813	A	G	0.0081	0.8067	0.0018	4.009e-06	Allergic conjunctivitis	377277	A	G	0.00875951	0.804324	0.0128567	0.495668	0.00285161	20.2443
1740	M12067	undecanoate (11:0)	Known	Lipid	7500	rs10520198	A	G	0.0186	0.0296	0.0041	5.637e-06	Allergic conjunctivitis	377277	A	G	-0.0367054	0.0472711	0.0240661	0.127211	0.00289803	20.5748
1741	M12067	undecanoate (11:0)	Known	Lipid	7500	rs10839561	C	G	-0.0177	0.9453	0.0039	6.461e-06	Allergic conjunctivitis	377277	C	G	0.0124192	0.930236	0.020095	0.536558	0.00290042	20.5918
1742	M12067	undecanoate (11:0)	Known	Lipid	7500	rs1122530	A	G	-0.0094	0.8519	0.0018	1.491e-07	Allergic conjunctivitis	377277	A	G	-0.0182045	0.87702	0.0154997	0.240193	0.0038366	27.2639
1743	M12067	undecanoate (11:0)	Known	Lipid	7500	rs11912450	A	T	-0.0078	0.1939	0.0018	8.581e-06	Allergic conjunctivitis	377277	A	T	-0.00144185	0.223628	0.0121635	0.905641	0.00264484	18.7725
1744	M12067	undecanoate (11:0)	Known	Lipid	7500	rs12116440	T	C	-0.0679	0.0144	0.0138	9.283e-07	Allergic conjunctivitis	377277	T	C	0.0511819	0.00689192	0.0623125	0.411432	0.0136682	24.1815
1745	M12067	undecanoate (11:0)	Known	Lipid	7500	rs1216886	A	G	-0.008	0.858	0.0018	6.882e-06	Allergic conjunctivitis	377277	A	G	0.0126778	0.872593	0.0152016	0.404294	0.00278183	19.7475
1746	M12067	undecanoate (11:0)	Known	Lipid	7500	rs12826254	T	C	0.0091	0.1364	0.0018	7.048e-07	Allergic conjunctivitis	377277	T	C	0.0150786	0.139709	0.0147022	0.30508	0.00359649	25.5514
1747	M12067	undecanoate (11:0)	Known	Lipid	7500	rs1408276	A	C	-0.043	0.955	0.0094	4.59e-06	Allergic conjunctivitis	377277	A	C	-0.0597853	0.96822	0.0292814	0.0411766	0.0118363	20.9018
1748	M12067	undecanoate (11:0)	Known	Lipid	7500	rs16883391	A	C	-0.0084	0.1921	0.0017	1.199e-06	Allergic conjunctivitis	377277	A	C	0.000333526	0.247708	0.0117794	0.977411	0.00343614	24.4083
1749	M12067	undecanoate (11:0)	Known	Lipid	7500	rs17031632	A	G	0.0133	0.9284	0.0027	5.693e-07	Allergic conjunctivitis	377277	A	G	-0.0175346	0.901702	0.0170365	0.303367	0.00341504	24.2579
1750	M12067	undecanoate (11:0)	Known	Lipid	7500	rs170631	C	G	-0.0208	0.8913	0.0043	1.777e-06	Allergic conjunctivitis	377277	C	G	-0.0200965	0.920948	0.0188297	0.285846	0.0132166	23.3718
1751	M12067	undecanoate (11:0)	Known	Lipid	7500	rs17094565	A	T	-0.0125	0.9357	0.0026	1.884e-06	Allergic conjunctivitis	377277	A	T	-0.00217862	0.92523	0.0192531	0.909906	0.00325359	23.1074
1752	M12067	undecanoate (11:0)	Known	Lipid	7500	rs17103129	T	C	-0.0154	0.9595	0.0035	8.975e-06	Allergic conjunctivitis	377277	T	C	-0.0200702	0.949889	0.0234397	0.39186	0.00272662	19.3545
1753	M12067	undecanoate (11:0)	Known	Lipid	7500	rs17145331	T	C	-0.0091	0.8525	0.0018	3.582e-07	Allergic conjunctivitis	377277	T	C	-0.0271964	0.777811	0.0122302	0.026168	0.00359649	25.5514
1754	M12067	undecanoate (11:0)	Known	Lipid	7500	rs17233321	A	G	-0.0175	0.9519	0.0034	3.736e-07	Allergic conjunctivitis	377277	A	G	-0.000366982	0.934324	0.0206706	0.985835	0.00372736	26.4847
1755	M12067	undecanoate (11:0)	Known	Lipid	7500	rs1864609	A	C	-0.0091	0.8606	0.0018	3.265e-07	Allergic conjunctivitis	377277	A	C	0.00431925	0.804916	0.0128085	0.735953	0.00359649	25.5514
1756	M12067	undecanoate (11:0)	Known	Lipid	7500	rs196885	T	C	-0.0086	0.8501	0.0018	1.22e-06	Allergic conjunctivitis	377277	T	C	-0.00644722	0.812287	0.0130153	0.620349	0.00321336	22.8207
1757	M12067	undecanoate (11:0)	Known	Lipid	7500	rs2471075	A	G	-0.0176	0.9318	0.0036	8.386e-07	Allergic conjunctivitis	377277	A	G	0.0155384	0.938933	0.0217287	0.474542	0.00336405	23.8945
1758	M12067	undecanoate (11:0)	Known	Lipid	7500	rs2944772	C	G	-0.0079	0.8193	0.0018	7.038e-06	Allergic conjunctivitis	377277	C	G	0.018059	0.787529	0.0124462	0.146791	0.00271291	19.2569
1759	M12067	undecanoate (11:0)	Known	Lipid	7500	rs4519482	A	T	-0.0091	0.291	0.0017	8.791e-08	Allergic conjunctivitis	377277	A	T	-0.00342473	0.39652	0.0103994	0.741913	0.00403029	28.6459
1760	M12067	undecanoate (11:0)	Known	Lipid	7500	rs6140831	A	C	0.0089	0.5484	0.0016	5.398e-08	Allergic conjunctivitis	377277	A	C	0.0139788	0.654496	0.0106767	0.190438	0.00435063	30.9327
1761	M12067	undecanoate (11:0)	Known	Lipid	7500	rs686321	T	C	0.0082	0.8232	0.0017	2.138e-06	Allergic conjunctivitis	377277	T	C	0.00319094	0.816939	0.0132095	0.809119	0.00327499	23.2599
1762	M12067	undecanoate (11:0)	Known	Lipid	7500	rs6967282	A	G	0.0088	0.797	0.0017	3.962e-07	Allergic conjunctivitis	377277	A	G	0.0216884	0.789833	0.0124934	0.0825677	0.00376992	26.7883
1763	M12067	undecanoate (11:0)	Known	Lipid	7500	rs7069652	A	C	-0.0088	0.1869	0.0017	4.028e-07	Allergic conjunctivitis	377277	A	C	8.43721e-05	0.143589	0.0144585	0.995344	0.00376992	26.7883
1764	M12067	undecanoate (11:0)	Known	Lipid	7500	rs7134822	A	G	-0.0164	0.9597	0.0035	3.872e-06	Allergic conjunctivitis	377277	A	G	-0.0311787	0.945443	0.0224459	0.164815	0.0030911	21.9497
1765	M12067	undecanoate (11:0)	Known	Lipid	7500	rs7279224	A	T	0.0077	0.6952	0.0017	6.868e-06	Allergic conjunctivitis	377277	A	T	0.016093	0.66056	0.0107879	0.135762	0.0028889	20.5098
1766	M12067	undecanoate (11:0)	Known	Lipid	7500	rs7666900	T	C	0.0089	0.1418	0.0018	6.927e-07	Allergic conjunctivitis	377277	T	C	-0.0142509	0.103294	0.0168161	0.39674	0.00344067	24.4406
1767	M12129	beta-hydroxyisovalerate	Known	Amino acid	7283	rs10494270	A	G	0.0119	0.7114	0.0027	8.63e-06	Allergic conjunctivitis	377277	A	G	-0.00253747	0.750275	0.0117148	0.828518	0.00282203	19.4196
1768	M12129	beta-hydroxyisovalerate	Known	Amino acid	7283	rs10945649	A	T	0.0212	0.1287	0.0036	4.291e-09	Allergic conjunctivitis	377277	A	T	-0.00102209	0.121818	0.0156346	0.947877	0.00502691	34.6689
1769	M12129	beta-hydroxyisovalerate	Known	Amino acid	7283	rs11605057	T	C	-0.0202	0.8787	0.0043	2.238e-06	Allergic conjunctivitis	377277	T	C	0.00215718	0.920513	0.0187596	0.908452	0.00320475	22.0617
1770	M12129	beta-hydroxyisovalerate	Known	Amino acid	7283	rs1185260	A	G	-0.0191	0.1225	0.0036	1.143e-07	Allergic conjunctivitis	377277	A	G	-0.0130909	0.176716	0.0133045	0.325143	0.0040842	28.1407
1771	M12129	beta-hydroxyisovalerate	Known	Amino acid	7283	rs11858062	T	C	0.0213	0.9142	0.0044	1.654e-06	Allergic conjunctivitis	377277	T	C	-0.00517318	0.839955	0.0138746	0.709259	0.00340249	23.4276
1772	M12129	beta-hydroxyisovalerate	Known	Amino acid	7283	rs11869714	A	G	-0.0126	0.7762	0.0027	4.245e-06	Allergic conjunctivitis	377277	A	G	0.0197804	0.811564	0.0130553	0.12974	0.00316272	21.7714
1773	M12129	beta-hydroxyisovalerate	Known	Amino acid	7283	rs12325299	C	G	0.0122	0.6932	0.0027	6.937e-06	Allergic conjunctivitis	377277	C	G	0.00215328	0.70558	0.0111587	0.846983	0.00296568	20.4111
1774	M12129	beta-hydroxyisovalerate	Known	Amino acid	7283	rs12950972	T	C	-0.0133	0.6497	0.0027	9.841e-07	Allergic conjunctivitis	377277	T	C	0.00932604	0.581132	0.0103147	0.365915	0.00352262	24.2577
1775	M12129	beta-hydroxyisovalerate	Known	Amino acid	7283	rs1337278	A	G	0.0124	0.6107	0.0027	3.677e-06	Allergic conjunctivitis	377277	A	G	0.00208094	0.563661	0.0102481	0.839092	0.00306342	21.0858
1776	M12129	beta-hydroxyisovalerate	Known	Amino acid	7283	rs1448817	A	G	0.0124	0.7393	0.0027	4.563e-06	Allergic conjunctivitis	377277	A	G	-0.0282625	0.648763	0.0106014	0.00767786	0.00306342	21.0858
1777	M12129	beta-hydroxyisovalerate	Known	Amino acid	7283	rs17386586	A	C	-0.0134	0.2495	0.0027	9.741e-07	Allergic conjunctivitis	377277	A	C	-0.0142315	0.190771	0.0129466	0.271662	0.0035756	24.6238
1778	M12129	beta-hydroxyisovalerate	Known	Amino acid	7283	rs2130791	A	G	0.0121	0.7132	0.0027	7.964e-06	Allergic conjunctivitis	377277	A	G	-0.0106893	0.761885	0.0118977	0.368955	0.00291741	20.0778
1779	M12129	beta-hydroxyisovalerate	Known	Amino acid	7283	rs3778889	T	C	0.0246	0.0616	0.0053	3.416e-06	Allergic conjunctivitis	377277	T	C	0.0102462	0.057501	0.0217764	0.637984	0.00312882	21.5373
1780	M12129	beta-hydroxyisovalerate	Known	Amino acid	7283	rs6477873	T	C	0.0131	0.6394	0.0027	9.506e-07	Allergic conjunctivitis	377277	T	C	-0.00625988	0.577424	0.0102702	0.542181	0.00341783	23.5336
1781	M12129	beta-hydroxyisovalerate	Known	Amino acid	7283	rs6952850	A	G	-0.012	0.6998	0.0027	6.875e-06	Allergic conjunctivitis	377277	A	G	-0.00530559	0.630806	0.0105402	0.614707	0.00286952	19.7473
1782	M12129	beta-hydroxyisovalerate	Known	Amino acid	7283	rs7178596	A	G	-0.012	0.3535	0.0027	7.922e-06	Allergic conjunctivitis	377277	A	G	-0.0137283	0.437944	0.0102859	0.181985	0.00286952	19.7473
1783	M12129	beta-hydroxyisovalerate	Known	Amino acid	7283	rs7446718	A	G	-0.0417	0.8591	0.0082	3.832e-07	Allergic conjunctivitis	377277	A	G	0.00470632	0.816082	0.0131248	0.719908	0.0160442	25.8283
1784	M12129	beta-hydroxyisovalerate	Known	Amino acid	7283	rs7544738	A	G	0.0132	0.4114	0.0027	7.152e-07	Allergic conjunctivitis	377277	A	G	0.0076647	0.355097	0.0106226	0.470574	0.00347003	23.8943
1785	M12129	beta-hydroxyisovalerate	Known	Amino acid	7283	rs7660017	A	G	-0.0131	0.3331	0.0028	2.339e-06	Allergic conjunctivitis	377277	A	G	0.0198681	0.305377	0.0110586	0.0723969	0.00317882	21.8827
1786	M12129	beta-hydroxyisovalerate	Known	Amino acid	7283	rs789195	A	G	-0.0128	0.7657	0.0027	2.526e-06	Allergic conjunctivitis	377277	A	G	0.0026755	0.779718	0.0122645	0.827313	0.00326359	22.4681
1787	M12129	beta-hydroxyisovalerate	Known	Amino acid	7283	rs943251	T	G	0.0118	0.3712	0.0027	9.899e-06	Allergic conjunctivitis	377277	T	G	0.0280043	0.37832	0.0105181	0.0077564	0.00277493	19.0946
1788	M12129	beta-hydroxyisovalerate	Known	Amino acid	7283	rs9460599	T	C	0.0302	0.2443	0.0066	4.862e-06	Allergic conjunctivitis	377277	T	C	-0.0172939	0.24655	0.0117807	0.142109	0.0130295	20.9112
1789	M12129	beta-hydroxyisovalerate	Known	Amino acid	7283	rs9841498	T	C	0.0145	0.2663	0.0027	7.117e-08	Allergic conjunctivitis	377277	T	C	0.00331106	0.255533	0.0116733	0.776683	0.00418418	28.8325
1790	M12261	taurodeoxycholate	Known	Lipid	1564	rs10975331	T	C	0.1208	0.0361	0.0273	9.601e-06	Allergic conjunctivitis	377277	T	C	0.0244622	0.058538	0.0216837	0.259261	0.0125304	19.5544
1791	M12261	taurodeoxycholate	Known	Lipid	1564	rs11241933	A	T	-0.061	0.2705	0.0125	1.053e-06	Allergic conjunctivitis	377277	A	T	0.00657362	0.191997	0.0129325	0.611242	0.0151992	23.7835
1792	M12261	taurodeoxycholate	Known	Lipid	1564	rs1153699	T	G	0.0602	0.2385	0.013	3.891e-06	Allergic conjunctivitis	377277	T	G	0.0193395	0.237741	0.0120705	0.109109	0.0137071	21.4162
1793	M12261	taurodeoxycholate	Known	Lipid	1564	rs11949031	A	G	0.0662	0.1629	0.0138	1.522e-06	Allergic conjunctivitis	377277	A	G	-0.00389156	0.141612	0.0149363	0.794444	0.0146948	22.9824
1794	M12261	taurodeoxycholate	Known	Lipid	1564	rs17022499	A	T	0.054	0.2267	0.0122	9.71e-06	Allergic conjunctivitis	377277	A	T	0.0102862	0.295572	0.0111551	0.356473	0.0125378	19.5661
1795	M12261	taurodeoxycholate	Known	Lipid	1564	rs17403795	A	G	0.073	0.1166	0.0161	5.607e-06	Allergic conjunctivitis	377277	A	G	0.0208655	0.140571	0.0145736	0.15222	0.0131486	20.532
1796	M12261	taurodeoxycholate	Known	Lipid	1564	rs1898906	A	G	0.1378	0.0296	0.0299	4.087e-06	Allergic conjunctivitis	377277	A	G	0.020596	0.00765826	0.0587754	0.726024	0.0135785	21.2125
1797	M12261	taurodeoxycholate	Known	Lipid	1564	rs2032297	C	G	0.057	0.7857	0.0123	3.852e-06	Allergic conjunctivitis	377277	C	G	-0.00175355	0.807439	0.0128587	0.891528	0.0137268	21.4475
1798	M12261	taurodeoxycholate	Known	Lipid	1564	rs4632709	T	C	-0.1504	0.95	0.0297	3.995e-07	Allergic conjunctivitis	377277	T	C	-0.0461998	0.957953	0.0252828	0.0676519	0.0259384	25.5906
1799	M12261	taurodeoxycholate	Known	Lipid	1564	rs4896370	A	G	0.0555	0.3542	0.0121	4.191e-06	Allergic conjunctivitis	377277	A	G	-0.00982544	0.346779	0.0107891	0.362462	0.0134514	21.0113
1800	M12261	taurodeoxycholate	Known	Lipid	1564	rs7184864	A	G	-0.0583	0.8047	0.0131	9.144e-06	Allergic conjunctivitis	377277	A	G	-0.00235818	0.903272	0.0172051	0.890981	0.0126733	19.7802
1801	M12261	taurodeoxycholate	Known	Lipid	1564	rs7961079	A	G	0.0527	0.6241	0.0109	1.456e-06	Allergic conjunctivitis	377277	A	G	0.0157077	0.675551	0.010893	0.1493	0.0149236	23.3456
1802	M12261	taurodeoxycholate	Known	Lipid	1564	rs8137495	A	G	0.0602	0.7393	0.0135	7.8e-06	Allergic conjunctivitis	377277	A	G	0.000535911	0.759145	0.0119172	0.964132	0.0127233	19.8592
1803	M12593	X-02973	Unknown		7759	rs10132580	T	G	0.0094	0.1734	0.0017	5.674e-08	Allergic conjunctivitis	377277	T	G	0.0135536	0.227066	0.0121362	0.264084	0.00416285	30.566
1804	M12593	X-02973	Unknown		7759	rs10279326	T	C	-0.0148	0.9522	0.0033	6.517e-06	Allergic conjunctivitis	377277	T	C	0.00345533	0.963063	0.0270326	0.898291	0.00274251	20.1084
1805	M12593	X-02973	Unknown		7759	rs10483826	A	G	-0.0078	0.7932	0.0017	4.598e-06	Allergic conjunctivitis	377277	A	G	0.000348193	0.825293	0.0134471	0.979342	0.00287004	21.0461
1806	M12593	X-02973	Unknown		7759	rs10937658	A	G	0.0077	0.2676	0.0017	3.502e-06	Allergic conjunctivitis	377277	A	G	0.00370957	0.295609	0.0111659	0.739721	0.00279713	20.51
1807	M12593	X-02973	Unknown		7759	rs11715915	T	C	-0.0076	0.2789	0.0016	3.766e-06	Allergic conjunctivitis	377277	T	C	0.00823228	0.434677	0.0102855	0.423493	0.00307535	22.5563
1808	M12593	X-02973	Unknown		7759	rs11874996	T	C	-0.0523	0.0175	0.0115	5.616e-06	Allergic conjunctivitis	377277	T	C	-0.0369564	0.014758	0.0423593	0.382963	0.0116806	20.6591
1809	M12593	X-02973	Unknown		7759	rs12042948	A	G	-0.0084	0.8045	0.0017	1.402e-06	Allergic conjunctivitis	377277	A	G	-0.00775118	0.766615	0.0120235	0.519143	0.00332704	24.4085
1810	M12593	X-02973	Unknown		7759	rs12444778	T	C	-0.0156	0.0607	0.0032	1.612e-06	Allergic conjunctivitis	377277	T	C	-0.0197068	0.0835	0.018387	0.283817	0.00323881	23.7591
1811	M12593	X-02973	Unknown		7759	rs12896482	T	C	-0.0109	0.8919	0.0024	4.174e-06	Allergic conjunctivitis	377277	T	C	0.0102567	0.954418	0.0245984	0.676704	0.00281224	20.6211
1812	M12593	X-02973	Unknown		7759	rs1379459	T	C	0.0079	0.8083	0.0017	3.14e-06	Allergic conjunctivitis	377277	T	C	0.00871624	0.758974	0.0118459	0.461851	0.00294389	21.5893
1813	M12593	X-02973	Unknown		7759	rs1556988	A	G	-0.0077	0.7923	0.0017	5.861e-06	Allergic conjunctivitis	377277	A	G	0.00256899	0.808746	0.012975	0.843048	0.00279713	20.51
1814	M12593	X-02973	Unknown		7759	rs1615157	T	C	0.0076	0.5764	0.0016	2.224e-06	Allergic conjunctivitis	377277	T	C	-0.00777512	0.655208	0.0107371	0.46898	0.00307535	22.5563
1815	M12593	X-02973	Unknown		7759	rs17562832	T	C	0.0118	0.0769	0.0026	4.171e-06	Allergic conjunctivitis	377277	T	C	0.0289195	0.0675061	0.0202376	0.153005	0.00280828	20.592
1816	M12593	X-02973	Unknown		7759	rs2422370	A	G	-0.0084	0.8094	0.0018	5.964e-06	Allergic conjunctivitis	377277	A	G	0.0178052	0.727245	0.0117821	0.130734	0.00296871	21.7718
1817	M12593	X-02973	Unknown		7759	rs2705962	A	G	0.0078	0.8068	0.0017	4.625e-06	Allergic conjunctivitis	377277	A	G	0.0165311	0.782307	0.0122939	0.178735	0.00287004	21.0461
1818	M12593	X-02973	Unknown		7759	rs6129758	T	G	0.0078	0.843	0.0017	7.879e-06	Allergic conjunctivitis	377277	T	G	0.0120295	0.89783	0.0168506	0.475296	0.00287004	21.0461
1819	M12593	X-02973	Unknown		7759	rs6543699	A	G	0.0116	0.5118	0.0026	8.923e-06	Allergic conjunctivitis	377277	A	G	0.0114836	0.554489	0.0102071	0.260564	0.0112465	19.8826
1820	M12593	X-02973	Unknown		7759	rs6924754	A	G	0.0154	0.0606	0.0034	6.425e-06	Allergic conjunctivitis	377277	A	G	0.00723366	0.0876413	0.0181735	0.690604	0.00279713	20.51
1821	M12593	X-02973	Unknown		7759	rs699191	T	C	0.0076	0.1916	0.0017	9.912e-06	Allergic conjunctivitis	377277	T	C	0.00216469	0.165765	0.0137716	0.875099	0.00272514	19.9807
1822	M12593	X-02973	Unknown		7759	rs7068714	A	C	0.008	0.1774	0.0017	2.966e-06	Allergic conjunctivitis	377277	A	C	-0.00620948	0.220788	0.0122485	0.612184	0.00301866	22.1393
1823	M12593	X-02973	Unknown		7759	rs7914384	T	C	-0.0082	0.1806	0.0017	1.85e-06	Allergic conjunctivitis	377277	T	C	-0.00215829	0.152679	0.0140965	0.878313	0.003171	23.2601
1824	M12593	X-02973	Unknown		7759	rs8046494	A	G	0.0138	0.9288	0.003	4.079e-06	Allergic conjunctivitis	377277	A	G	-0.0136169	0.884541	0.0158298	0.389676	0.00288474	21.1542
1825	M12593	X-02973	Unknown		7759	rs905508	T	C	0.0079	0.1655	0.0017	5.935e-06	Allergic conjunctivitis	377277	T	C	-0.00750175	0.185256	0.0130783	0.566238	0.00294389	21.5893
1826	M12593	X-02973	Unknown		7759	rs9396681	T	C	-0.012	0.9072	0.0024	6.253e-07	Allergic conjunctivitis	377277	T	C	0.00801494	0.893715	0.0166334	0.629906	0.00340646	24.9932
1827	M12593	X-02973	Unknown		7759	rs9861011	A	G	-0.0074	0.6558	0.0016	3.798e-06	Allergic conjunctivitis	377277	A	G	0.00336691	0.610252	0.0104796	0.747997	0.00291609	21.3848
1828	M12626	X-03003	Unknown		7689	rs10426856	A	G	-0.0157	0.8949	0.0035	8.063e-06	Allergic conjunctivitis	377277	A	G	-0.00571074	0.884793	0.0159633	0.720537	0.00276467	20.1161
1829	M12626	X-03003	Unknown		7689	rs16940342	A	G	0.0158	0.88	0.0035	5.363e-06	Allergic conjunctivitis	377277	A	G	-0.0281421	0.797751	0.0127008	0.0267073	0.00279991	20.3732
1830	M12626	X-03003	Unknown		7689	rs17150563	T	C	0.0117	0.7256	0.0026	4.614e-06	Allergic conjunctivitis	377277	T	C	0.00423756	0.780527	0.0122733	0.729894	0.00278226	20.2444
1831	M12626	X-03003	Unknown		7689	rs4978089	A	G	0.0117	0.2125	0.0026	8.776e-06	Allergic conjunctivitis	377277	A	G	0.0263539	0.25181	0.0116861	0.0241246	0.00278226	20.2444
1832	M12626	X-03003	Unknown		7689	rs684748	C	G	0.018	0.9142	0.0041	8.62e-06	Allergic conjunctivitis	377277	C	G	-0.0207014	0.895555	0.0167111	0.215427	0.00264855	19.2689
1833	M12626	X-03003	Unknown		7689	rs6904862	T	C	0.0115	0.7427	0.0026	9.425e-06	Allergic conjunctivitis	377277	T	C	-0.00551351	0.788334	0.0124247	0.657222	0.00268821	19.5582
1834	M12626	X-03003	Unknown		7689	rs729761	T	G	-0.0139	0.2479	0.0031	8.515e-06	Allergic conjunctivitis	377277	T	G	0.00178707	0.303114	0.0111397	0.872547	0.00276241	20.0996
1835	M12626	X-03003	Unknown		7689	rs7844733	T	C	-0.0126	0.1881	0.0027	2.675e-06	Allergic conjunctivitis	377277	T	C	0.00833403	0.172705	0.0134619	0.535861	0.00299154	21.7718
1836	M12626	X-03003	Unknown		7689	rs8105499	A	C	0.0123	0.2909	0.0026	1.567e-06	Allergic conjunctivitis	377277	A	C	0.0215731	0.298868	0.0111351	0.0526963	0.00307404	22.374
1837	M12768	X-03088	Unknown		7474	rs10416177	T	G	0.0119	0.592	0.0026	6.932e-06	Allergic conjunctivitis	377277	T	G	2.17568e-05	0.620663	0.0104715	0.998342	0.0029693	20.9423
1838	M12768	X-03088	Unknown		7474	rs10512645	A	G	-0.0121	0.6525	0.0027	5.524e-06	Allergic conjunctivitis	377277	A	G	0.00943085	0.586986	0.0103501	0.362199	0.0028471	20.078
1839	M12768	X-03088	Unknown		7474	rs10787426	T	C	-0.0123	0.4783	0.0026	2.98e-06	Allergic conjunctivitis	377277	T	C	0.00153825	0.514458	0.0102073	0.880211	0.00317162	22.3738
1840	M12768	X-03088	Unknown		7474	rs10945327	A	G	0.0124	0.6184	0.0026	2.317e-06	Allergic conjunctivitis	377277	A	G	-0.00363683	0.631151	0.0105024	0.729128	0.00322324	22.7391
1841	M12768	X-03088	Unknown		7474	rs11200954	T	G	-0.0278	0.9527	0.0062	8.119e-06	Allergic conjunctivitis	377277	T	G	0.000952163	0.9431	0.0218601	0.965258	0.00285013	20.0994
1842	M12768	X-03088	Unknown		7474	rs11734331	A	G	-0.0119	0.3779	0.0027	7.813e-06	Allergic conjunctivitis	377277	A	G	-0.00230364	0.380184	0.0104629	0.825738	0.00275402	19.4197
1843	M12768	X-03088	Unknown		7474	rs12230393	A	C	-0.02	0.9032	0.0045	7.417e-06	Allergic conjunctivitis	377277	A	C	-0.00456448	0.931163	0.0201121	0.820461	0.00280037	19.7475
1844	M12768	X-03088	Unknown		7474	rs1671347	A	G	0.0311	0.0462	0.0069	7.264e-06	Allergic conjunctivitis	377277	A	G	0.0146677	0.033918	0.0278984	0.599058	0.00287984	20.3095
1845	M12768	X-03088	Unknown		7474	rs16985223	T	C	0.1077	0.9655	0.0225	1.689e-06	Allergic conjunctivitis	377277	T	C	0.0250957	0.951684	0.0245349	0.306376	0.0134389	22.8849
1846	M12768	X-03088	Unknown		7474	rs1748947	T	G	-0.0264	0.9114	0.0055	1.373e-06	Allergic conjunctivitis	377277	T	G	-0.0103418	0.846414	0.0141143	0.463728	0.00326482	23.0334
1847	M12768	X-03088	Unknown		7474	rs2487411	T	C	-0.0122	0.3154	0.0027	4.681e-06	Allergic conjunctivitis	377277	T	C	-0.0137805	0.327901	0.0108225	0.202905	0.00289422	20.4112
1848	M12768	X-03088	Unknown		7474	rs300250	A	G	0.0118	0.639	0.0026	5.818e-06	Allergic conjunctivitis	377277	A	G	0.000844671	0.616339	0.010483	0.93578	0.00291975	20.5918
1849	M12768	X-03088	Unknown		7474	rs3114834	T	C	0.0213	0.1017	0.0048	9.856e-06	Allergic conjunctivitis	377277	T	C	0.0156497	0.121084	0.0156239	0.316513	0.00279165	19.6858
1850	M12768	X-03088	Unknown		7474	rs4239564	A	G	-0.0155	0.1652	0.0035	7.621e-06	Allergic conjunctivitis	377277	A	G	0.00958996	0.259608	0.0115876	0.407895	0.00278045	19.6067
1851	M12768	X-03088	Unknown		7474	rs6464030	T	C	-0.0123	0.591	0.0026	2.993e-06	Allergic conjunctivitis	377277	T	C	-0.000173895	0.528698	0.0101717	0.98636	0.00317162	22.3738
1852	M12768	X-03088	Unknown		7474	rs7127507	T	C	0.0122	0.6814	0.0027	4.946e-06	Allergic conjunctivitis	377277	T	C	0.00704415	0.652172	0.0106721	0.509219	0.00289422	20.4112
1853	M12768	X-03088	Unknown		7474	rs7145793	T	G	-0.1012	0.0337	0.0224	6.267e-06	Allergic conjunctivitis	377277	T	G	0.0850251	0.00281268	0.100182	0.396045	0.0119895	20.3868
1854	M12768	X-03088	Unknown		7474	rs7766963	T	C	0.0116	0.5211	0.0026	8.556e-06	Allergic conjunctivitis	377277	T	C	-0.0169375	0.395529	0.0104356	0.104578	0.00282189	19.8997
1855	M12774	X-03094	Unknown		7804	rs10088340	A	G	0.0238	0.0749	0.0053	6.747e-06	Allergic conjunctivitis	377277	A	G	0.012769	0.0725918	0.019632	0.515422	0.00273383	20.1597
1856	M12774	X-03094	Unknown		7804	rs10096922	A	T	0.0121	0.8346	0.0027	5.42e-06	Allergic conjunctivitis	377277	A	T	0.0172487	0.880893	0.0157284	0.27279	0.00272281	20.0782
1857	M12774	X-03094	Unknown		7804	rs10186957	T	C	-0.0124	0.837	0.0026	2.419e-06	Allergic conjunctivitis	377277	T	C	0.00862276	0.841502	0.0139043	0.535158	0.00308258	22.7394
1858	M12774	X-03094	Unknown		7804	rs10822248	T	C	-0.0136	0.8488	0.0026	2.844e-07	Allergic conjunctivitis	377277	T	C	0.00434241	0.782083	0.0123002	0.724062	0.00370576	27.3535
1859	M12774	X-03094	Unknown		7804	rs10899249	T	C	-0.0081	0.5316	0.0018	7.022e-06	Allergic conjunctivitis	377277	T	C	-0.0171567	0.42818	0.0103203	0.0964295	0.0027453	20.2445
1860	M12774	X-03094	Unknown		7804	rs11947970	T	C	-0.0119	0.1515	0.0026	5.033e-06	Allergic conjunctivitis	377277	T	C	-0.00781877	0.26348	0.0115114	0.497001	0.00283969	20.9425
1861	M12774	X-03094	Unknown		7804	rs12416136	A	C	-0.0082	0.4756	0.0018	3.435e-06	Allergic conjunctivitis	377277	A	C	-0.00670516	0.50732	0.0102008	0.510975	0.00281331	20.7474
1862	M12774	X-03094	Unknown		7804	rs1260326	T	C	0.0133	0.4088	0.0024	1.827e-08	Allergic conjunctivitis	377277	T	C	0.0136792	0.349343	0.010678	0.200171	0.00415748	30.7017
1863	M12774	X-03094	Unknown		7804	rs1289240	T	C	-0.0084	0.5712	0.0018	2.409e-06	Allergic conjunctivitis	377277	T	C	0.00514666	0.528264	0.0101711	0.612851	0.00295181	21.7719
1864	M12774	X-03094	Unknown		7804	rs1929672	T	C	0.0087	0.5201	0.0018	1.153e-06	Allergic conjunctivitis	377277	T	C	-0.000696327	0.598129	0.0103766	0.946498	0.00316574	23.3548
1865	M12774	X-03094	Unknown		7804	rs1930038	T	C	0.008	0.5477	0.0018	7.294e-06	Allergic conjunctivitis	377277	T	C	0.00697828	0.637844	0.0105638	0.508878	0.00267811	19.7477
1866	M12774	X-03094	Unknown		7804	rs2187375	A	G	-0.0221	0.1651	0.0026	2.649e-17	Allergic conjunctivitis	377277	A	G	0.0414742	0.171652	0.0133655	0.00191523	0.00972638	72.2304
1867	M12774	X-03094	Unknown		7804	rs2285943	T	G	0.0088	0.4941	0.0018	7.599e-07	Allergic conjunctivitis	377277	T	G	0.00860949	0.430806	0.0102518	0.401018	0.00323869	23.8947
1868	M12774	X-03094	Unknown		7804	rs2451284	T	C	-0.0084	0.4026	0.0018	2.749e-06	Allergic conjunctivitis	377277	T	C	-0.017052	0.40467	0.0103651	0.0999402	0.00295181	21.7719
1869	M12774	X-03094	Unknown		7804	rs2862982	A	G	-0.0149	0.8794	0.0033	5.005e-06	Allergic conjunctivitis	377277	A	G	-0.0115726	0.8978	0.016839	0.491926	0.00276376	20.3811
1870	M12774	X-03094	Unknown		7804	rs2980872	A	G	-0.009	0.461	0.002	6.795e-06	Allergic conjunctivitis	377277	A	G	-0.00595381	0.43171	0.0103284	0.564312	0.00360625	20.2428
1871	M12774	X-03094	Unknown		7804	rs3219095	T	C	0.0117	0.8471	0.0026	9.791e-06	Allergic conjunctivitis	377277	T	C	-0.00679681	0.845104	0.014021	0.627847	0.0027453	20.2445
1872	M12774	X-03094	Unknown		7804	rs3786248	T	C	-0.0237	0.954	0.0051	3.416e-06	Allergic conjunctivitis	377277	T	C	-0.0444678	0.910913	0.0178773	0.0128686	0.00292713	21.5893
1873	M12774	X-03094	Unknown		7804	rs400839	T	C	-0.008	0.4443	0.0018	7.798e-06	Allergic conjunctivitis	377277	T	C	0.0142468	0.3955	0.0104053	0.17094	0.00267811	19.7477
1874	M12774	X-03094	Unknown		7804	rs4236893	T	C	-0.0116	0.1865	0.0025	4.779e-06	Allergic conjunctivitis	377277	T	C	0.00716925	0.224172	0.0122001	0.556774	0.00291827	21.5237
1875	M12774	X-03094	Unknown		7804	rs623068	A	C	0.0352	0.9375	0.0079	8.233e-06	Allergic conjunctivitis	377277	A	C	0.0143262	0.947434	0.0227142	0.528226	0.0111482	19.8307
1876	M12774	X-03094	Unknown		7804	rs6679002	T	G	0.0141	0.5914	0.0018	2.16e-15	Allergic conjunctivitis	377277	T	G	0.00776563	0.630194	0.0105534	0.461825	0.00827263	61.3444
1877	M12774	X-03094	Unknown		7804	rs716140	T	C	0.0079	0.4892	0.0018	8.304e-06	Allergic conjunctivitis	377277	T	C	-0.0028129	0.517372	0.0101491	0.78166	0.00261175	19.2571
1878	M12774	X-03094	Unknown		7804	rs7520876	A	G	0.044	0.9879	0.0094	3.148e-06	Allergic conjunctivitis	377277	A	G	0.0151386	0.958336	0.0256663	0.555308	0.00296973	21.9044
1879	M12774	X-03094	Unknown		7804	rs782378	A	G	-0.0089	0.5252	0.0018	6.006e-07	Allergic conjunctivitis	377277	A	G	-0.00812816	0.612518	0.0104378	0.436142	0.00331247	24.4409
1880	M12774	X-03094	Unknown		7804	rs7941822	A	G	0.0079	0.494	0.0018	8.028e-06	Allergic conjunctivitis	377277	A	G	-0.0030923	0.530007	0.0102043	0.76186	0.00261175	19.2571
1881	M12774	X-03094	Unknown		7804	rs8025505	T	C	0.0116	0.2344	0.0026	7.76e-06	Allergic conjunctivitis	377277	T	C	0.00565636	0.286171	0.0112378	0.614729	0.0026987	19.8999
1882	M12774	X-03094	Unknown		7804	rs8078118	A	C	0.0085	0.4238	0.0019	6.982e-06	Allergic conjunctivitis	377277	A	C	0.00391786	0.421788	0.0103022	0.703727	0.00271337	20.0084
1883	M12774	X-03094	Unknown		7804	rs964184	C	G	-0.0252	0.8617	0.0032	7.949e-15	Allergic conjunctivitis	377277	C	G	0.00677129	0.854974	0.0144215	0.638691	0.00836014	61.9988
1884	M12774	X-03094	Unknown		7804	rs9855331	A	T	0.0147	0.7473	0.0027	3.809e-08	Allergic conjunctivitis	377277	A	T	-3.38309e-05	0.721961	0.0114558	0.997644	0.00401346	29.6339
1885	M12774	X-03094	Unknown		7804	rs988143	T	C	0.0081	0.4828	0.0018	5.254e-06	Allergic conjunctivitis	377277	T	C	-0.00638744	0.456091	0.0102318	0.532449	0.0027453	20.2445
1886	M12774	X-03094	Unknown		7804	rs998933	T	C	0.0252	0.9528	0.0051	7.954e-07	Allergic conjunctivitis	377277	T	C	-0.0377014	0.960579	0.0265449	0.155524	0.00330811	24.4086
1887	M15122	glycerol	Known	Lipid	7800	rs10036528	A	G	-0.0209	0.0757	0.0043	9.578e-07	Allergic conjunctivitis	377277	A	G	-0.00613018	0.123532	0.0154157	0.690881	0.003203	23.6177
1888	M15122	glycerol	Known	Lipid	7800	rs10216545	A	G	-0.0214	0.4694	0.0047	5.187e-06	Allergic conjunctivitis	377277	A	G	0.00383164	0.425818	0.010273	0.709163	0.0116618	20.708
1889	M15122	glycerol	Known	Lipid	7800	rs10839972	T	G	0.0121	0.1872	0.0027	7.908e-06	Allergic conjunctivitis	377277	T	G	0.00916292	0.205091	0.0126329	0.468256	0.00272429	20.0782
1890	M15122	glycerol	Known	Lipid	7800	rs12337470	T	C	-0.0123	0.8324	0.0027	5.898e-06	Allergic conjunctivitis	377277	T	C	-0.0257215	0.856042	0.0144332	0.0747309	0.00281484	20.7474
1891	M15122	glycerol	Known	Lipid	7800	rs13106354	A	T	-0.0127	0.2123	0.0027	2.308e-06	Allergic conjunctivitis	377277	A	T	0.00747215	0.258264	0.0115662	0.518258	0.00300033	22.1188
1892	M15122	glycerol	Known	Lipid	7800	rs13216754	A	G	0.0555	0.0117	0.0105	1.311e-07	Allergic conjunctivitis	377277	A	G	-0.0419929	0.0141861	0.0433961	0.333211	0.00378577	27.9312
1893	M15122	glycerol	Known	Lipid	7800	rs1614303	T	G	0.0138	0.8159	0.0027	2.401e-07	Allergic conjunctivitis	377277	T	G	0.0139671	0.836151	0.0137144	0.308477	0.00354066	26.1164
1894	M15122	glycerol	Known	Lipid	7800	rs2076799	C	G	0.0166	0.0853	0.0036	3.893e-06	Allergic conjunctivitis	377277	C	G	0.0326835	0.0592819	0.0214459	0.12751	0.00288371	21.2566
1895	M15122	glycerol	Known	Lipid	7800	rs2259038	A	G	-0.0216	0.203	0.0048	7.514e-06	Allergic conjunctivitis	377277	A	G	-0.0131172	0.0308727	0.0294098	0.655586	0.00274679	20.2445
1896	M15122	glycerol	Known	Lipid	7800	rs2501242	T	G	-0.0136	0.223	0.0026	1.841e-07	Allergic conjunctivitis	377277	T	G	-0.00675302	0.282315	0.0113067	0.550336	0.00370777	27.3535
1897	M15122	glycerol	Known	Lipid	7800	rs2941840	A	G	0.0221	0.0691	0.0048	3.709e-06	Allergic conjunctivitis	377277	A	G	0.0266203	0.113692	0.0159875	0.0958981	0.00287505	21.1926
1898	M15122	glycerol	Known	Lipid	7800	rs4436910	A	T	0.0118	0.8036	0.0027	9.126e-06	Allergic conjunctivitis	377277	A	T	-0.00669139	0.805076	0.0127898	0.600849	0.00259122	19.0949
1899	M15122	glycerol	Known	Lipid	7800	rs5022234	A	C	0.0221	0.6303	0.0047	2.149e-06	Allergic conjunctivitis	377277	A	C	0.00323198	0.61318	0.0104624	0.757386	0.0124276	22.0848
1900	M15122	glycerol	Known	Lipid	7800	rs5759809	T	C	0.069	0.011	0.015	4.225e-06	Allergic conjunctivitis	377277	T	C	0.0137109	0.116172	0.0158857	0.388083	0.0037677	21.1524
1901	M15122	glycerol	Known	Lipid	7800	rs641939	A	G	0.0127	0.7987	0.0027	2.128e-06	Allergic conjunctivitis	377277	A	G	0.00694214	0.820511	0.0132363	0.599947	0.00300033	22.1188
1902	M15122	glycerol	Known	Lipid	7800	rs806214	A	G	0.0123	0.2175	0.0026	2.939e-06	Allergic conjunctivitis	377277	A	G	0.00716068	0.256553	0.011638	0.538366	0.00303486	22.3741
1903	M15122	glycerol	Known	Lipid	7800	rs9374302	A	G	-0.0141	0.1744	0.0027	1.716e-07	Allergic conjunctivitis	377277	A	G	-0.0339509	0.135882	0.0148654	0.0223784	0.0036957	27.2642
1904	M15122	glycerol	Known	Lipid	7800	rs9878149	A	G	0.0117	0.2674	0.0026	5.478e-06	Allergic conjunctivitis	377277	A	G	-0.0334664	0.230887	0.0121129	0.00572968	0.00274679	20.2445
1905	M15140	kynurenine	Known	Amino acid	7816	rs10085935	T	C	-0.0103	0.3782	0.0017	3.326e-09	Allergic conjunctivitis	377277	T	C	0.00134645	0.362426	0.0105393	0.898343	0.00495757	36.6994
1906	M15140	kynurenine	Known	Amino acid	7816	rs10857319	T	C	-0.0086	0.3481	0.0017	9.451e-07	Allergic conjunctivitis	377277	T	C	0.0055186	0.47282	0.0101784	0.587688	0.00346133	25.5847
1907	M15140	kynurenine	Known	Amino acid	7816	rs10937762	A	G	0.0078	0.5679	0.0018	8.16e-06	Allergic conjunctivitis	377277	A	G	0.000998386	0.554179	0.0102974	0.922762	0.00254208	18.7727
1908	M15140	kynurenine	Known	Amino acid	7816	rs11057695	T	C	0.0206	0.0566	0.0046	8.027e-06	Allergic conjunctivitis	377277	T	C	0.0363015	0.1012	0.0169611	0.0323326	0.00271449	20.0494
1909	M15140	kynurenine	Known	Amino acid	7816	rs11162752	A	G	-0.0077	0.5972	0.0017	8.076e-06	Allergic conjunctivitis	377277	A	G	-0.00222246	0.630916	0.0105488	0.833134	0.00277668	20.51
1910	M15140	kynurenine	Known	Amino acid	7816	rs11593042	A	T	0.0151	0.0919	0.0033	4.545e-06	Allergic conjunctivitis	377277	A	T	0.0132602	0.0516708	0.0231156	0.566205	0.00283364	20.9319
1911	M15140	kynurenine	Known	Amino acid	7816	rs11646849	A	G	-0.0086	0.5005	0.0017	6.403e-07	Allergic conjunctivitis	377277	A	G	0.00119102	0.527896	0.010167	0.906745	0.00346133	25.5847
1912	M15140	kynurenine	Known	Amino acid	7816	rs12490394	T	G	0.0084	0.4967	0.0019	8.014e-06	Allergic conjunctivitis	377277	T	G	-0.00965579	0.555821	0.0104781	0.35678	0.00264576	19.5404
1913	M15140	kynurenine	Known	Amino acid	7816	rs12802337	A	G	-0.0161	0.0776	0.0036	5.952e-06	Allergic conjunctivitis	377277	A	G	0.0195613	0.0661954	0.0204414	0.338595	0.0027072	19.9953
1914	M15140	kynurenine	Known	Amino acid	7816	rs12937634	T	C	-0.0082	0.5397	0.0017	2.279e-06	Allergic conjunctivitis	377277	T	C	-0.0277597	0.51403	0.0101334	0.00615446	0.00314783	23.2601
1915	M15140	kynurenine	Known	Amino acid	7816	rs1426134	C	G	-0.0081	0.3715	0.0017	3.837e-06	Allergic conjunctivitis	377277	C	G	-0.0090546	0.347688	0.0106892	0.396948	0.00307175	22.6963
1916	M15140	kynurenine	Known	Amino acid	7816	rs1496635	A	C	-0.0091	0.3407	0.0018	2.123e-07	Allergic conjunctivitis	377277	A	C	0.0133755	0.351704	0.0106633	0.209712	0.00345688	25.5517
1917	M15140	kynurenine	Known	Amino acid	7816	rs16924894	A	T	0.0814	0.024	0.0146	2.329e-08	Allergic conjunctivitis	377277	A	T	-0.0204913	0.026892	0.0313333	0.513126	0.0173164	31.0492
1918	M15140	kynurenine	Known	Amino acid	7816	rs16974854	T	C	-0.0234	0.038	0.0048	1.151e-06	Allergic conjunctivitis	377277	T	C	0.00541374	0.0528195	0.0227527	0.811929	0.00321515	23.7592
1919	M15140	kynurenine	Known	Amino acid	7816	rs17630235	A	G	0.0131	0.4183	0.0017	3.411e-14	Allergic conjunctivitis	377277	A	G	-0.0438049	0.379177	0.0104868	2.95182e-05	0.00799483	59.3645
1920	M15140	kynurenine	Known	Amino acid	7816	rs21327	A	G	0.0095	0.286	0.0018	1.245e-07	Allergic conjunctivitis	377277	A	G	0.00776739	0.32667	0.0108386	0.473595	0.00376629	27.8474
1921	M15140	kynurenine	Known	Amino acid	7816	rs2320536	T	C	0.0081	0.4131	0.0017	3.322e-06	Allergic conjunctivitis	377277	T	C	-0.00795379	0.482483	0.0101983	0.435443	0.00307175	22.6963
1922	M15140	kynurenine	Known	Amino acid	7816	rs2375475	T	C	-0.0084	0.3236	0.0017	1.414e-06	Allergic conjunctivitis	377277	T	C	0.00390404	0.417968	0.0103174	0.705138	0.00330274	24.4086
1923	M15140	kynurenine	Known	Amino acid	7816	rs2491294	A	G	-0.01	0.31	0.002	5.733e-07	Allergic conjunctivitis	377277	A	G	-0.0138256	0.3471	0.0106562	0.194489	0.00444129	24.9911
1924	M15140	kynurenine	Known	Amino acid	7816	rs2651516	T	C	0.008	0.6585	0.0017	4.303e-06	Allergic conjunctivitis	377277	T	C	-0.0172873	0.685819	0.0109619	0.114787	0.0029966	22.1393
1925	M15140	kynurenine	Known	Amino acid	7816	rs3184504	T	C	0.0149	0.4851	0.0017	6.046e-18	Allergic conjunctivitis	377277	T	C	-0.0457466	0.408597	0.0103476	9.82426e-06	0.0103186	76.7992
1926	M15140	kynurenine	Known	Amino acid	7816	rs3788706	A	G	-0.0117	0.1302	0.0026	6.102e-06	Allergic conjunctivitis	377277	A	G	-0.00796196	0.112868	0.0161492	0.621994	0.00274084	20.2445
1927	M15140	kynurenine	Known	Amino acid	7816	rs3789978	A	G	0.0123	0.8469	0.0025	1.318e-06	Allergic conjunctivitis	377277	A	G	0.0176462	0.821933	0.0132746	0.183743	0.00327458	24.1998
1928	M15140	kynurenine	Known	Amino acid	7816	rs3809198	A	C	0.0554	0.0199	0.012	4.281e-06	Allergic conjunctivitis	377277	A	C	0.0456584	0.0094787	0.0530291	0.389235	0.0119383	21.2894
1929	M15140	kynurenine	Known	Amino acid	7816	rs4820242	A	G	-0.0085	0.6201	0.0017	9.026e-07	Allergic conjunctivitis	377277	A	G	0.00475261	0.544745	0.0101991	0.641229	0.00338158	24.9932
1930	M15140	kynurenine	Known	Amino acid	7816	rs511797	A	C	0.012	0.1261	0.0026	3.774e-06	Allergic conjunctivitis	377277	A	C	-0.00764949	0.141763	0.014594	0.600171	0.00288279	21.296
1931	M15140	kynurenine	Known	Amino acid	7816	rs6575634	T	C	-0.0158	0.6184	0.0035	4.845e-06	Allergic conjunctivitis	377277	T	C	0.00703665	0.649476	0.0106317	0.508064	0.0114207	20.3557
1932	M15140	kynurenine	Known	Amino acid	7816	rs669764	T	C	-0.0078	0.3176	0.0018	7.726e-06	Allergic conjunctivitis	377277	T	C	0.00299502	0.385459	0.0104504	0.774424	0.00254208	18.7727
1933	M15140	kynurenine	Known	Amino acid	7816	rs6770323	T	C	-0.008	0.4299	0.0017	3.331e-06	Allergic conjunctivitis	377277	T	C	-0.0153293	0.489367	0.0102092	0.133222	0.0029966	22.1393
1934	M15140	kynurenine	Known	Amino acid	7816	rs6815057	A	G	0.0085	0.5786	0.0017	1.117e-06	Allergic conjunctivitis	377277	A	G	-0.0100486	0.558668	0.0102509	0.326953	0.00338158	24.9932
1935	M15140	kynurenine	Known	Amino acid	7816	rs6946693	T	G	0.0102	0.7069	0.0023	9.181e-06	Allergic conjunctivitis	377277	T	G	0.0114356	0.738748	0.011604	0.324387	0.00266218	19.662
1936	M15140	kynurenine	Known	Amino acid	7816	rs739744	T	C	-0.0082	0.5529	0.0017	1.876e-06	Allergic conjunctivitis	377277	T	C	0.0100612	0.660744	0.0107384	0.348791	0.00314783	23.2601
1937	M15140	kynurenine	Known	Amino acid	7816	rs7548008	A	G	0.016	0.504	0.0035	3.564e-06	Allergic conjunctivitis	377277	A	G	0.00640186	0.503099	0.0101607	0.528653	0.0117082	20.8743
1938	M15140	kynurenine	Known	Amino acid	7816	rs759507	T	C	0.008	0.366	0.0018	5.176e-06	Allergic conjunctivitis	377277	T	C	-0.012966	0.334004	0.0107907	0.22952	0.00267376	19.7477
1939	M15140	kynurenine	Known	Amino acid	7816	rs7619096	A	C	0.008	0.6886	0.0017	4.916e-06	Allergic conjunctivitis	377277	A	C	0.0110632	0.724004	0.0113708	0.330575	0.0029966	22.1393
1940	M15140	kynurenine	Known	Amino acid	7816	rs7619568	A	G	0.0177	0.94	0.004	9.527e-06	Allergic conjunctivitis	377277	A	G	-0.00844398	0.927593	0.0195872	0.666398	0.00265048	19.5753
1941	M15140	kynurenine	Known	Amino acid	7816	rs7843776	T	C	-0.0084	0.4038	0.0019	7.409e-06	Allergic conjunctivitis	377277	T	C	-0.00550881	0.325764	0.0108882	0.612896	0.00264576	19.5404
1942	M15140	kynurenine	Known	Amino acid	7816	rs7906282	T	G	0.0094	0.3095	0.0018	8.1e-08	Allergic conjunctivitis	377277	T	G	0.0108642	0.23393	0.0120045	0.36546	0.00368771	27.2642
1943	M15140	kynurenine	Known	Amino acid	7816	rs8051149	A	G	0.0258	0.2127	0.0025	9.073e-26	Allergic conjunctivitis	377277	A	G	0.0189371	0.228719	0.0120966	0.117468	0.0142488	106.473
1944	M15140	kynurenine	Known	Amino acid	7816	rs886125	A	G	0.0082	0.463	0.0017	1.855e-06	Allergic conjunctivitis	377277	A	G	0.00102617	0.437934	0.010247	0.92023	0.00314783	23.2601
1945	M15140	kynurenine	Known	Amino acid	7816	rs9533582	A	G	-0.0222	0.0351	0.005	9.996e-06	Allergic conjunctivitis	377277	A	G	0.0330049	0.0451279	0.0245562	0.17893	0.00266843	19.7082
1946	M15140	kynurenine	Known	Amino acid	7816	rs9857268	A	G	0.008	0.411	0.0017	3.072e-06	Allergic conjunctivitis	377277	A	G	-0.000146556	0.41943	0.0102893	0.988636	0.0029966	22.1393
1947	M15335	mannitol	Known	Carbohydrate	5917	rs10017961	A	G	0.0486	0.2731	0.0107	5.618e-06	Allergic conjunctivitis	377277	A	G	0.00327537	0.281285	0.0113821	0.773526	0.00366654	20.6229
1948	M15335	mannitol	Known	Carbohydrate	5917	rs10811658	A	G	-0.0611	0.2599	0.0135	6.223e-06	Allergic conjunctivitis	377277	A	G	0.0107023	0.350216	0.010746	0.319285	0.00364064	20.4767
1949	M15335	mannitol	Known	Carbohydrate	5917	rs11487092	A	G	0.248	0.012	0.053	2.879e-06	Allergic conjunctivitis	377277	A	G	-0.115888	0.00199068	0.115824	0.317042	0.00533266	21.8846
1950	M15335	mannitol	Known	Carbohydrate	5917	rs16967757	T	C	0.0495	0.3037	0.0103	1.428e-06	Allergic conjunctivitis	377277	T	C	-0.0183691	0.284009	0.0112107	0.10131	0.00410296	23.0877
1951	M15335	mannitol	Known	Carbohydrate	5917	rs1998053	A	G	0.0724	0.0855	0.0159	5.604e-06	Allergic conjunctivitis	377277	A	G	-0.0103801	0.125374	0.0153589	0.499144	0.00368491	20.7266
1952	M15335	mannitol	Known	Carbohydrate	5917	rs2365522	A	C	0.0442	0.7137	0.0098	6.702e-06	Allergic conjunctivitis	377277	A	C	-0.0167212	0.745787	0.0116494	0.151183	0.00361548	20.3347
1953	M15335	mannitol	Known	Carbohydrate	5917	rs4404993	T	G	0.0964	0.1848	0.0207	3.215e-06	Allergic conjunctivitis	377277	T	G	0.00181845	0.22899	0.0121183	0.880719	0.0140493	21.6592
1954	M15335	mannitol	Known	Carbohydrate	5917	rs488225	A	G	-0.0411	0.3902	0.009	4.874e-06	Allergic conjunctivitis	377277	A	G	0.00424716	0.370869	0.0105314	0.686738	0.00370623	20.847
1955	M15335	mannitol	Known	Carbohydrate	5917	rs4917405	T	C	0.0972	0.0437	0.0215	6.283e-06	Allergic conjunctivitis	377277	T	C	-0.0115585	0.055172	0.0221526	0.601833	0.00363264	20.4315
1956	M15335	mannitol	Known	Carbohydrate	5917	rs6434811	T	C	-0.0785	0.9256	0.0169	3.524e-06	Allergic conjunctivitis	377277	T	C	0.00101587	0.892955	0.016421	0.950671	0.00383393	21.5681
1957	M15335	mannitol	Known	Carbohydrate	5917	rs6657899	T	G	0.1908	0.0322	0.0427	7.957e-06	Allergic conjunctivitis	377277	T	G	0.00118067	0.0123714	0.0469941	0.979956	0.0129487	19.9402
1958	M15335	mannitol	Known	Carbohydrate	5917	rs7184992	T	C	0.0807	0.3003	0.0167	1.312e-06	Allergic conjunctivitis	377277	T	C	0.0151144	0.322067	0.0109008	0.165582	0.0151108	23.3208
1959	M15335	mannitol	Known	Carbohydrate	5917	rs7240261	T	C	0.0565	0.562	0.0126	7.524e-06	Allergic conjunctivitis	377277	T	C	-0.00747119	0.533937	0.0102283	0.46512	0.00357394	20.1002
1960	M15365	glycerol 3-phosphate (G3P)	Known	Lipid	7781	rs11020587	A	G	-0.0362	0.9798	0.008	7.02e-06	Allergic conjunctivitis	377277	A	G	0.0461495	0.971182	0.0304181	0.129223	0.00278297	20.47
1961	M15365	glycerol 3-phosphate (G3P)	Known	Lipid	7781	rs11062138	A	G	0.0131	0.1724	0.0027	1.46e-06	Allergic conjunctivitis	377277	A	G	0.0155433	0.220794	0.0122499	0.204495	0.0031982	23.534
1962	M15365	glycerol 3-phosphate (G3P)	Known	Lipid	7781	rs1159317	C	G	-0.0149	0.2439	0.0034	9.272e-06	Allergic conjunctivitis	377277	C	G	0.0189455	0.270696	0.011453	0.0980867	0.00261072	19.1998
1963	M15365	glycerol 3-phosphate (G3P)	Known	Lipid	7781	rs13120638	T	G	0.0443	0.9213	0.0096	3.958e-06	Allergic conjunctivitis	377277	T	G	0.0213071	0.927037	0.0195279	0.275224	0.0119544	21.2702
1964	M15365	glycerol 3-phosphate (G3P)	Known	Lipid	7781	rs1813982	T	C	-0.0122	0.2209	0.0027	6.59e-06	Allergic conjunctivitis	377277	T	C	0.00185808	0.196107	0.0128191	0.884754	0.00277502	20.4114
1965	M15365	glycerol 3-phosphate (G3P)	Known	Lipid	7781	rs2517897	A	C	0.0171	0.1141	0.0035	1.232e-06	Allergic conjunctivitis	377277	A	C	0.00269645	0.150012	0.0142271	0.849678	0.00324285	23.8637
1966	M15365	glycerol 3-phosphate (G3P)	Known	Lipid	7781	rs333383	A	G	-0.0127	0.8384	0.0027	3.384e-06	Allergic conjunctivitis	377277	A	G	-0.00794573	0.84892	0.0143064	0.578622	0.00300645	22.1188
1967	M15365	glycerol 3-phosphate (G3P)	Known	Lipid	7781	rs4075155	T	C	-0.012	0.7961	0.0027	8.879e-06	Allergic conjunctivitis	377277	T	C	0.00527122	0.704831	0.0111062	0.635059	0.00268503	19.7477
1968	M15365	glycerol 3-phosphate (G3P)	Known	Lipid	7781	rs4816048	C	G	0.0123	0.1794	0.0027	7.131e-06	Allergic conjunctivitis	377277	C	G	-0.00976535	0.230867	0.0120664	0.418342	0.00282057	20.7474
1969	M15365	glycerol 3-phosphate (G3P)	Known	Lipid	7781	rs6130362	C	G	0.0124	0.2071	0.0027	5.617e-06	Allergic conjunctivitis	377277	C	G	0.017006	0.193066	0.0129162	0.187959	0.00286649	21.0862
1970	M15365	glycerol 3-phosphate (G3P)	Known	Lipid	7781	rs7867387	A	G	0.0167	0.9051	0.0036	4.16e-06	Allergic conjunctivitis	377277	A	G	-0.0403851	0.954733	0.0244785	0.0989783	0.0029244	21.5134
1971	M15365	glycerol 3-phosphate (G3P)	Known	Lipid	7781	rs874758	A	G	-0.0134	0.1855	0.0028	1.433e-06	Allergic conjunctivitis	377277	A	G	-0.00710526	0.185522	0.0130786	0.586943	0.00311187	22.8968
1972	M15488	acetylphosphate	Known	Energy	7789	rs10490240	A	G	0.0078	0.8318	0.0017	5.172e-06	Allergic conjunctivitis	377277	A	G	-0.0158281	0.884989	0.015958	0.321263	0.00285796	21.0462
1973	M15488	acetylphosphate	Known	Energy	7789	rs10933558	A	G	-0.0074	0.794	0.0017	9.254e-06	Allergic conjunctivitis	377277	A	G	0.00830088	0.825527	0.01341	0.535913	0.00257309	18.9429
1974	M15488	acetylphosphate	Known	Energy	7789	rs11539202	A	G	-0.007	0.6685	0.0016	9.773e-06	Allergic conjunctivitis	377277	A	G	-9.64756e-06	0.750949	0.01181	0.999348	0.00259917	19.1354
1975	M15488	acetylphosphate	Known	Energy	7789	rs11843722	T	C	0.019	0.9644	0.0039	9.473e-07	Allergic conjunctivitis	377277	T	C	-0.0136407	0.948891	0.0232122	0.556765	0.00322096	23.7279
1976	M15488	acetylphosphate	Known	Energy	7789	rs12119234	T	C	0.0095	0.2374	0.0018	7.106e-08	Allergic conjunctivitis	377277	T	C	0.00957716	0.244894	0.0118612	0.419414	0.00377804	27.8474
1977	M15488	acetylphosphate	Known	Energy	7789	rs12482635	T	C	0.0075	0.2693	0.0016	5.396e-06	Allergic conjunctivitis	377277	T	C	0.0125242	0.319641	0.0109002	0.250562	0.00298259	21.9667
1978	M15488	acetylphosphate	Known	Energy	7789	rs1493749	A	G	0.0086	0.17	0.0019	3.726e-06	Allergic conjunctivitis	377277	A	G	-0.024545	0.223447	0.0123225	0.0463842	0.00278156	20.482
1979	M15488	acetylphosphate	Known	Energy	7789	rs2044899	A	C	0.0074	0.3787	0.0016	3.537e-06	Allergic conjunctivitis	377277	A	C	0.00429594	0.356668	0.0106406	0.686412	0.00290381	21.3848
1980	M15488	acetylphosphate	Known	Energy	7789	rs302121	A	T	0.0094	0.819	0.0021	8.608e-06	Allergic conjunctivitis	377277	A	T	-0.00668709	0.719783	0.0113507	0.55577	0.00272046	20.0308
1981	M15488	acetylphosphate	Known	Energy	7789	rs3904667	A	T	-0.0078	0.2059	0.0017	3.196e-06	Allergic conjunctivitis	377277	A	T	0.00518495	0.153172	0.0140993	0.713063	0.00285796	21.0462
1982	M15488	acetylphosphate	Known	Energy	7789	rs4970834	T	C	-0.0098	0.1821	0.0017	1.06e-08	Allergic conjunctivitis	377277	T	C	0.00682201	0.196157	0.0127811	0.59351	0.00450404	33.2228
1983	M15488	acetylphosphate	Known	Energy	7789	rs6455128	A	C	0.0081	0.1757	0.0017	2.208e-06	Allergic conjunctivitis	377277	A	C	0.00676601	0.102421	0.0167986	0.687114	0.00308134	22.6962
1984	M15488	acetylphosphate	Known	Energy	7789	rs7288834	T	G	-0.0083	0.3986	0.0016	1.506e-07	Allergic conjunctivitis	377277	T	G	0.021229	0.544214	0.0102112	0.0376192	0.00365036	26.9028
1985	M15488	acetylphosphate	Known	Energy	7789	rs9572809	A	C	-0.0223	0.97	0.005	9.996e-06	Allergic conjunctivitis	377277	A	C	0.0119089	0.926066	0.0194023	0.539357	0.00270087	19.8862
1986	M15488	acetylphosphate	Known	Energy	7789	rs9811522	A	G	0.01	0.174	0.002	5.733e-07	Allergic conjunctivitis	377277	A	G	-0.0291091	0.149409	0.014258	0.0411917	0.00445792	24.991
1987	M15488	acetylphosphate	Known	Energy	7789	rs9818690	T	C	0.0071	0.6477	0.0016	7.068e-06	Allergic conjunctivitis	377277	T	C	0.00135033	0.683641	0.0109439	0.901801	0.00267376	19.686
1988	M15488	acetylphosphate	Known	Energy	7789	rs9998852	A	G	0.0076	0.6611	0.0016	2.768e-06	Allergic conjunctivitis	377277	A	G	0.00899725	0.723872	0.0114159	0.430621	0.00306241	22.5564
1989	M15500	carnitine	Known	Lipid	7797	rs10111368	A	G	-0.0041	0.5456	0.0009	4.982e-06	Allergic conjunctivitis	377277	A	G	-0.00196743	0.473477	0.0102129	0.84724	0.00281598	20.7474
1990	M15500	carnitine	Known	Lipid	7797	rs10130689	T	C	-0.0075	0.1587	0.0017	4.991e-06	Allergic conjunctivitis	377277	T	C	-0.00999359	0.17618	0.0133135	0.452873	0.00264148	19.4584
1991	M15500	carnitine	Known	Lipid	7797	rs10136635	A	G	0.0041	0.5453	0.0009	6e-06	Allergic conjunctivitis	377277	A	G	-0.0105419	0.573711	0.0102358	0.303055	0.00281598	20.7474
1992	M15500	carnitine	Known	Lipid	7797	rs10239136	T	C	0.0044	0.5959	0.0009	1.492e-06	Allergic conjunctivitis	377277	T	C	0.00259656	0.598411	0.010382	0.802509	0.00324177	23.8947
1993	M15500	carnitine	Known	Lipid	7797	rs10275028	T	C	0.0046	0.6522	0.0009	4.9e-07	Allergic conjunctivitis	377277	T	C	-0.00073532	0.697	0.0110558	0.946972	0.0035421	26.1163
1994	M15500	carnitine	Known	Lipid	7797	rs1028981	A	G	-0.005	0.385	0.001	5.733e-07	Allergic conjunctivitis	377277	A	G	0.00179821	0.361684	0.010551	0.864672	0.00445236	24.9911
1995	M15500	carnitine	Known	Lipid	7797	rs10481187	T	G	0.0045	0.3707	0.0009	9.685e-07	Allergic conjunctivitis	377277	T	G	-0.00448574	0.370137	0.0105504	0.67071	0.00339029	24.9932
1996	M15500	carnitine	Known	Lipid	7797	rs10489008	A	C	0.0045	0.4897	0.0009	4.62e-07	Allergic conjunctivitis	377277	A	C	0.00153135	0.474031	0.0101711	0.880324	0.00339029	24.9932
1997	M15500	carnitine	Known	Lipid	7797	rs10784558	T	C	-0.0048	0.4845	0.0009	1.062e-07	Allergic conjunctivitis	377277	T	C	0.00756517	0.371567	0.0105531	0.473459	0.0038556	28.4367
[truncated: 7,945 more rows]

## Sheet: Supplementary table 2
Supplementary table 2. Casual effects of MR Analysis between serum metabolites and allergic conjunctivitis.
	Outcome	Metabolite.ID	Exposure	Status	Super.pathway	nsnp	Inverse variance weighted				Weighted median				MR Egger				Simple mode				Weighted mode				Heterogeneity (Cochrane's Q)		Pleiotropy
							p-val	OR	OR_lci95	OR_uci95	p-val	OR	OR_lci95	OR_uci95	p-val	OR	OR_lci95	OR_uci95	p-val	OR	OR_lci95	OR_uci95	p-val	OR	OR_lci95	OR_uci95	IVW-p_value	MR Egger-p_value	Egger_intercept	p-value (MR Egger)
1	Allergic conjunctivitis	M00053	glutamine	Known	Amino acid	8	0.903648	0.938896	0.338273	2.60596	0.967453	0.979499	0.362128	2.64939	0.689187	1.4692	0.243873	8.85113	0.73167	1.40215	0.219116	8.97258	0.967743	0.976906	0.327536	2.91371	0.0969143	0.0765423	-0.00601797	0.565136
2	Allergic conjunctivitis	M00054	tryptophan	Known	Amino acid	191	0.107927	1.31305	0.942042	1.83018	0.365518	1.28108	0.74915	2.1907	0.440454	1.52413	0.52359	4.43661	0.319097	1.92461	0.532643	6.95427	0.412635	1.42417	0.612335	3.31235	0.0659795	0.0603197	-0.000768178	0.773836
3	Allergic conjunctivitis	M00059	histidine	Known	Amino acid	7	0.242689	0.533562	0.185992	1.53065	0.570139	0.645475	0.142446	2.92487	0.49024	0.515773	0.090187	2.94967	0.882093	1.18947	0.132122	10.7085	0.997797	1.00266	0.164013	6.12958	0.559267	0.43096	0.000440009	0.963698
4	Allergic conjunctivitis	M00060	leucine	Known	Amino acid	202	0.19505	1.23067	0.899071	1.68457	0.0977203	1.60088	0.917247	2.79403	0.057098	2.63375	0.976797	7.10142	0.911911	0.920389	0.212057	3.99476	0.311051	1.59037	0.64956	3.89384	0.275083	0.301514	-0.00383854	0.114705
5	Allergic conjunctivitis	M00063	cholesterol	Known	Lipid	47	0.738797	0.934012	0.625295	1.39515	0.799215	1.07748	0.60627	1.91495	0.492907	1.46785	0.494451	4.35752	0.426599	0.587757	0.160413	2.15356	0.608408	1.30655	0.473068	3.60853	0.186644	0.18208	-0.0049424	0.385469
6	Allergic conjunctivitis	M00064	phenylalanine	Known	Amino acid	5	0.24993	2.30476	0.555729	9.5585	0.379893	2.13059	0.393778	11.5279	0.935566	0.865728	0.0346392	21.6369	0.689705	1.63077	0.175016	15.1952	0.745853	1.50833	0.148324	15.3385	0.928336	0.933636	0.00918338	0.553764
7	Allergic conjunctivitis	M00513	creatinine	Known	Amino acid	25	0.556487	1.2257	0.62202	2.41526	0.462973	1.38703	0.578964	3.32293	0.323036	0.450299	0.0957283	2.11817	0.43415	1.80225	0.422164	7.69394	0.531965	1.33495	0.54664	3.26007	0.0790525	0.108371	0.00961444	0.173804
8	Allergic conjunctivitis	M00527	lactate	Known	Carbohydrate	12	0.517945	0.752889	0.318438	1.78007	0.123393	0.53647	0.242931	1.1847	0.499696	0.394959	0.0293369	5.31728	0.235122	0.404835	0.0987308	1.65998	0.190538	0.404835	0.113633	1.44229	0.000444951	0.000320926	0.0104519	0.615948
9	Allergic conjunctivitis	M00542	3-hydroxybutyrate (BHBA)	Known	Lipid	10	0.849919	0.989398	0.885975	1.10489	0.824733	0.983776	0.851184	1.13702	0.778326	0.977558	0.839049	1.13893	0.857675	1.02063	0.821675	1.26775	0.804598	0.983	0.861536	1.12159	0.706569	0.615976	0.00155789	0.82881
10	Allergic conjunctivitis	M00553	cotinine	Known	Xenobiotics	16	0.991516	1.00021	0.961409	1.04059	0.545152	0.983475	0.931797	1.03802	0.2541	0.959211	0.895588	1.02735	0.60642	0.977537	0.898221	1.06386	0.489038	0.976697	0.915088	1.04246	0.910349	0.96179	0.00967427	0.165521
11	Allergic conjunctivitis	M00569	caffeine	Known	Xenobiotics	11	0.0700145	1.10553	0.991828	1.23227	0.0606155	1.15628	0.993542	1.34568	0.458064	1.19316	0.763476	1.86466	0.138986	1.26981	0.948998	1.69909	0.128584	1.21262	0.965317	1.52327	0.441611	0.36227	-0.00542963	0.737122
12	Allergic conjunctivitis	M00575	arabinose	Known	Carbohydrate	5	0.170897	1.14177	0.944415	1.38037	0.164616	1.1655	0.939087	1.4465	0.312944	1.21659	0.885559	1.67137	0.913995	1.02246	0.700188	1.49307	0.224305	1.17462	0.942984	1.46316	0.798506	0.701233	-0.00552459	0.658658
13	Allergic conjunctivitis	M00577	fructose	Known	Carbohydrate	NA	NA	NA	NA	NA	NA	NA	NA	NA	NA	NA	NA	NA	NA	NA	NA	NA	NA	NA	NA	NA	NA	NA	NA	NA
14	Allergic conjunctivitis	M00584	mannose	Known	Carbohydrate	21	0.147457	0.813677	0.615586	1.07551	0.198147	0.76427	0.507481	1.151	0.964571	0.986343	0.54194	1.79517	0.442417	0.784779	0.42806	1.43877	0.245732	0.774246	0.509044	1.17761	0.662481	0.634044	-0.00486093	0.485231
15	Allergic conjunctivitis	M00599	pyruvate	Known	Carbohydrate	14	0.32176	1.15511	0.868454	1.53639	0.365547	1.20231	0.806659	1.79203	0.503777	1.35154	0.573845	3.18318	0.961773	1.01545	0.548969	1.87832	0.56696	1.17003	0.692885	1.97576	0.842794	0.795424	-0.0039209	0.709814
16	Allergic conjunctivitis	M00606	uridine	Known	Nucleotide	21	0.960075	0.982669	0.495585	1.94848	0.389354	0.695787	0.304648	1.58911	0.169033	4.31033	0.581656	31.9414	0.659062	0.713541	0.162906	3.12536	0.705907	0.787915	0.232506	2.67008	0.0953145	0.145414	-0.0171793	0.141723
17	Allergic conjunctivitis	M01105	linoleate (18:2n6)	Known	Lipid	17	0.260291	0.776235	0.499409	1.20651	0.502969	0.811617	0.440657	1.49486	0.792107	0.793992	0.147232	4.28182	0.51952	0.693647	0.233542	2.06022	0.382178	0.590411	0.187076	1.86334	0.902828	0.864211	-0.000335534	0.978613
18	Allergic conjunctivitis	M01107	allantoin	Known	Nucleotide	19	0.126426	0.854347	0.698167	1.04546	0.297548	0.864273	0.656838	1.13722	0.261584	0.765598	0.48777	1.20168	0.554523	0.868356	0.548517	1.37469	0.269256	0.819722	0.582406	1.15374	0.720209	0.677606	0.00331232	0.600721
19	Allergic conjunctivitis	M01110	arachidonate (20:4n6)	Known	Lipid	21	0.080584	1.35768	0.963463	1.9132	0.00811026	1.69693	1.14719	2.5101	0.0608192	1.77992	1.0096	3.13799	0.984373	0.990374	0.380749	2.57608	0.0265282	1.56729	1.08503	2.26388	0.148401	0.168341	-0.00614729	0.256687
20	Allergic conjunctivitis	M01114	deoxycholate	Known	Lipid	17	0.875165	0.989592	0.868494	1.12758	0.919127	1.00972	0.83771	1.21705	0.798604	0.960199	0.706729	1.30458	0.782392	1.04684	0.760604	1.4408	0.892201	1.0182	0.787627	1.31628	0.6974	0.632002	0.00166138	0.834106
21	Allergic conjunctivitis	M01121	margarate (17:0)	Known	Lipid	7	0.986696	1.0055	0.52796	1.91496	0.535506	1.24225	0.625466	2.46727	0.870744	0.817366	0.0812812	8.21946	0.732132	1.21269	0.422747	3.47869	0.699289	1.21269	0.477289	3.08117	0.114545	0.0703007	0.00470564	0.860734
22	Allergic conjunctivitis	M01123	inosine	Known	Nucleotide	11	0.957641	0.998185	0.93346	1.0674	0.529898	1.02847	0.942226	1.1226	0.469103	1.03762	0.942857	1.14191	0.772048	1.02807	0.856742	1.23367	0.561604	1.02611	0.943306	1.11618	0.665042	0.699738	-0.00742858	0.295616
23	Allergic conjunctivitis	M01125	isoleucine	Known	Amino acid	17	0.744446	0.902155	0.485733	1.67558	0.659038	0.831246	0.365737	1.88926	0.624553	1.43933	0.344958	6.00561	0.824407	0.852664	0.213426	3.4065	0.701212	0.790912	0.243782	2.56599	0.946134	0.939362	-0.00567301	0.487858
24	Allergic conjunctivitis	M01284	threonine	Known	Amino acid	20	0.269219	0.795266	0.529692	1.19399	0.319477	0.756685	0.437043	1.3101	0.474791	1.78512	0.376659	8.46032	0.416683	0.672751	0.263929	1.71483	0.533083	0.741194	0.294023	1.86845	0.979338	0.985168	-0.0117113	0.305296
25	Allergic conjunctivitis	M01299	tyrosine	Known	Amino acid	34	0.314243	0.805666	0.52891	1.22724	0.623156	0.863133	0.479852	1.55256	0.579231	0.62922	0.124419	3.18213	0.962011	0.971734	0.301294	3.13403	0.790326	0.877486	0.337454	2.28174	0.873527	0.847634	0.00249238	0.758924
26	Allergic conjunctivitis	M01301	lysine	Known	Amino acid	25	0.167456	0.668826	0.377819	1.18398	0.488425	0.753379	0.338128	1.6786	0.873336	0.793122	0.0473706	13.2792	0.647788	0.706685	0.162356	3.07599	0.561913	0.706685	0.222224	2.2473	0.748079	0.697826	-0.00164492	0.904688
27	Allergic conjunctivitis	M01302	methionine	Known	Amino acid	22	0.888315	0.949597	0.461392	1.95438	0.905228	1.06264	0.390871	2.88892	0.541573	2.3091	0.164611	32.3913	0.656752	1.55344	0.228867	10.5441	0.790558	1.27054	0.221967	7.27261	0.403745	0.372665	-0.0079248	0.500429
28	Allergic conjunctivitis	M01303	malate	Known	Energy	17	0.760841	0.930392	0.584649	1.4806	0.901675	1.03621	0.589327	1.82197	0.762158	0.751473	0.12213	4.62387	0.46494	1.44897	0.548774	3.82581	0.616669	1.22129	0.566875	2.63119	0.106126	0.07989	0.00332802	0.814468
29	Allergic conjunctivitis	M01336	palmitate (16:0)	Known	Lipid	28	0.0184186	0.614221	0.409553	0.92117	0.157895	0.632586	0.335035	1.1944	0.769012	0.86544	0.333195	2.24789	0.208774	0.441174	0.126964	1.533	0.138848	0.387893	0.114858	1.30997	0.447972	0.426659	-0.00427818	0.443053
30	Allergic conjunctivitis	M01356	nonadecanoate (19:0)	Known	Lipid	16	0.506631	0.867552	0.570401	1.3195	0.955868	1.01371	0.625913	1.64176	0.503983	0.752838	0.334476	1.69449	0.667117	1.20372	0.525742	2.756	0.793792	1.072	0.642367	1.78898	0.0321968	0.0237768	0.00364637	0.691867
31	Allergic conjunctivitis	M01358	stearate (18:0)	Known	Lipid	43	0.571639	1.11751	0.760427	1.64227	0.343863	1.28362	0.765423	2.15265	0.144683	0.454385	0.160642	1.28526	0.581625	1.33733	0.479379	3.73075	0.589714	1.31496	0.489796	3.53031	0.113394	0.174613	0.00994294	0.076277
32	Allergic conjunctivitis	M01359	oleate (18:1n9)	Known	Lipid	20	0.820194	0.951117	0.617367	1.46529	0.962698	1.01455	0.553792	1.85866	0.286401	0.408485	0.0827006	2.01764	0.965255	1.02778	0.304437	3.46978	0.849545	1.11847	0.357292	3.50128	0.600409	0.614607	0.0122522	0.295559
33	Allergic conjunctivitis	M01361	pentadecanoate (15:0)	Known	Lipid	19	0.431698	1.15469	0.80678	1.65264	0.630352	1.13329	0.680787	1.88657	0.890972	1.0717	0.404089	2.84227	0.807005	0.895752	0.375137	2.13888	0.919624	1.03815	0.506787	2.12664	0.72852	0.66832	0.00129341	0.873853
34	Allergic conjunctivitis	M01365	myristate (14:0)	Known	Lipid	23	0.670918	1.08302	0.749643	1.56466	0.882011	1.03413	0.663933	1.61073	0.509558	0.792752	0.402252	1.56234	0.759566	1.11779	0.5527	2.26063	0.973741	0.991901	0.614556	1.60094	0.0499312	0.0562445	0.00706165	0.296171
35	Allergic conjunctivitis	M01444	pipecolate	Known	Amino acid	16	0.0553493	0.767386	0.585322	1.00608	0.135166	0.754205	0.520919	1.09196	0.0149855	0.364702	0.178726	0.744196	0.265772	0.658092	0.323731	1.33779	0.149487	0.663241	0.390492	1.1265	0.303684	0.567831	0.020604	0.0463085
36	Allergic conjunctivitis	M01493	ornithine	Known	Amino acid	11	0.817547	1.07841	0.567868	2.04797	0.580053	1.22671	0.59482	2.52988	0.665771	1.56209	0.220512	11.0658	0.597347	1.31247	0.494098	3.48631	0.589612	1.25851	0.560575	2.82539	0.101791	0.074464	-0.00605643	0.70218
37	Allergic conjunctivitis	M01494	5-oxoproline	Known	Amino acid	23	0.75099	1.06576	0.71916	1.5794	0.817623	0.937026	0.539082	1.62873	0.620364	0.844834	0.437816	1.63024	0.907307	1.05538	0.430383	2.588	0.759904	0.91278	0.512057	1.6271	0.888544	0.886006	0.00416309	0.397063
38	Allergic conjunctivitis	M01508	pantothenate	Known	Cofactors and vitamins	25	0.368329	1.16194	0.837853	1.61137	0.873949	0.968267	0.650084	1.44219	0.893608	1.04168	0.576392	1.88255	0.105008	1.8563	0.903857	3.81239	0.945071	0.986182	0.66656	1.45907	0.0382246	0.0304283	0.00254472	0.66582
39	Allergic conjunctivitis	M01515	salicylate	Known	Xenobiotics	18	0.856365	0.997411	0.969803	1.02581	0.474337	1.01417	0.975819	1.05403	0.673508	0.991371	0.9529	1.03139	0.797935	1.00842	0.946684	1.07418	0.90291	1.00249	0.96374	1.04281	0.38326	0.331293	0.00236175	0.667308
40	Allergic conjunctivitis	M01558	4-acetamidobutanoate	Known	Amino acid	35	0.355991	0.8414	0.583109	1.2141	0.165068	0.669176	0.379512	1.17993	0.064263	0.42365	0.175851	1.02063	0.99819	0.998674	0.320022	3.11651	0.156665	0.627641	0.334172	1.17883	0.435239	0.523634	0.00820156	0.102522
41	Allergic conjunctivitis	M01561	alpha-tocopherol	Known	Cofactors and vitamins	11	0.705704	0.923352	0.610403	1.39675	0.111589	0.682883	0.426859	1.09247	0.143397	0.433688	0.156154	1.20448	0.18796	0.622977	0.323162	1.20095	0.179584	0.627402	0.333096	1.18174	0.125774	0.217609	0.0216949	0.151649
42	Allergic conjunctivitis	M01564	citrate	Known	Energy	46	0.395943	0.864963	0.618772	1.2091	0.89048	0.966571	0.595732	1.56826	0.158427	1.9706	0.780102	4.97788	0.320425	0.58002	0.200423	1.67856	0.877016	0.937954	0.418646	2.10143	0.429834	0.534231	-0.00928528	0.0688909
43	Allergic conjunctivitis	M01572	glycerate	Known	Carbohydrate	17	0.711022	0.909952	0.552346	1.49908	0.53494	0.830026	0.460804	1.49509	0.919458	0.915604	0.170548	4.9155	0.88319	0.930625	0.362096	2.3918	0.863643	0.930625	0.415046	2.08667	0.113717	0.0841282	-9.47341e-05	0.994047
44	Allergic conjunctivitis	M01573	guanosine	Known	Nucleotide	13	0.390274	1.06508	0.922387	1.22984	0.240189	1.12639	0.923487	1.37389	0.323592	1.23577	0.827117	1.84633	0.219948	1.27356	0.883024	1.83683	0.187216	1.25856	0.911842	1.73711	0.523256	0.489362	-0.0084008	0.453414
45	Allergic conjunctivitis	M01585	N-acetylalanine	Known	Amino acid	23	0.421913	0.7531	0.376972	1.50451	0.586591	0.774853	0.308975	1.94319	0.900838	2.18703	1.14331e-05	418355	0.590892	0.609507	0.102899	3.61032	0.634038	0.68625	0.148798	3.16495	0.974643	0.963218	-0.00867522	0.86501
46	Allergic conjunctivitis	M01604	urate	Known	Nucleotide	22	0.490258	1.17637	0.74153	1.86621	0.846405	1.06588	0.55893	2.03262	0.761449	0.86014	0.329505	2.24531	0.68802	1.23395	0.448527	3.39476	0.868089	1.0559	0.560088	1.99061	0.626749	0.599393	0.00455324	0.474169
47	Allergic conjunctivitis	M01605	ursodeoxycholate	Known	Lipid	11	0.122692	1.09725	0.975273	1.23448	0.0524429	1.17486	0.998296	1.38265	0.0844389	1.22288	0.997828	1.49868	0.228343	1.18824	0.913057	1.54636	0.080335	1.18824	0.998722	1.41372	0.728432	0.805067	-0.00863502	0.231964
48	Allergic conjunctivitis	M01638	arginine	Known	Amino acid	21	0.134891	1.31983	0.917326	1.89895	0.358983	1.27525	0.758525	2.14399	0.361716	1.76325	0.536738	5.79249	0.626909	1.28909	0.470376	3.53279	0.658045	1.26152	0.457884	3.47565	0.533668	0.484919	-0.00421265	0.621888
49	Allergic conjunctivitis	M01640	ascorbate (Vitamin C)	Known	Cofactors and vitamins	14	0.601838	1.0178	0.952538	1.08753	0.743781	1.0156	0.925589	1.11436	0.558735	1.03577	0.923678	1.16147	0.292461	1.09403	0.931773	1.28453	0.926831	1.00408	0.922012	1.09346	0.51974	0.448762	-0.00220736	0.719796
50	Allergic conjunctivitis	M01644	heptanoate (7:0)	Known	Lipid	35	0.626754	1.09652	0.756359	1.58967	0.448223	0.820169	0.49135	1.36904	0.637984	0.769552	0.261051	2.26856	0.54363	0.734019	0.273319	1.97126	0.312556	0.71005	0.368937	1.36655	0.220406	0.203407	0.00401327	0.498571
51	Allergic conjunctivitis	M01645	laurate (12:0)	Known	Lipid	41	0.297987	1.17563	0.866832	1.59443	0.716783	1.10477	0.64488	1.89262	0.589487	1.18593	0.641597	2.19209	0.945563	1.03423	0.395923	2.70163	0.780702	1.10157	0.560051	2.16669	0.344537	0.304431	-0.000121884	0.974472
52	Allergic conjunctivitis	M01649	valine	Known	Amino acid	6	0.267993	1.62696	0.687636	3.84942	0.269191	1.804	0.633441	5.13765	0.330953	1.93552	0.600243	6.2412	0.651755	1.48978	0.292161	7.59661	0.320556	1.79762	0.633584	5.10023	0.900593	0.840494	-0.00308438	0.689919
53	Allergic conjunctivitis	M01670	urea	Known	Amino acid	12	0.310078	0.672489	0.312579	1.44681	0.0866189	0.532397	0.258875	1.09492	0.523867	0.419019	0.0317104	5.5369	0.328705	0.559059	0.183298	1.70513	0.184038	0.528431	0.218754	1.2765	0.00699373	0.00460578	0.00734803	0.713544
54	Allergic conjunctivitis	M01712	cortisol	Known	Lipid	13	0.622368	0.875782	0.516594	1.48471	0.807274	0.942423	0.585223	1.51765	0.305337	0.50957	0.149081	1.74175	0.589184	0.82936	0.428261	1.60612	0.703933	0.88459	0.477034	1.64034	0.00138362	0.00187013	0.0128845	0.359102
55	Allergic conjunctivitis	M01769	cortisone	Known	Lipid	40	0.731558	1.05981	0.760481	1.47696	0.851507	1.04999	0.630022	1.74992	0.379946	1.39616	0.668586	2.91548	0.863483	0.896092	0.258694	3.10398	0.356211	1.64393	0.579027	4.66733	0.384799	0.371486	-0.00329599	0.415743
56	Allergic conjunctivitis	M01898	proline	Known	Amino acid	34	0.193956	1.23566	0.897912	1.70044	0.927979	0.977979	0.603431	1.58501	0.706212	0.88331	0.466029	1.67422	0.81399	1.10958	0.469854	2.62032	0.976617	1.00809	0.590437	1.72119	0.39713	0.416821	0.00489037	0.244663
57	Allergic conjunctivitis	M02132	citrulline	Known	Amino acid	46	0.724684	1.07423	0.72119	1.60008	0.983167	0.9942	0.579178	1.70662	0.43407	1.54833	0.522994	4.58382	0.111079	2.78528	0.809829	9.57956	0.896958	0.941342	0.379019	2.33794	0.0483468	0.044377	-0.00395771	0.481239
58	Allergic conjunctivitis	M02137	biliverdin	Known	Cofactors and vitamins	17	0.599813	0.963459	0.838378	1.1072	0.998552	0.99984	0.841102	1.18854	0.879839	0.98192	0.778174	1.23901	0.820188	0.957782	0.664303	1.38092	0.878291	0.986822	0.834969	1.16629	0.812825	0.759239	-0.00103029	0.844499
59	Allergic conjunctivitis	M02342	serotonin (5HT)	Known	Amino acid	16	0.5146	1.09316	0.83626	1.42898	0.842957	1.03314	0.748283	1.42644	0.873289	1.04355	0.623902	1.74546	0.497343	0.831663	0.494728	1.39807	0.937749	1.01422	0.715844	1.43696	0.137405	0.103801	0.0014185	0.836717
60	Allergic conjunctivitis	M02730	gamma-glutamylglutamine	Known	Peptide	21	0.0642076	0.731321	0.525041	1.01864	0.129154	0.672574	0.402941	1.12263	0.118045	0.615002	0.343658	1.10059	0.657589	1.23537	0.491951	3.10222	0.0961019	0.658673	0.412239	1.05242	0.742929	0.718383	0.00362131	0.486525
61	Allergic conjunctivitis	M02734	gamma-glutamyltyrosine	Known	Peptide	43	0.817641	1.04218	0.733547	1.48066	0.654335	0.894282	0.548347	1.45846	0.657594	0.748991	0.210598	2.66379	0.566646	0.733679	0.256501	2.09857	0.411927	0.680864	0.274316	1.68993	0.362441	0.333882	0.00342022	0.597982
62	Allergic conjunctivitis	M03127	hypoxanthine	Known	Nucleotide	23	0.747969	0.931281	0.603224	1.43775	0.772273	0.933973	0.588061	1.48336	0.748282	1.22127	0.366038	4.07469	0.382831	1.41601	0.658522	3.04482	0.888118	1.04002	0.605843	1.78535	0.000839787	0.000621611	-0.00485723	0.64037
63	Allergic conjunctivitis	M03141	betaine	Known	Amino acid	23	0.107051	0.769711	0.559862	1.05822	0.126528	0.698671	0.441073	1.10671	0.523479	0.781759	0.371592	1.64467	0.354927	0.692701	0.323461	1.48344	0.379808	0.76546	0.42666	1.37329	0.532	0.470223	-0.000283588	0.964308
64	Allergic conjunctivitis	M03147	xanthine	Known	Nucleotide	NA	NA	NA	NA	NA	NA	NA	NA	NA	NA	NA	NA	NA	NA	NA	NA	NA	NA	NA	NA	NA	NA	NA	NA	NA
65	Allergic conjunctivitis	M10642	caprate (10:0)	Known	Lipid	31	0.572695	1.09619	0.796704	1.50826	0.346251	1.25568	0.781844	2.01667	0.973593	0.990716	0.573011	1.71292	0.633784	1.26194	0.489314	3.25456	0.276472	1.27884	0.827828	1.97558	0.494206	0.452309	0.00165889	0.658443
66	Allergic conjunctivitis	M11438	phosphate	Known	Energy	4	0.936988	0.965739	0.406909	2.29204	0.973864	0.982401	0.339612	2.84181	0.805733	0.780927	0.13838	4.40705	0.952504	0.962495	0.302169	3.06583	0.944099	0.958349	0.320568	2.86501	0.926106	0.822935	0.0033904	0.807314
67	Allergic conjunctivitis	M12017	3-methoxytyrosine	Known	Amino acid	15	0.0484477	0.656685	0.43247	0.997144	0.306406	0.757887	0.445541	1.2892	0.466512	1.58575	0.475418	5.28922	0.246124	0.588645	0.249581	1.38834	0.165474	0.552976	0.250079	1.22275	0.126608	0.195823	-0.0170674	0.152343
68	Allergic conjunctivitis	M12035	pelargonate (9:0)	Known	Lipid	35	0.151339	1.3262	0.901825	1.95027	0.66038	1.12967	0.655758	1.94609	0.57212	0.705346	0.212662	2.33946	0.887104	1.07844	0.383171	3.03529	0.956366	1.02244	0.464485	2.25062	0.228366	0.238198	0.00688241	0.283734
69	Allergic conjunctivitis	M12067	undecanoate (11:0)	Known	Lipid	28	0.0805305	1.54539	0.948476	2.51797	0.29268	1.46192	0.720654	2.96567	0.743922	1.20486	0.398527	3.64265	0.693435	1.35862	0.300871	6.13496	0.137662	2.8357	0.746042	10.7785	0.382556	0.344083	0.00321018	0.626066
70	Allergic conjunctivitis	M12129	beta-hydroxyisovalerate	Known	Amino acid	23	0.454985	0.882186	0.634957	1.22568	0.588491	0.883402	0.56377	1.38425	0.505645	0.746799	0.320808	1.73845	0.94078	0.97321	0.479275	1.97619	0.534822	0.850445	0.514001	1.40711	0.155556	0.129271	0.00305758	0.678026
71	Allergic conjunctivitis	M12261	taurodeoxycholate	Known	Lipid	13	0.0335376	1.13204	1.00971	1.2692	0.0252722	1.206	1.02348	1.42107	0.09634	1.45345	0.971259	2.17504	0.11428	1.28289	0.963124	1.70883	0.0824313	1.30432	0.990931	1.71682	0.706509	0.76989	-0.017188	0.231242
72	Allergic conjunctivitis	M12593	X-02973	Unknown		25	0.369133	1.28076	0.746333	2.19787	0.233236	1.60592	0.737008	3.49924	0.233052	2.55684	0.5692	11.4853	0.453663	0.572314	0.136137	2.40598	0.23445	2.18707	0.621862	7.69189	0.932178	0.936301	-0.00726638	0.343822
73	Allergic conjunctivitis	M12626	X-03003	Unknown		9	0.964249	0.980167	0.408202	2.35356	0.712519	0.839202	0.330291	2.13224	0.0650147	0.00386205	2.65221e-05	0.562376	0.750237	0.779724	0.177488	3.42542	0.848156	0.855643	0.182509	4.01144	0.0405226	0.216701	0.0752728	0.0635694
74	Allergic conjunctivitis	M12768	X-03088	Unknown		18	0.444097	1.12138	0.836237	1.50376	0.302197	1.26022	0.812132	1.95554	0.27262	1.31363	0.820531	2.10306	0.73632	1.13833	0.542091	2.39038	0.282552	1.25421	0.840689	1.87113	0.924889	0.923552	-0.00397476	0.411703
75	Allergic conjunctivitis	M12774	X-03094	Unknown		32	0.390072	1.1627	0.824467	1.63969	0.150015	1.44056	0.876343	2.36805	0.79976	0.901169	0.406148	1.99953	0.177869	1.83019	0.775018	4.32197	0.282432	1.52782	0.714919	3.26503	0.288818	0.268219	0.00360924	0.491831
76	Allergic conjunctivitis	M15122	glycerol	Known	Lipid	18	0.20196	1.25802	0.88422	1.78986	0.384921	1.21488	0.783148	1.8846	0.703907	1.13954	0.58798	2.2085	0.201689	1.61199	0.796796	3.26122	0.36747	1.20154	0.814586	1.77232	0.110789	0.0864214	0.00252613	0.73086
77	Allergic conjunctivitis	M15140	kynurenine	Known	Amino acid	42	0.492202	0.869804	0.584176	1.29509	0.3469	0.791865	0.486931	1.28776	0.796716	0.89525	0.38791	2.06613	0.629735	0.796835	0.318703	1.99228	0.740873	0.897494	0.474825	1.6964	0.000722135	0.000509956	-0.000399034	0.938912
78	Allergic conjunctivitis	M15335	mannitol	Known	Carbohydrate	13	0.296336	0.944433	0.848344	1.05141	0.797458	0.980488	0.843498	1.13972	0.395824	1.163	0.83197	1.62574	0.553022	0.92551	0.721802	1.18671	0.689016	0.955517	0.768728	1.18769	0.693944	0.761434	-0.0145594	0.224899
79	Allergic conjunctivitis	M15365	glycerol 3-phosphate (G3P)	Known	Lipid	12	0.968204	0.989274	0.582134	1.68116	0.40961	1.32216	0.680766	2.56783	0.911894	1.07948	0.288115	4.04447	0.582455	1.41731	0.424014	4.73751	0.372727	1.50003	0.63774	3.52824	0.242378	0.182084	-0.00159615	0.889343
80	Allergic conjunctivitis	M15488	acetylphosphate	Known	Energy	17	0.0850994	0.559664	0.28906	1.08359	0.200818	0.533264	0.203502	1.39738	0.311348	0.312234	0.0353842	2.75519	0.646925	0.668599	0.123337	3.6244	0.502807	0.612782	0.151082	2.48541	0.504003	0.452911	0.0056043	0.589557
81	Allergic conjunctivitis	M15500	carnitine	Known	Lipid	224	0.03367	1.36821	1.0245	1.82722	0.531654	1.16039	0.728049	1.84948	0.33045	1.42012	0.701813	2.87361	0.766251	1.21401	0.338553	4.35326	0.437939	1.31061	0.662482	2.59281	0.0848105	0.0779139	-0.000211963	0.909643
82	Allergic conjunctivitis	M15506	choline	Known	Lipid	24	0.371106	0.754505	0.406978	1.39879	0.98184	1.01013	0.424199	2.40537	0.129163	3.9902	0.714236	22.292	0.790721	1.25012	0.245002	6.37875	0.645558	1.43695	0.312839	6.60028	0.919808	0.98531	-0.0165182	0.0543053
83	Allergic conjunctivitis	M15630	N-acetylornithine	Known	Amino acid	25	0.459595	0.954193	0.842684	1.08046	0.959969	1.00344	0.877546	1.14739	0.617362	0.952859	0.790439	1.14865	0.264763	0.81803	0.579486	1.15477	0.636912	0.969884	0.855612	1.09942	0.0900239	0.0695333	9.13817e-05	0.984221
84	Allergic conjunctivitis	M15650	N1-methyladenosine	Known	Nucleotide	8	0.779247	1.18712	0.357755	3.93917	0.701026	1.35005	0.291682	6.24872	0.875213	1.44722	0.0173953	120.404	0.537232	1.8722	0.281477	12.4526	0.693508	1.45317	0.244265	8.64513	0.571833	0.455303	-0.00140292	0.930264
85	Allergic conjunctivitis	M15676	3-methyl-2-oxovalerate	Known	Amino acid	33	0.521667	1.13559	0.769681	1.67545	0.964122	1.01222	0.596176	1.71861	0.751991	0.880876	0.403909	1.92108	0.131537	0.504588	0.212192	1.1999	0.753347	0.905053	0.488361	1.67729	0.0895284	0.0826353	0.00348075	0.465823
86	Allergic conjunctivitis	M15677	3-methylhistidine	Known	Amino acid	8	0.943545	1.0057	0.859253	1.17711	0.886625	0.984195	0.79062	1.22516	0.25884	0.766141	0.504058	1.16449	0.910507	0.982105	0.724858	1.33065	0.893942	0.984374	0.787386	1.23065	0.636445	0.769894	0.0185871	0.218413
87	Allergic conjunctivitis	M15749	3-phenylpropionate (hydrocinnamate)	Known	Amino acid	16	0.688316	0.962774	0.799877	1.15885	0.450695	0.902906	0.69243	1.17736	0.527687	0.898546	0.650039	1.24206	0.733939	0.919159	0.570399	1.48116	0.3016	0.848494	0.62796	1.14648	0.584275	0.528611	0.00309675	0.618123
88	Allergic conjunctivitis	M15753	hippurate	Known	Xenobiotics	15	0.35158	1.08968	0.909537	1.3055	0.499226	1.08434	0.857355	1.37143	0.0256333	1.54289	1.10107	2.16198	0.592778	0.892819	0.594898	1.33994	0.215147	1.19159	0.914546	1.55256	0.292224	0.615585	-0.0163568	0.0368233
89	Allergic conjunctivitis	M15778	benzoate	Known	Xenobiotics	41	0.473118	0.88178	0.625292	1.24348	0.912369	0.970356	0.567769	1.6584	0.153933	0.483548	0.181583	1.28766	0.610528	1.33513	0.44287	4.02502	0.882899	0.944145	0.441575	2.01871	0.522862	0.553046	0.00711334	0.206738
90	Allergic conjunctivitis	M15958	phenylacetate	Known	Amino acid	10	0.456741	0.911751	0.714833	1.16291	0.667311	0.94037	0.710469	1.24466	0.59798	0.895748	0.604628	1.32704	0.807941	0.938907	0.573166	1.53803	0.580945	0.931298	0.729923	1.18823	0.215954	0.154223	0.0010712	0.909745
91	Allergic conjunctivitis	M15990	glycerophosphorylcholine (GPC)	Known	Lipid	19	0.445461	0.931552	0.776437	1.11766	0.587441	0.937088	0.741028	1.18502	0.367558	0.884344	0.681714	1.1472	0.923066	0.972719	0.559213	1.69199	0.584924	0.943715	0.769454	1.15744	0.436207	0.390906	0.0021302	0.583358
92	Allergic conjunctivitis	M15996	aspartate	Known	Amino acid	4	0.988485	1.00353	0.62163	1.62006	0.981556	1.0072	0.548322	1.85009	0.59127	0.646024	0.167123	2.49725	0.816441	1.10695	0.504198	2.43027	0.981095	1.00952	0.49045	2.07794	0.513439	0.400698	0.013102	0.565248
93	Allergic conjunctivitis	M16634	X-04357	Unknown		10	0.144972	0.818515	0.625273	1.07148	0.191893	0.777556	0.532869	1.1346	0.219603	0.680337	0.385972	1.1992	0.263756	0.720086	0.419638	1.23565	0.228793	0.72355	0.442747	1.18245	0.572064	0.525921	0.00855055	0.488173
94	Allergic conjunctivitis	M16816	X-04494	Unknown		14	0.411751	1.19797	0.778263	1.84403	0.227626	1.38167	0.817169	2.33613	0.278399	1.56243	0.723159	3.37572	0.668667	1.19717	0.534951	2.67915	0.179848	1.44255	0.869167	2.39418	0.0736211	0.0699462	-0.00611025	0.42796
95	Allergic conjunctivitis	M16818	X-04495	Unknown		11	0.303263	1.18473	0.857938	1.63599	0.719568	1.0812	0.706013	1.65577	0.877468	0.939987	0.437527	2.01948	0.518309	1.22523	0.676034	2.2206	0.929637	1.02374	0.616135	1.70098	0.799092	0.76352	0.00660657	0.529347
96	Allergic conjunctivitis	M16821	X-04498	Unknown		21	0.415214	1.1283	0.843941	1.50846	0.532402	1.13447	0.763447	1.68581	0.997721	0.998966	0.495822	2.01268	0.645075	1.16875	0.608003	2.24665	0.652491	1.11554	0.698055	1.78272	0.578822	0.523091	0.00246579	0.712317
97	Allergic conjunctivitis	M16822	X-04499--3,4-dihydroxybutyrate	Identified	Amino acid	20	0.935107	0.984517	0.676218	1.43337	0.796538	0.934821	0.560027	1.56044	0.792965	1.23999	0.254738	6.03588	0.642985	0.798881	0.313833	2.0336	0.722408	0.860048	0.378953	1.95191	0.783192	0.734158	-0.00351789	0.77203
98	Allergic conjunctivitis	M16823	X-04500	Unknown		11	0.666384	1.01796	0.938809	1.1038	0.521443	1.03471	0.932212	1.14848	0.580092	1.04582	0.897447	1.21872	0.608525	1.03939	0.900712	1.19941	0.554845	1.03939	0.918244	1.17651	0.807834	0.747726	-0.00318007	0.693152
99	Allergic conjunctivitis	M17799	ibuprofen	Known	Xenobiotics	123	0.891746	0.997828	0.967071	1.02956	0.724451	1.00796	0.964483	1.0534	0.219596	0.948087	0.871114	1.03186	0.610449	1.0291	0.921836	1.14884	0.820079	1.01038	0.92454	1.10419	0.057862	0.0636595	0.00587258	0.205298
100	Allergic conjunctivitis	M17805	dihomo-linoleate (20:2n6)	Known	Lipid	9	0.593278	1.18211	0.639756	2.18426	0.0962266	1.68371	0.911295	3.11084	0.119412	4.98564	0.844615	29.4295	0.358015	1.9233	0.516614	7.16025	0.0928292	2.08709	0.980114	4.44431	0.0166332	0.0640228	-0.0315918	0.138318
101	Allergic conjunctivitis	M17807	X-18601	Unknown		23	0.0787026	0.833385	0.680158	1.02113	0.22183	0.878432	0.713503	1.08148	0.892823	0.970995	0.636064	1.48229	0.277517	0.82764	0.593231	1.15467	0.372011	0.896286	0.708224	1.13429	0.00204535	0.00201434	-0.00604962	0.427456
102	Allergic conjunctivitis	M17945	2-hydroxystearate	Known	Lipid	36	0.186219	0.794058	0.5641	1.11776	0.213669	0.721903	0.431937	1.20653	0.278531	0.705384	0.379009	1.31281	0.867977	0.921954	0.356158	2.38658	0.297453	0.756111	0.450389	1.26935	0.184558	0.161311	0.00170786	0.655697
103	Allergic conjunctivitis	M18254	paraxanthine	Known	Xenobiotics	13	0.0292629	1.21463	1.01981	1.44666	0.0430455	1.26384	1.00735	1.58564	0.492814	1.2219	0.702387	2.12568	0.0396476	1.56468	1.06976	2.28856	0.0367085	1.43419	1.06168	1.9374	0.125239	0.0889294	-0.000343144	0.982534
104	Allergic conjunctivitis	M18281	2-hydroxyhippurate (salicylurate)	Known	Xenobiotics	13	0.859047	1.00456	0.95537	1.05628	0.700634	0.988516	0.931987	1.04847	0.545759	1.03135	0.935948	1.13648	0.49019	0.963981	0.871364	1.06644	0.522316	0.981771	0.929499	1.03698	0.109117	0.0915219	-0.006731	0.543356
105	Allergic conjunctivitis	M18283	X-05426	Unknown		10	0.904938	1.01513	0.793374	1.29887	0.619019	1.07659	0.804857	1.44006	0.173343	1.6964	0.848311	3.39235	0.475996	1.22386	0.718675	2.08415	0.21669	1.26338	0.894837	1.78371	0.184131	0.288114	-0.0177076	0.162315
106	Allergic conjunctivitis	M18335	quinate	Known	Xenobiotics	6	0.41714	0.916732	0.743078	1.13097	0.80939	0.970695	0.762295	1.23607	0.183118	0.641826	0.373831	1.10194	0.893005	0.973861	0.674764	1.40553	0.979246	0.996164	0.756256	1.31218	0.161011	0.253081	0.0233828	0.238559
107	Allergic conjunctivitis	M18349	indolelactate	Known	Amino acid	18	0.828608	0.95174	0.60818	1.48938	0.582482	1.14098	0.712974	1.82592	0.70516	1.18517	0.499306	2.81317	0.619694	0.806328	0.34997	1.85777	0.670991	1.11646	0.677501	1.83981	0.0012427	0.00099003	-0.00525312	0.56618
108	Allergic conjunctivitis	M18357	glycylvaline	Known	Peptide	7	0.711608	0.962487	0.785887	1.17877	0.755491	0.95925	0.738261	1.24639	0.693169	1.22936	0.467037	3.236	0.365825	0.823113	0.557237	1.21585	0.552695	1.13786	0.760748	1.7019	0.752364	0.672279	-0.0105964	0.633815
109	Allergic conjunctivitis	M18369	gamma-glutamylleucine	Known	Peptide	37	0.530192	0.893987	0.630037	1.26852	0.750672	0.919684	0.548722	1.54144	0.873589	1.06513	0.492361	2.30421	0.938784	0.960185	0.342897	2.68872	0.838248	1.0995	0.445167	2.71559	0.975738	0.970275	-0.00215323	0.620766
110	Allergic conjunctivitis	M18392	theobromine	Known	Xenobiotics	4	0.288942	1.21879	0.845492	1.7569	0.224864	1.31675	0.844339	2.05347	0.372685	0.205125	0.0134377	3.1312	0.387726	1.40004	0.727721	2.69351	0.334025	1.41833	0.781203	2.57507	0.516582	0.738377	0.0586189	0.325184
111	Allergic conjunctivitis	M18394	theophylline	Known	Xenobiotics	14	0.756918	0.975209	0.831883	1.14323	0.428684	0.916775	0.739276	1.13689	0.567857	0.89701	0.624137	1.28918	0.318251	0.854126	0.634165	1.15038	0.313363	0.883458	0.700845	1.11365	0.330265	0.279805	0.00413339	0.621895
112	Allergic conjunctivitis	M18467	eicosapentaenoate (EPA; 20:5n3)	Known	Lipid	12	0.855431	1.03446	0.718507	1.48935	0.763068	0.937228	0.614875	1.42858	0.0608479	0.48424	0.247044	0.94918	0.217834	1.75833	0.75436	4.09846	0.564376	0.778881	0.341589	1.77598	0.0303531	0.211406	0.0265451	0.0330006
113	Allergic conjunctivitis	M18474	estrone 3-sulfate	Known	Lipid	13	0.226194	0.966626	0.914923	1.02125	0.0962752	0.936077	0.865971	1.01186	0.696033	0.982995	0.903968	1.06893	0.295611	0.927015	0.809275	1.06188	0.115941	0.930016	0.855153	1.01143	0.457938	0.398176	-0.00333509	0.606365
114	Allergic conjunctivitis	M18476	glycocholate	Known	Lipid	8	0.287149	1.11152	0.914883	1.35041	0.468046	1.10593	0.842601	1.45155	0.487134	1.15015	0.794098	1.66585	0.576721	0.886278	0.591556	1.32783	0.335215	1.14966	0.882746	1.49729	0.557291	0.445326	-0.00210829	0.838752
[truncated: 372 more rows]

## Sheet: Supplementary table 3
Supplementary table 3. Casual effects of Steiger and MR‐PRESSO Analysis between serum metabolites and allergic conjunctivitis.
[truncated: 18 more rows]

## Sheet: Supplementary table 4
Supplementary table 4. The SNP-based heritability (h2) of the metabolites.
[truncated: 17 more rows]

[truncated: 1 more sheets: Supplementary table 5]
